# Supplementary material for: TFEB and TFE3 control glucose homeostasis by regulating insulin gene expression
Source: EMBO J. 2023 Sep 15;42(21):e113928. doi: 10.15252/embj.2023113928 (PMC10620765; doi:10.15252/embj.2023113928)
Supplement: Supplementary file 3 — Dataset EV1 [file EMBJ-42-e113928-s012.xlsx]

## Sheet: Sheet1
Supplementary Table: KEGG pathway analysis on 2257 induced (A) and on 1866 inhibited genes in Earl (Figure 2d). The threshold for statistical significance of the KEGG Pathway analyses was FDR<0.1.
(A)
Category	Term	Count	Genes	FDR
KEGG_PATHWAY	hsa04142:Lysosome	47	CD63, ASAH1, HEXB, HEXA, CLTB, TCIRG1, NAGPA, LITAF, GNS, SGSH, GGA2, CLN3, LAPTM4B, GM2A, LAMP1, NAGLU, CTSL, NEU1, CLTCL1, PSAP, SLC17A5, ATP6V1H, ACP5, CTSF, CTSD, CTSB, CTSA, CD164, ATP6V0B, FUCA1, FUCA2, M6PR, CTNS, MCOLN1, IGF2R, SUMF1, GALNS, GNPTG, NPC2, PPT1, NCOA7, TPP1, CD68, ATP6V0D1, ATP6V0D2, GLA, LGMN	1.70964e-09
KEGG_PATHWAY	hsa03010:Ribosome	49	RPL4, RPL30, RPL3, RPL31, MRPS14, RPL34, MRPL36, RPL10A, MRPL34, RPL9, RPL6, RPL7A, RPS17, RPS16, RPS19, RPL18A, RPS18, RPL36, RPL35, RPL38, RPL37, RPL21, RPS7, RPL23, RPS5, RPS6, RPSA, RPL24, RPL27, RPL28, UBA52, RPL10, RPL12, RPL11, MRPL14, RPS15A, RPL14, RPL13, RPS2, RPL18, RPL19, RPL35A, RPS26, RPS25, RPS27, RPS20, RPL22L1, RSL24D1, RPS23	4.48433e-07
KEGG_PATHWAY	hsa05171:Coronavirus disease - COVID-19	57	RPL4, RPL30, RPL3, RPL31, RPL34, RPL10A, RPL9, RPL6, RPL7A, RPS17, TBK1, RPS16, RPS19, RPL18A, RPS18, RPL36, RPL35, RPL38, RPL37, RPL21, RPS7, CHUK, RPL23, RPS5, RPS6, RPSA, F2, TRAF3, RPL24, RPL27, RPL28, UBA52, RPL10, C1R, RPL12, RPL11, PIK3R1, RPS15A, IRAK1, RPL14, PLCG2, MAPK1, RPL13, RPS2, RPL18, RPL19, MX1, RPL35A, ISG15, MAPK14, RPS26, RPS25, RPS27, RPS20, RPL22L1, RSL24D1, RPS23	1.69427e-05
KEGG_PATHWAY	hsa05165:Human papillomavirus infection	66	ITGB4, LAMC2, TCIRG1, FZD10, TBK1, CASP8, HEY1, CREB3L1, HEY2, TNR, ATP6V1E1, HRAS, APC2, ATP6V0B, ATP6V1G1, MAP2K1, ATP6V0E1, CHUK, HLA-B, AXIN1, HLA-C, HLA-A, COL4A1, TRAF3, NFX1, ITGA6, ITGA5, ATP6V0D1, ATP6V0D2, ITGA9, LAMA5, NOTCH3, LAMA1, LAMA4, TCF7, PXN, PARD6G, PIK3R1, THBS1, NRAS, SPP1, EIF4EBP1, DVL2, ATP6V1H, MAPK1, HES1, ATP6V1D, HES2, ATP6V1C1, HES4, ATP6V1F, WNT4, WNT10A, TCF7L1, L…	0.00267493
KEGG_PATHWAY	hsa01100:Metabolic pathways	232	DMGDH, ACSM3, ENO1, LIPC, SCP2, LIPG, PIP4K2C, ATP6V1E1, GLUL, SEPHS2, ATP6V1G1, ENTPD1, ATP6V0E1, PHYKPL, ACSL1, ENTPD6, ACSL6, CMBL, MIF, GCAT, PISD, INPP4A, CYP27A1, CHIT1, MTHFD2, ATP6V0D1, PLPP3, ATP6V0D2, PLPP2, PTGES, LIPT1, HACD1, PDE1C, MAOB, PDE1B, MGST3, GNS, HACD2, PGS1, CYP27B1, HSD11B2, LDHB, NEU4, RDH10, AFMID, NEU1, PLCG2, RDH16, HMOX1, ST3GAL5, ST8SIA5, PIP5K1B, ST3GAL1, ATP6V1C1…	0.00440699
KEGG_PATHWAY	hsa00190:Oxidative phosphorylation	32	NDUFA13, NDUFB8, NDUFB7, COX17, NDUFA10, NDUFB3, COX7A2, TCIRG1, COX7C, COX5A, ATP6V1H, UQCRFS1, CYC1, ATP6V1E1, ATP6V1D, ATP6V1C1, ATP6V1F, NDUFA8, ATP6V1G1, ATP6V0B, ATP6V0E1, NDUFA2, NDUFA1, NDUFC2, COX6C, SDHB, UQCRQ, PPA1, NDUFS6, NDUFAB1, ATP6V0D1, ATP6V0D2	0.0111185
KEGG_PATHWAY	hsa04721:Synaptic vesicle cycle	22	NAPA, NSF, SNAP25, ATP6V1G1, ATP6V0B, ATP6V0E1, RAB3A, CACNA1B, CLTB, TCIRG1, CPLX1, DNM1, CLTCL1, ATP6V1H, STX3, ATP6V1E1, ATP6V0D1, ATP6V1D, ATP6V0D2, SLC18A2, ATP6V1C1, ATP6V1F	0.0111185
KEGG_PATHWAY	hsa00520:Amino sugar and nucleotide sugar metabolism	16	HEXB, HEXA, PMM2, NPL, HK2, HK1, CHIT1, GALE, UGP2, GNPDA1, NAGK, GMDS, AMDHD2, UAP1L1, NANS, GALK2	0.0164979
KEGG_PATHWAY	hsa04140:Autophagy - animal	32	RAB1A, ITPR1, IRS2, PIK3R1, RPTOR, NRAS, MAP1LC3B, TBK1, LAMP1, ATG101, CTSL, RB1CC1, MAPK1, HRAS, CTSD, SNAP29, CTSB, GABARAPL2, ATG3, UVRAG, MAP2K1, ATG9B, RRAS2, ERN1, MRAS, RRAGC, RHEB, RRAGD, BCL2, SMCR8, SQSTM1, RAB7A	0.0190982
KEGG_PATHWAY	hsa05216:Thyroid cancer	13	MAP2K1, TCF7L1, GADD45B, TCF7, GADD45G, NRAS, RXRA, CDH1, MYC, CCDC6, MAPK1, HRAS, RXRG	0.0275164
KEGG_PATHWAY	hsa05022:Pathways of neurodegeneration - multiple diseases	81	NDUFA13, HIP1, CSF1, NDUFA10, FZD10, COX7C, PSMD8, PSMD6, MAP1LC3B, TBK1, CASP8, RB1CC1, UQCRFS1, HRAS, APC2, MAP2K3, MAP2K1, GPX1, CSNK2A3, AXIN1, NDUFC2, TNFRSF1B, SDHB, ERN1, PLCB4, NDUFS6, DDIT3, PPIF, SMCR8, VDAC1, MAPT, UBA52, SLC25A4, SQSTM1, OPTN, DNAH3, CAMK2B, RAB1A, NDUFB8, DNAH2, NDUFB7, NDUFB3, DNAH6, CACNA1B, DERL1, LRP5, ITPR1, HTRA2, COX7A2, COX5A, PSMA7, NRAS, GRIN2A, KLC3, ATG10…	0.0281309
KEGG_PATHWAY	hsa04218:Cellular senescence	33	SERPINE1, ITPR1, PIK3R1, ZFP36L2, ZFP36L1, PPP1CB, NRAS, MYC, EIF4EBP1, MAPK1, TRPM7, NBN, HRAS, MAP2K3, TGFB2, MAP2K1, GADD45B, IGFBP3, HLA-B, RRAS2, HLA-C, HLA-A, MAPK14, SIRT1, GADD45G, MRAS, RHEB, CDK4, VDAC1, SLC25A4, CALM2, SQSTM1, RAD9A	0.0374566
KEGG_PATHWAY	hsa04150:mTOR signaling pathway	33	PRR5, LRP5, SLC3A2, FZD10, PIK3R1, RPTOR, NRAS, RPS6KA2, DVL2, EIF4EBP1, ATP6V1H, MAPK1, ATP6V1E1, FNIP2, HRAS, ATP6V1D, ATP6V1C1, ATP6V1F, WNT4, WNT10A, ATP6V1G1, MAP2K1, CHUK, FZD7, RPS6, IGF1, RRAGC, RHEB, RRAGD, LAMTOR1, LAMTOR4, LAMTOR3, LAMTOR5	0.0374566
KEGG_PATHWAY	hsa05110:Vibrio cholerae infection	15	ATP6V1G1, ATP6V0B, ATP6V0E1, TCIRG1, KCNQ1, PLCG2, ATP6V1H, KDELR2, SEC61B, ATP6V1E1, ATP6V0D1, ATP6V1D, ATP6V0D2, ATP6V1C1, ATP6V1F	0.0382291
KEGG_PATHWAY	hsa05205:Proteoglycans in cancer	40	CAMK2B, CD63, SDC4, PXN, ITPR1, FZD10, PIK3R1, THBS1, SLC9A1, PPP1CB, NRAS, PLAU, CTSL, MYC, PLCG2, MAPK1, FLNC, HRAS, WNT4, TGFB2, WNT10A, MAP2K1, CAV2, FZD7, RDX, RPS6, RRAS2, MSN, ANK2, IGF1, MAPK14, ANK1, VEGFA, MRAS, SMO, CTTN, PDCD4, ITGA5, HPSE, MET	0.0417426
KEGG_PATHWAY	hsa05012:Parkinson disease	49	NDUFA13, NDUFA10, COX7C, PSMD8, PSMD6, SLC39A6, UQCRFS1, SLC39A1, SLC18A2, DUSP1, NDUFC2, SLC39A14, SDHB, ERN1, NDUFS6, DDIT3, PPIF, VDAC1, MAPT, UBA52, SLC25A4, CAMK2B, NDUFB8, NDUFB7, MAOB, NDUFB3, GNAI3, ITPR1, HTRA2, COX7A2, TXN, COX5A, PSMA7, KLC3, PSMB1, CYC1, DRD1, DRD2, SNCA, NDUFA8, NDUFA2, NDUFA1, COX6C, PINK1, UQCRQ, PSMC2, NDUFAB1, CALM2, TUBA8	0.0417426
KEGG_PATHWAY	hsa04216:Ferroptosis	13	PRNP, TFRC, GPX4, ACSL1, ACSL6, SAT2, SLC3A2, CP, SLC39A14, SAT1, MAP1LC3B, FTH1, HMOX1	0.0417426
KEGG_PATHWAY	hsa05010:Alzheimer disease	66	NDUFA13, CSF1, NDUFA10, IRS2, FZD10, IDE, COX7C, PSMD8, PSMD6, CASP8, RB1CC1, SLC39A6, UQCRFS1, SLC39A1, HRAS, APC2, MAP2K1, CHUK, CSNK2A3, AXIN1, ADAM10, NDUFC2, SLC39A14, SDHB, ERN1, PLCB4, NDUFS6, DDIT3, PPIF, VDAC1, MAPT, SLC25A4, NDUFB8, NDUFB7, NDUFB3, LRP5, ITPR1, COX7A2, PIK3R1, COX5A, RTN4, PSMA7, NRAS, GRIN2A, KLC3, ATG101, PSMB1, DVL2, MAPK1, CYC1, APOE, WNT4, SNCA, NDUFA8, WNT10A, FZD…	0.0417426
KEGG_PATHWAY	hsa04510:Focal adhesion	39	LAMA5, SHC3, ITGB4, LAMA1, LAMA4, PXN, PDGFA, LAMC2, PIK3R1, THBS1, MYL12A, MYLK, PPP1CB, RAP1A, SPP1, RAC2, MAPK1, TNR, PIP5K1B, FLNC, HRAS, MAP2K1, LAMB3, LAMB2, CAV2, VEGFB, PARVB, IGF1, VEGFA, COL4A1, ITGA11, BCL2, ITGA6, COL9A3, TLN2, ITGA5, MET, MYL9, ITGA9	0.0467651
KEGG_PATHWAY	hsa04966:Collecting duct acid secretion	10	ATP6V1G1, ATP6V0E1, TCIRG1, ATP6V1E1, ATP6V0D1, SLC12A7, ATP6V1D, ATP6V0D2, ATP6V1C1, ATP6V1F	0.048348
KEGG_PATHWAY	hsa04010:MAPK signaling pathway	52	CSF1, ARRB1, ARRB2, RPS6KA4, RPS6KA5, MYC, RPS6KA2, RAC2, MAP3K8, HRAS, MAP2K3, DUSP5, DUSP2, MAP2K1, DUSP3, CHUK, DUSP1, IL1R1, PLA2G4C, RRAS2, DUSP8, MAPK8IP2, DUSP7, CACNB3, MRAS, DDIT3, MAPT, MET, EPHA2, MAX, CACNA1B, PDGFA, RASGRP3, CACNA1I, NRAS, RAP1A, IRAK1, MKNK1, MAPK1, FLNC, NGFR, HSPA8, TGFB2, GADD45B, VEGFB, IGF1, MAPK14, GADD45G, VEGFA, NR4A1, LAMTOR3, FGFR2	0.0611202
KEGG_PATHWAY	hsa05200:Pathways in cancer	85	IL23R, SLC2A1, LAMC2, FZD10, BBC3, RPS6KA5, CASP8, HEY1, CDH1, MYC, HEY2, PIM1, BDKRB2, RAC2, JAK2, HRAS, APC2, NCOA1, MAP2K1, CHUK, AXIN1, ARNT, F2, KIF7, BCR, PLCB4, SMO, COL4A1, TRAF3, TRAF5, ITGA6, MET, CAMK2B, CEBPA, LAMA5, NOTCH3, RALA, MAX, LAMA1, GSTP1, MGST3, LAMA4, PTGER2, TCF7, LRP5, GNAI3, PDGFA, CSF2RB, PIK3R1, DLL1, ADCY7, RASGRP3, DLL3, GNA13, NRAS, BCL2L11, RXRA, DVL2, PLCG2, MAPK…	0.0619178
KEGG_PATHWAY	hsa05224:Breast cancer	30	NOTCH3, SHC3, TCF7, LRP5, FZD10, PIK3R1, DLL1, DLL3, NRAS, HEY1, MYC, HEY2, DVL2, MAPK1, HES1, HRAS, WNT4, JAG2, NCOA1, APC2, WNT10A, MAP2K1, TCF7L1, GADD45B, FZD7, AXIN1, IGF1, GADD45G, APC, CDK4	0.0619178
KEGG_PATHWAY	hsa01521:EGFR tyrosine kinase inhibitor resistance	19	MAP2K1, SHC3, RPS6, PDGFA, NRG2, PIK3R1, IGF1, VEGFA, NRAS, BCL2L11, AXL, BCL2, PLCG2, EIF4EBP1, MAPK1, JAK2, HRAS, MET, FGFR2	0.0654006
KEGG_PATHWAY	hsa04210:Apoptosis	28	HRK, ITPR1, HTRA2, CSF2RB, PIK3R1, LMNB2, BBC3, NRAS, CASP8, BCL2L11, CTSL, LMNA, MAPK1, CTSF, HRAS, CTSD, SPTAN1, CTSB, DFFB, MAP2K1, ENDOG, GADD45B, CHUK, GADD45G, ERN1, DDIT3, BCL2, TUBA8	0.0688209
KEGG_PATHWAY	hsa05210:Colorectal cancer	20	APC2, TGFB2, MAP2K1, RALA, TCF7L1, GADD45B, TCF7, AXIN1, PIK3R1, GADD45G, BBC3, NRAS, BCL2L11, APC, MYC, BCL2, RAC2, MAPK1, HRAS, RALGDS	0.0688209
KEGG_PATHWAY	hsa04979:Cholesterol metabolism	14	SCARB1, MYLIP, OSBPL5, APOA2, APOA1, CYP27A1, LIPC, VAPA, NPC2, APOH, LIPG, TSPO, VDAC1, APOE	0.0690954
KEGG_PATHWAY	hsa04714:Thermogenesis	42	NDUFA13, NDUFB8, SMARCD3, NDUFB7, COX17, NDUFA10, NDUFB3, PRKAG2, COX7A2, COX7C, COX5A, ADCY7, NPPB, RPTOR, NRAS, CREB3L1, RPS6KA2, NPPA, PRKG2, UQCRFS1, CYC1, HRAS, COA6, PRKG1, COA4, MAP2K3, NDUFA8, ACSL1, NDUFA2, RPS6, ACSL6, NDUFA1, BMP8B, NDUFC2, COX6C, MAPK14, ARID1B, SDHB, UQCRQ, NDUFS6, RHEB, NDUFAB1	0.0764288
KEGG_PATHWAY	hsa00600:Sphingolipid metabolism	14	CERS4, ASAH1, CERS6, HEXB, SPHK1, HEXA, NEU4, NEU1, PSAP, KDSR, DEGS2, PLPP3, PLPP2, GLA	0.0905411
KEGG_PATHWAY	hsa04066:HIF-1 signaling pathway	23	CAMK2B, MAP2K1, PFKFB3, TFRC, RPS6, SERPINE1, SLC2A1, ARNT, ENO1, PIK3R1, IGF1, HK2, HK1, VEGFA, LDHB, MKNK1, NPPA, BCL2, PLCG2, EIF4EBP1, MAPK1, HMOX1, PDK1	0.0957
KEGG_PATHWAY	hsa04932:Non-alcoholic fatty liver disease	30	CEBPA, NDUFA13, NDUFB8, NDUFB7, NDUFA10, NDUFB3, PRKAG2, COX7A2, IRS2, PIK3R1, COX7C, COX5A, CASP8, BCL2L11, RXRA, UQCRFS1, CYC1, MLXIP, NDUFA8, NDUFA2, NDUFA1, NDUFC2, COX6C, MAPK14, SDHB, ERN1, UQCRQ, NDUFS6, DDIT3, NDUFAB1	0.0957
KEGG_PATHWAY	hsa01250:Biosynthesis of nucleotide sugars	11	MIOX, GALE, UGP2, NAGK, GMDS, UAP1L1, PMM2, NANS, GALK2, HK2, HK1	0.0957
(B)
Category	Term	Count	Genes	FDR
KEGG_PATHWAY	hsa04110:Cell cycle	35	E2F1, FZR1, CHEK1, PTTG1, CCNE2, RAD21, CDKN2A, CDKN2C, TFDP2, BUB1, CCNA2, STAG1, CDK1, CREBBP, RBL1, SKP2, CDK6, CDC20, MCM3, MCM4, YWHAE, MCM5, CDK2, CDC25A, CDC25B, EP300, HDAC2, CCNB2, MAD2L1, HDAC1, PLK1, YWHAQ, BUB1B, SMC1A, GADD45A	7.17172e-07
KEGG_PATHWAY	hsa05203:Viral carcinogenesis	41	USP7, UBE3A, CHEK1, MAPKAPK2, PMAIP1, SRF, CCNE2, GTF2E1, CDKN2A, SND1, ATF6B, CREB3L4, HIST1H4C, PRKACA, PIK3R3, CCNA2, CHD4, CDK1, HIST1H2BC, HIST1H2BD, CREBBP, RBL1, UBR4, SKP2, CDC20, CDK6, VDAC3, YWHAE, CDK2, HDAC5, ATF4, EP300, HDAC2, HDAC1, HIST2H2BE, JUN, PSMC1, YWHAQ, EIF2AK2, HDAC8, HDAC6	0.00076233
KEGG_PATHWAY	hsa04950:Maturity onset diabetes of the young	12	HNF1A, FOXA2, GCK, IAPP, INS, RFX6, MNX1, PAX6, NEUROD1, PAX4, PDX1, NKX6-1	0.00548618
KEGG_PATHWAY	hsa04115:p53 signaling pathway	19	CDK1, CHEK1, CDK6, PMAIP1, SESN2, SESN1, GTSE1, CDK2, SESN3, CCNE2, CCNB2, CDKN2A, RRM2, CD82, SHISA5, DDB2, PIDD1, APAF1, GADD45A	0.0119841
KEGG_PATHWAY	hsa04114:Oocyte meiosis	24	PPP2R1A, CDK1, PPP2R5B, PPP2R5D, PPP3R1, AURKA, CDC20, PTTG1, YWHAE, CDK2, CCNE2, IGF1R, REC8, MAD2L1, CCNB2, INS, PLK1, BUB1, YWHAQ, CALM3, PPP2R5E, PRKACA, SMC1A, FBXW11	0.0743471
KEGG_PATHWAY	hsa04141:Protein processing in endoplasmic reticulum	30	RAD23B, SEC31A, PDIA3, RAD23A, PDIA6, HSPA1A, LMAN2, LMAN1, CALR, CANX, SEC63, SSR1, ERO1B, ATF6B, DNAJC5, HSPA5, RPN2, SEC24D, DNAJC1, CKAP4, HYOU1, UBE2E3, ATF4, HSP90B1, RNF5, HSPA4L, SVIP, DNAJB1, EIF2AK2, EIF2AK4	0.308513
KEGG_PATHWAY	hsa03015:mRNA surveillance pathway	19	PABPN1, PPP2R1A, SYMPK, PPP2R3B, CSTF3, PPP2R5B, MAGOH, PPP2R5D, HBS1L, WDR82, PABPC4L, UPF3B, RBM8A, MSI1, SRRM1, PPP2R5E, CPSF4, CPSF1, PPP2R2A	0.842746
KEGG_PATHWAY	hsa04728:Dopaminergic synapse	23	PPP2R1A, PPP2R3B, CALY, GNAO1, PPP2R5B, KIF5B, GNAI2, PPP2R5D, KIF5C, KCNJ3, ATF4, KCNJ6, GNB1, ATF6B, CALM3, GNG2, CREB3L4, PRKACA, PPP2R5E, GNG4, AKT3, AKT2, PPP2R2A	1.65184
KEGG_PATHWAY	hsa04152:AMPK signaling pathway	22	PPP2R1A, PPP2R3B, PPP2R5B, PRKAG1, PPP2R5D, ADIPOR2, ADIPOR1, ACACB, FOXO3, G6PC3, IGF1R, MLYCD, INS, RAB11B, CREB3L4, PPP2R5E, RAB10, PIK3R3, CCNA2, AKT3, AKT2, PPP2R2A	2.29449
KEGG_PATHWAY	hsa04068:FoxO signaling pathway	23	USP7, SGK2, PRKAG1, CREBBP, SKP2, FOXO3, HOMER2, G6PC3, GABARAP, FOXO6, CDK2, IGF1R, PRMT1, CCNB2, EP300, CSNK1E, PLK1, INS, SOS1, PIK3R3, GADD45A, AKT3, AKT2	3.01025
KEGG_PATHWAY	hsa04914:Progesterone-mediated oocyte maturation	17	CDK1, FZR1, GNAI2, CDC25A, CDK2, CDC25B, IGF1R, CCNB2, MAD2L1, PLK1, INS, BUB1, PRKACA, PIK3R3, CCNA2, AKT3, AKT2	3.60191
KEGG_PATHWAY	hsa03030:DNA replication	10	POLD3, RFC4, POLE3, LIG1, POLE, POLA1, RNASEH1, MCM3, MCM4, MCM5	3.62313
KEGG_PATHWAY	hsa04261:Adrenergic signaling in cardiomyocytes	23	PPP2R1A, PPP2R3B, ATP1B1, ACTC1, PPP2R5B, GNAI2, PPP2R5D, CACNG4, ATP1A1, MYH6, TPM4, ATP2B1, ATF4, PPP1R1A, ATF6B, CALM3, RYR2, CREB3L4, PPP2R5E, PRKACA, AKT3, AKT2, PPP2R2A	4.35365
KEGG_PATHWAY	hsa04915:Estrogen signaling pathway	18	GNAO1, GNAI2, GABBR1, HSPA1A, MMP2, KCNJ3, HSP90B1, ATF4, KCNJ6, JUN, SOS1, ATF6B, CALM3, PRKACA, CREB3L4, PIK3R3, AKT3, AKT2	5.61795
KEGG_PATHWAY	hsa03018:RNA degradation	15	EXOSC9, PAN3, EXOSC6, SKIV2L2, CNOT7, DDX6, PABPC4L, DCPS, DCP2, BTG1, BTG3, LSM1, TOB2, XRN2, TOB1	7.05936
