# Supplementary material for: TFEB and TFE3 control glucose homeostasis by regulating insulin gene expression
Source: EMBO J. 2023 Sep 15;42(21):e113928. doi: 10.15252/embj.2023113928 (PMC10620765; doi:10.15252/embj.2023113928)
Supplement: Supplementary file 4 — Dataset EV2 [file EMBJ-42-e113928-s010.xlsx]

## Sheet: KEGG_DW_2g
Supplementary Table: KEGG pathway analysis on 1017 induced (A) and on 680 inhibited genes in Earl (Figure 2i). The threshold for statistical significance of the KEGG Pathway analyses was FDR<0.1.
(A)
Category	Term	Count	Genes	FDR
KEGG_PATHWAY	hsa03030:DNA replication	10	RFC3, MCM7, RFC4, POLE3, RFC2, POLD1, POLA1, RNASEH2A, MCM4, FEN1	0.0448118
KEGG_PATHWAY	hsa04520:Adherens junction	14	FGFR1, TCF7, WASF3, WASF1, WASF2, LMO7, CTNND1, ACVR1C, CTNNB1, TJP1, SORBS1, RAC1, YES1, INSR	0.0795894
KEGG_PATHWAY	hsa04110:Cell cycle	16	E2F1, CDK1, CDC6, RBL2, RBL1, PTTG1, CDC25C, MCM4, CDK2, HDAC2, MCM7, CDKN2C, PLK1, GSK3B, TFDP2, GADD45A	1.09994
KEGG_PATHWAY	hsa05215:Prostate cancer	13	E2F1, FGFR1, TCF7, HSP90B1, INS, RELA, GSK3B, SOS2, CREB3L2, CREB3L4, CDK2, CTNNB1, AKT2	1.27857
KEGG_PATHWAY	hsa04810:Regulation of actin cytoskeleton	21	FGFR1, ENAH, FGFR4, ROCK1, FGF14, WASF1, DIAPH3, WASF2, ITGA1, RDX, GNG12, ARHGEF12, ITGB1, EZR, PAK2, TIAM1, ITGB8, INS, CFL2, RAC1, SOS2	4.02365
KEGG_PATHWAY	hsa03410:Base excision repair	7	HMGB1, POLE3, POLD1, MBD4, XRCC1, PARP1, FEN1	6.95341
KEGG_PATHWAY	hsa04350:TGF-beta signaling pathway	11	PPP2R1B, ACVR2B, SMAD9, ROCK1, RBL2, SP1, ID1, SMAD5, RBL1, ID4, ACVR1C	9.99967
KEGG_PATHWAY	hsa04360:Axon guidance	14	PLXNC1, ROCK1, ARHGEF12, ITGB1, EPHB2, EPHA4, PAK2, CFL2, GSK3B, RAC1, SRGAP3, ROBO2, SEMA3A, PPP3CA	10.3235
KEGG_PATHWAY	hsa05412:Arrhythmogenic right ventricular cardiomyopathy (ARVC)	10	LAMA2, TCF7, CACNA2D1, DSG2, ITGB8, ITGA1, RYR2, CACNG4, ITGB1, CTNNB1	11.842
KEGG_PATHWAY	hsa04010:MAPK signaling pathway	22	FGFR1, FGFR4, CACNA2D1, FGF14, MAPKAPK5, RELA, CACNG4, GNG12, STK4, DAXX, FLNA, ACVR1C, RPS6KA5, MAP3K4, PAK2, ELK4, SOS2, JUND, RAC1, PPP3CA, GADD45A, AKT2	19.4275
KEGG_PATHWAY	hsa05200:Pathways in cancer	25	E2F1, CKS1B, FGFR1, TCF7, XIAP, FGF14, RELA, ARNT2, BRCA2, STK4, ITGB1, CDK2, CTNNB1, ACVR1C, LAMA2, HSP90B1, HDAC2, GSK3B, RASSF1, SLC2A1, SOS2, RAC1, LAMC1, TPR, AKT2	27.2699
KEGG_PATHWAY	hsa04950:Maturity onset diabetes of the young	5	HNF1A, INS, NEUROD1, PAX4, MAFA	30.8671
(B)
Category	Term	Count	Genes	FDR
KEGG_PATHWAY	hsa03010:Ribosome	67	RPL4, RPL5, RPL30, RPL3, RPL32, RPL31, RPL34, RPLP1, RPLP0, MRPL36, RPL10A, MRPL34, RPL9, RPL6, MRPL33, RPL7, RPS4X, RPL7A, RPS17, RPS16, RPS19, RPL18A, RPS18, RPL36, RPL35, RPL38, RPL37, RPS10, RPS13, RPS12, RPL21, RPS7, RPS8, RPL23, RPS5, RPL22, RPS6, RPL13A, RPS3A, RPSA, MRPS18C, RPL37A, RPL24, RPL27, RPL26, RPL28, RPL12, RPL11, RPS15A, RPS2, RPL15, RPS27A, RPL17, RPL19, RPL35A, RPL23A, MRPL22…	1.32944e-38
KEGG_PATHWAY	hsa05171:Coronavirus disease - COVID-19	68	RPL4, RPL5, RPL30, RPL3, RPL32, RPL31, RPL34, RPLP1, RPLP0, RPL10A, RPL9, RPL6, RPL7, RPS4X, RPL7A, RPS17, RPS16, RPS19, RPL18A, RPS18, RPL36, RPL35, RPL38, RPL37, RPS10, RPS13, RPS12, RPL21, RPS7, RPS8, RPL23, RPS5, RPL22, RPS6, RPL13A, RPS3A, PRKCA, RPSA, OAS1, RPL37A, RPL24, RPL27, RPL26, RPL28, RPL12, RPL11, RPS15A, RPS2, RPL15, RPS27A, RPL17, MAPK3, RPL19, RPL35A, RPL23A, MAPK13, RPS26, RPS2…	1.58384e-29
KEGG_PATHWAY	hsa00190:Oxidative phosphorylation	34	NDUFB8, UQCRB, COX17, NDUFB2, NDUFB1, COX7A2, COX5B, COX7C, COX5A, UQCRH, ATP6V1H, UQCRFS1, ATP6V1E1, ATP6V1D, ATP6V1C1, ATP6V1F, COX8A, NDUFA8, ATP6V1G1, ATP6V0E1, NDUFA2, NDUFA1, NDUFC2, NDUFC1, SDHC, COX6C, COX7A2L, UQCRQ, PPA1, NDUFS5, NDUFS4, ATP6V1B2, UQCRC2, ATP6V0D1	8.84591e-12
KEGG_PATHWAY	hsa05012:Parkinson disease	40	NDUFB8, UQCRB, NDUFB2, NDUFB1, COX7A2, PARK7, COX5B, COX7C, COX5A, GNAI1, UQCRH, PSMA7, PSMD9, KIF5C, UQCRFS1, RPS27A, COX8A, NDUFA8, DUSP1, NDUFA2, NDUFA1, NDUFC2, NDUFC1, SLC39A13, SDHC, COX6C, COX7A2L, TUBB2B, TUBB2A, PSMA1, UQCRQ, DDIT3, NDUFS5, NDUFS4, PPIF, CALM3, VDAC1, UQCRC2, CALM2, SLC25A6	7.68427e-07
KEGG_PATHWAY	hsa05415:Diabetic cardiomyopathy	33	NDUFB8, UQCRB, NDUFB2, NDUFB1, ATP2A2, COX7A2, PDHB, COX5B, COX7C, COX5A, UQCRH, UQCRFS1, PDK3, COX8A, NDUFA8, SMAD3, NDUFA2, NDUFA1, NDUFC2, PRKCA, NDUFC1, SDHC, COX6C, MAPK13, COX7A2L, TBC1D4, UQCRQ, NDUFS5, NDUFS4, PPIF, VDAC1, UQCRC2, SLC25A6	2.40861e-06
KEGG_PATHWAY	hsa05022:Pathways of neurodegeneration - multiple diseases	56	ATP2A2, PARK7, COX7C, PSMD9, MAP1LC3B, KIF5C, NEFL, UQCRFS1, NEFM, CAPN1, COX8A, GPX1, NDUFC2, PRKCA, NDUFC1, SDHC, ATG14, COX7A2L, TUBB2B, TUBB2A, PSMA1, DDIT3, NDUFS5, NDUFS4, PPIF, VDAC1, UQCRC2, SQSTM1, OPTN, SLC25A6, NDUFB8, TOMM40, UQCRB, NDUFB2, NDUFB1, COX7A2, COX5B, COX5A, PSMA7, UQCRH, ATXN2, DVL1, BAK1, RPS27A, MAPK3, NDUFA8, NDUFA2, NDUFA1, COX6C, MAPK13, APC, UQCRQ, CHMP2B, KRAS, CAL…	2.891e-06
KEGG_PATHWAY	hsa05014:Amyotrophic lateral sclerosis	46	NDUFB8, TOMM40, UQCRB, NDUFB2, NDUFB1, COX7A2, COX5B, COX7C, COX5A, UQCRH, PSMA7, ACTB, PSMD9, MAP1LC3B, ATXN2, KIF5C, NEFL, UQCRFS1, NEFM, UBQLN2, COX8A, NDUFA8, GPX1, NDUFA2, NDUFA1, CHCHD10, NDUFC2, NDUFC1, SDHC, COX6C, ATG14, MAPK13, COX7A2L, TUBB2B, TUBB2A, PSMA1, UQCRQ, DDIT3, NDUFS5, NDUFS4, CHMP2B, VDAC1, UQCRC2, SQSTM1, OPTN, PFN2	6.28149e-06
KEGG_PATHWAY	hsa04932:Non-alcoholic fatty liver disease	27	NDUFB8, UQCRB, NDUFB2, NDUFB1, COX7A2, IRS2, COX5B, COX7C, COX5A, UQCRH, CDC42, UQCRFS1, COX8A, NDUFA8, NDUFA2, NDUFA1, NDUFC2, NDUFC1, SDHC, COX6C, MAPK13, COX7A2L, UQCRQ, DDIT3, NDUFS5, NDUFS4, UQCRC2	8.26587e-06
KEGG_PATHWAY	hsa05010:Alzheimer disease	46	NDUFB8, UQCRB, NDUFB2, NDUFB1, ATP2A2, COX7A2, IRS2, COX5B, COX7C, COX5A, UQCRH, RTN4, PSMA7, PSMD9, KIF5C, DVL1, UQCRFS1, APBB1, CAPN1, MAPK3, COX8A, NDUFA8, NDUFA2, NDUFA1, NDUFC2, NDUFC1, SLC39A13, SDHC, COX6C, ATG14, COX7A2L, TUBB2B, TUBB2A, APC, PSMA1, UQCRQ, DDIT3, NDUFS5, NDUFS4, PPIF, KRAS, CALM3, VDAC1, UQCRC2, CALM2, SLC25A6	2.29329e-05
KEGG_PATHWAY	hsa04714:Thermogenesis	33	NDUFB8, UQCRB, COX17, NDUFB2, NDUFB1, COX7A2, COX5B, COX7C, COX5A, UQCRH, ACTB, UQCRFS1, COX14, COX8A, NDUFA8, ACSL1, NDUFA2, RPS6, NDUFA1, NDUFC2, TSC1, NDUFC1, SDHC, COX6C, MAPK13, COX7A2L, UQCRQ, NDUFS5, NDUFS4, NDUFAF2, KRAS, UQCRC2, COX20	2.76247e-05
KEGG_PATHWAY	hsa05208:Chemical carcinogenesis - reactive oxygen species	32	NDUFB8, UQCRB, MGST3, NDUFB2, NDUFB1, COX7A2, COX5B, COX7C, COX5A, UQCRH, UQCRFS1, MAPK3, COX8A, NDUFA8, NDUFA2, NDUFA1, NDUFC2, PTPN11, NDUFC1, SDHC, COX6C, MAPK13, COX7A2L, UQCRQ, NDUFS5, NDUFS4, PPIF, KRAS, VDAC1, UQCRC2, MET, SLC25A6	3.14313e-05
KEGG_PATHWAY	hsa05020:Prion disease	36	NDUFB8, UQCRB, NDUFB2, NDUFB1, COX7A2, COX5B, COX7C, COX5A, UQCRH, PSMA7, PSMD9, KIF5C, UQCRFS1, MAPK3, COX8A, NDUFA8, HSPA8, NDUFA2, NDUFA1, NDUFC2, NDUFC1, SDHC, COX6C, MAPK13, COX7A2L, TUBB2B, TUBB2A, PSMA1, UQCRQ, DDIT3, NDUFS5, NDUFS4, PPIF, VDAC1, UQCRC2, SLC25A6	4.02699e-05
KEGG_PATHWAY	hsa04260:Cardiac muscle contraction	18	COX8A, UQCRB, TPM2, ATP2A2, ATP1B3, COX7A2, COX6C, COX5B, COX5A, COX7C, UQCRH, SLC8A2, COX7A2L, CACNB3, SLC9A7, UQCRQ, UQCRFS1, UQCRC2	7.69771e-05
KEGG_PATHWAY	hsa04721:Synaptic vesicle cycle	16	SNAP25, ATP6V1G1, ATP6V0E1, SLC32A1, STXBP1, CLTC, CLTA, CPLX2, ATP6V1B2, ATP6V1H, STX3, ATP6V1E1, ATP6V0D1, ATP6V1D, ATP6V1C1, ATP6V1F	0.000328829
KEGG_PATHWAY	hsa05016:Huntington disease	36	NDUFB8, UQCRB, CLTC, NDUFB2, NDUFB1, CLTA, COX7A2, COX5B, COX7C, COX5A, UQCRH, PSMA7, PSMD9, KIF5C, UQCRFS1, COX8A, NDUFA8, GPX1, NDUFA2, NDUFA1, NDUFC2, NDUFC1, SDHC, COX6C, ATG14, COX7A2L, TUBB2B, TUBB2A, PSMA1, UQCRQ, NDUFS5, NDUFS4, PPIF, VDAC1, UQCRC2, SLC25A6	0.000423313
KEGG_PATHWAY	hsa05110:Vibrio cholerae infection	12	ATP6V1G1, ATP6V0E1, SEC61G, ATP6V1B2, ATP6V1H, PRKCA, ATP6V1E1, ATP6V0D1, ATP6V1D, ATP6V1C1, ACTB, ATP6V1F	0.00107857
KEGG_PATHWAY	hsa01100:Metabolic pathways	117	DGKG, SAT2, ENO1, COMT, ENO2, SAT1, GLS, NDST1, SCP2, UROD, ATP6V1E1, HADH, CA13, GUCY1A2, ATP6V1G1, ENTPD1, ATP6V0E1, PCYT2, ACSL1, SDHC, COX7A2L, CYP2U1, HPRT1, UQCRC2, ATP6V0D1, UQCRB, MGST3, COX17, COX7A2, UQCRH, ACAT1, DGUOK, PTDSS1, AMDHD2, INPP5E, NEU1, UAP1L1, ATP6V1H, RIMKLA, ATP6V1D, ATP6V1C1, ATP6V1F, CHKA, MTHFR, GRHPR, UQCRQ, PPT1, HPSE, DHCR7, ITPA, B4GALT3, ALAS1, HEXB, QPRT, COX7C…	0.00128933
KEGG_PATHWAY	hsa04150:mTOR signaling pathway	22	ATP6V1G1, RPS6, PRKCA, TSC1, SLC3A2, FLCN, RRAGC, RRAGD, DVL1, ATP6V1B2, ATP6V1H, KRAS, LAMTOR1, LAMTOR4, FNIP1, ATP6V1E1, FNIP2, ATP6V1D, LPIN2, ATP6V1C1, ATP6V1F, MAPK3	0.00165966
KEGG_PATHWAY	hsa04142:Lysosome	19	CTSA, CD63, ASAH1, HEXB, CLTC, CLTA, NAGPA, GALC, LAPTM4B, NPC1, GLB1, NPC2, NEU1, PPT1, SLC17A5, ATP6V1H, TPP1, DNASE2, ATP6V0D1	0.00412533
KEGG_PATHWAY	hsa05120:Epithelial cell signaling in Helicobacter pylori infection	13	ATP6V1G1, ATP6V0E1, PTPN11, MAPK13, CDC42, ATP6V1B2, ATP6V1H, ATP6V1E1, ATP6V0D1, MET, ATP6V1D, ATP6V1C1, ATP6V1F	0.00503303
KEGG_PATHWAY	hsa04966:Collecting duct acid secretion	8	ATP6V1G1, ATP6V0E1, ATP6V1B2, ATP6V1E1, ATP6V0D1, ATP6V1D, ATP6V1C1, ATP6V1F	0.00638161
KEGG_PATHWAY	hsa04723:Retrograde endocannabinoid signaling	17	NDUFA8, NDUFB8, DAGLA, SLC32A1, NDUFA2, NDUFB2, NDUFA1, NDUFB1, NDUFC2, PRKCA, NDUFC1, ABHD6, GNAI1, MAPK13, NDUFS5, NDUFS4, MAPK3	0.0861312
