# Supplementary material for: TFEB and TFE3 control glucose homeostasis by regulating insulin gene expression
Source: EMBO J. 2023 Sep 15;42(21):e113928. doi: 10.15252/embj.2023113928 (PMC10620765; doi:10.15252/embj.2023113928)
Supplement: Supplementary file 5 — Dataset EV3 [file EMBJ-42-e113928-s015.xlsx]

## Sheet: Sheet1
Supplementary Table: KEGG pathway analysis on 2203 induced (A) and on 1846 inhibited genes in hTFEBflag_INS1_fast (Supplementary Figure 2c). The threshold for statistical significance of the KEGG Pathway analyses was FDR<0.1.
(A)
Category	Term	Count	Genes	FDR
KEGG_PATHWAY	rno05016:Huntington disease	70	MT-ND6, COX7B, HIP1, MT-ND5, NDUFA11, MT-CO1, COX4I1, MT-ND1, TUBA1B, TUBB5, TUBA1A, ACTR1B, PSMD7, PSMD1, GPX3, NDUFC2, WIPI1, WIPI2, SDHB, TUBA4A, COX6B1, PSMA6, TUBB2A, PLCB4, CREB1, PSMA2, NDUFS5, NDUFS4, NDUFS3, VDAC2, NDUFS1, PLCB1, TP53, STX1A, NDUFB9, GRIA2, NDUFB8, NDUFB7, UQCRB, NDUFB5, NDUFB4, DCTN3, NDUFB3, UQCR11, KLC1, COX5B, PSMA7, UQCRH, PSMB6, POLR2A, ATG101, CYC1, NDUFV2, PPARGC…	9.93257e-09
KEGG_PATHWAY	rno05014:Amyotrophic lateral sclerosis	78	MT-ND6, COX7B, MT-ND5, NDUFA11, MT-CO1, COX4I1, MT-ND1, PPP3CA, TUBA1B, MAP1LC3B, MAP1LC3A, TUBB5, TUBA1A, ACTR1B, PSMD7, NEFL, PSMD1, NEFM, RAC1, NCBP1, NUP133, GPX3, SIGMAR1, NDUFC2, WIPI1, WIPI2, SDHB, TUBA4A, COX6B1, PSMA6, TUBB2A, ALS2, PSMA2, DDIT3, NDUFS5, NDUFS4, NDUFS3, SRSF3, NDUFS1, TP53, NDUFB9, GRIA2, VCP, NDUFB8, NDUFB7, UQCRB, NDUFB5, NDUFB4, DCTN3, NDUFB3, UQCR11, KLC1, COX5B, PSM…	1.35444e-08
KEGG_PATHWAY	rno05022:Pathways of neurodegeneration - multiple diseases	93	MT-ND6, COX7B, HIP1, MT-ND5, NDUFA11, MT-CO1, COX4I1, ATP2A2, MT-ND1, PPP3CA, CASP7, TUBA1B, MAP1LC3B, UCHL1, MAP1LC3A, TUBB5, TUBA1A, ACTR1B, PSMD7, CAPN2, NEFL, PSMD1, NEFM, CAPN1, RAC1, HRAS, CSNK2A1, GPX3, SIGMAR1, NDUFC2, WIPI1, WIPI2, SDHB, TUBA4A, COX6B1, PSMA6, TUBB2A, PLCB4, ALS2, PSMA2, DDIT3, NDUFS5, NDUFS4, NDUFS3, VDAC2, NDUFS1, PLCB1, STX1A, NDUFB9, GRIA2, VCP, CAMK2D, NDUFB8, NDUFB…	1.35444e-08
KEGG_PATHWAY	rno04714:Thermogenesis	56	MT-ND6, COX7B, MT-ND5, NDUFA11, MT-CO1, COX4I1, MT-ND1, RPS6KA2, DPF1, MLST8, PRKACA, PRKACB, HRAS, COA5, ACTL6B, ACSL6, ACSL5, NDUFC2, ACSL4, ACSL3, SDHB, COX6B1, ADCY9, CREB1, NDUFS5, NDUFS4, NDUFS3, NDUFS1, MGLL, NDUFB9, COX19, SMARCD1, NDUFB8, SMARCD3, NDUFB7, UQCRB, NDUFB5, NDUFB4, NDUFB3, UQCR11, COX5B, UQCRH, CNR1, COX14, CYC1, NDUFV2, PPARGC1A, COX10, NDUFA5, NDUFA4, NDUFA3, SMARCA2, MAPK…	7.59181e-08
KEGG_PATHWAY	rno05012:Parkinson disease	60	MT-ND6, COX7B, MT-ND5, NDUFA11, MT-CO1, COX4I1, MT-ND1, TXN2, TUBA1B, UCHL1, TUBB5, TUBA1A, PSMD7, PSMD1, PRKACA, PRKACB, NDUFC2, SDHB, TUBA4A, COX6B1, PSMA6, TUBB2A, PSMA2, DDIT3, NDUFS5, NDUFS4, NDUFS3, VDAC2, NDUFS1, TP53, NDUFB9, CAMK2D, NDUFB8, NDUFB7, UQCRB, NDUFB5, NDUFB4, NDUFB3, UQCR11, KLC1, COX5B, GNAI1, PSMA7, UQCRH, PSMB6, CYC1, NDUFV2, TRAP1, NDUFA5, NDUFA4, NDUFA3, UBE2G2, TUBB4B, …	1.74571e-07
KEGG_PATHWAY	rno05020:Prion disease	60	MT-ND6, COX7B, MT-ND5, NDUFA11, MT-CO1, COX4I1, MT-ND1, PPP3CA, TUBA1B, TUBB5, TUBA1A, PSMD7, PSMD1, RAC1, PRKACA, PRKACB, CSNK2A1, NDUFC2, SDHB, TUBA4A, COX6B1, PSMA6, TUBB2A, CREB1, PSMA2, DDIT3, NDUFS5, NDUFS4, NDUFS3, VDAC2, NDUFS1, NDUFB9, NDUFB8, NDUFB7, UQCRB, NDUFB5, NDUFB4, NDUFB3, PIK3R3, UQCR11, KLC1, COX5B, PSMA7, UQCRH, PSMB6, NCAM1, CYC1, NDUFV2, EGR1, NDUFA5, NDUFA4, NDUFA3, TUBB4B…	2.26015e-07
KEGG_PATHWAY	rno04723:Retrograde endocannabinoid signaling	40	MT-ND6, NDUFB9, GRIA2, NDUFB8, MT-ND5, NDUFB7, NDUFA11, NDUFB5, NDUFB4, NDUFB3, CACNA1A, GNAI1, MT-ND1, RIMS1, GNG3, GNG5, CNR1, GNG7, SLC17A7, NDUFV2, PRKACA, PRKACB, GABRD, GABRA2, NDUFA5, NDUFA4, NDUFA3, GABRA3, NDUFC2, MAPK10, MAPK11, PLCB4, ADCY9, NDUFS5, NDUFS4, NDUFS3, NDUFS1, PLCB1, DAGLB, MGLL	5.4296e-07
KEGG_PATHWAY	rno05010:Alzheimer disease	72	MT-ND6, COX7B, MT-ND5, NDUFA11, MT-CO1, COX4I1, ATP2A2, IDE, MT-ND1, PPP3CA, CASP7, TUBA1B, TUBB5, TUBA1A, PSMD7, CAPN2, PSMD1, CAPN1, HRAS, MME, CSNK2A1, CHUK, NDUFC2, WIPI1, WIPI2, SDHB, TUBA4A, COX6B1, BACE2, PSMA6, TUBB2A, PLCB4, PSMA2, DDIT3, NDUFS5, NDUFS4, NDUFS3, VDAC2, NDUFS1, PLCB1, NDUFB9, NDUFB8, NDUFB7, UQCRB, LRP1, NDUFB5, NDUFB4, NDUFB3, PIK3R3, UQCR11, KLC1, COX5B, PSMA7, UQCRH, P…	8.75084e-06
KEGG_PATHWAY	rno05208:Chemical carcinogenesis - reactive oxygen species	50	MT-ND6, COX7B, MT-ND5, NDUFA11, MT-CO1, COX4I1, MT-ND1, RAC1, HRAS, MAP2K4, GSTO2, CHUK, GSTO1, AKR1A1, NDUFC2, SDHB, COX6B1, NDUFS5, NDUFS4, NDUFS3, VDAC2, NDUFS1, NDUFB9, SLC26A2, NDUFB8, NDUFB7, UQCRB, NDUFB5, NDUFB4, NDUFB3, PIK3R3, MGST2, UQCR11, COX5B, UQCRH, CYC1, NDUFV2, GSTM4, GSTM1, NDUFA5, NDUFA4, EPHX2, NDUFA3, EPHX1, NFKB1, NFKBIA, MAPK10, MAPK11, UQCRQ, GSTM7	8.75084e-06
KEGG_PATHWAY	rno00190:Oxidative phosphorylation	34	MT-ND6, NDUFB9, NDUFB8, COX7B, MT-ND5, NDUFB7, NDUFA11, UQCRB, MT-CO1, NDUFB5, COX4I1, NDUFB4, NDUFB3, UQCR11, COX5B, UQCRH, MT-ND1, CYC1, NDUFV2, COX10, ATP6V0E1, NDUFA5, NDUFA4, NDUFA3, NDUFC2, SDHB, COX6B1, UQCRQ, NDUFS5, NDUFS4, NDUFS3, CYCS, NDUFS1, ATP6V0D1	5.65136e-05
KEGG_PATHWAY	rno05415:Diabetic cardiomyopathy	44	MT-ND6, NDUFB9, NDUFB8, COX7B, CAMK2D, MT-ND5, NDUFB7, NDUFA11, UQCRB, MT-CO1, NDUFB5, COX4I1, NDUFB4, NDUFB3, PIK3R3, ATP2A2, UQCR11, SLC2A4, COX5B, UQCRH, MT-ND1, GYS1, CYC1, RAC1, NDUFV2, NDUFA5, PARP1, NDUFA4, NDUFA3, NDUFC2, SDHB, NFKB1, AGT, COX6B1, MAPK10, MAPK11, PLCB4, UQCRQ, NDUFS5, NDUFS4, NDUFS3, VDAC2, NDUFS1, PLCB1	0.000112047
KEGG_PATHWAY	rno04110:Cell cycle	31	RB1, YWHAE, CDKN1A, PCNA, MCM7, YWHAB, PKMYT1, CDC14A, CCND3, ORC6, CDC45, MYC, CHEK2, CHEK1, ORC2, E2F4, BUB3, SKP2, YWHAG, YWHAH, CREBBP, GADD45B, CDC7, CDC6, WEE1, CDK6, CCNE2, MCM3, MCM6, TP53, MAD1L1	0.000112047
KEGG_PATHWAY	rno04932:Non-alcoholic fatty liver disease	36	NDUFB9, CEBPA, NDUFB8, COX7B, NDUFB7, NDUFA11, UQCRB, MT-CO1, NDUFB5, COX4I1, NDUFB4, NDUFB3, PIK3R3, UQCR11, COX5B, UQCRH, CASP7, CYC1, RAC1, NDUFV2, NDUFA5, NDUFA4, NDUFA3, NDUFC2, SDHB, NFKB1, COX6B1, MAPK10, MAPK11, UQCRQ, NDUFS5, DDIT3, NDUFS4, NDUFS3, CYCS, NDUFS1	0.000128992
KEGG_PATHWAY	rno01100:Metabolic pathways	208	MT-ND6, MT-ND5, CERK, MT-CO1, TXNDC12, MT-ND1, GCSH, PPAT, MLYCD, PTGDS, SEPHS1, XYLB, GAMT, PDHX, ENTPD2, ATP6V0E1, ENTPD3, SACM1L, ACSL6, ACSL5, ACSL4, ACSL3, CMBL, SULT2B1, INPP4B, ADCY9, MTHFD2, ACOT2, ATP6V0D1, PLPP3, PLPP2, ACOT4, CDS1, TPH1, SHMT2, SHMT1, MGST2, NEU3, INPP5A, AFMID, LDHD, CHST10, INPP5K, RDH13, HMOX2, ST3GAL2, PCK2, GSTM4, GSTM1, PDE2A, PYCR2, CS, ACER3, PPT2, GSTM7, EZH2,…	0.000269563
KEGG_PATHWAY	rno05017:Spinocerebellar ataxia	30	RBPJL, GRIA2, KCNC3, CACNA1A, PIK3R3, ATP2A2, VLDLR, PSMA7, PSMB6, PSMD7, ATG101, PSMD1, SPTBN2, NOP56, WIPI1, WIPI2, GRIN1, AFG3L1, MAPK10, AFG3L2, PSMA6, PLCB4, FGF14, DAB1, PSMC4, PSMA2, PSMC1, VDAC2, CYCS, PLCB1	0.00336389
KEGG_PATHWAY	rno04141:Protein processing in endoplasmic reticulum	33	PPP1R15A, VCP, UBE2D3, HSPA4L, SEL1L, RRBP1, DNAJB1, LMAN1, HSPH1, MAN1A2, SEC61G, CAPN2, CAPN1, TRAM1L1, SIL1, UGGT1, SEC31A, BCAP31, EIF2AK1, FBXO2, EDEM2, UBE2G2, CKAP4, DNAJA1, MAPK10, NSFL1C, DDIT3, DNAJA2, ERP29, STUB1, CALR, MAN1B1, RNF185	0.00385263
KEGG_PATHWAY	rno04261:Adrenergic signaling in cardiomyocytes	29	CAMK2D, CREM, ATP1A3, ATP2A2, SLC8A1, GNAI1, SLC8A2, RPS6KA5, SCN7A, PRKACA, PRKACB, TPM3, CACNA2D1, ATP2B4, PPP2R5A, PPP2R3B, ATP2B1, ATP1B1, AGT, CACNB1, MAPK11, PLCB4, ADCY9, CREB1, CACNB4, PPP1R1A, PPP2R2B, PLCB1, CALM2	0.00987116
KEGG_PATHWAY	rno00062:Fatty acid elongation	10	HADHB, HADHA, ELOVL2, TECR, ACOT2, THEM4, HSD17B12, PPT2, HADH, ACOT4	0.0225279
KEGG_PATHWAY	rno05222:Small cell lung cancer	20	RB1, ITGB1, CDKN1A, GADD45B, LAMB3, CHUK, ITGA2, FN1, PIK3R3, NFKB1, CKS1B, NFKBIA, CDK6, CCNE2, MYC, CYCS, ITGA6, SKP2, TP53, BCL2L1	0.0225279
KEGG_PATHWAY	rno03030:DNA replication	11	POLA1, RFC3, PCNA, RNASEH2A, MCM7, LIG1, RFC2, PRIM1, MCM3, RPA2, MCM6	0.0232007
KEGG_PATHWAY	rno04260:Cardiac muscle contraction	19	COX7B, UQCRB, MT-CO1, TPM3, COX4I1, CACNA2D1, ATP1A3, ATP2A2, UQCR11, ATP1B1, COX5B, SLC8A1, UQCRH, COX6B1, SLC8A2, CACNB1, CACNB4, UQCRQ, CYC1	0.0300668
KEGG_PATHWAY	rno04925:Aldosterone synthesis and secretion	20	CAMK2D, PDE2A, ATP2B4, ATP1A3, ATP2B1, ATP1B1, AGT, NR4A2, NR4A1, ADCY9, PLCB4, CREB1, CAMK1, PRKACA, DAGLB, PLCB1, PRKACB, CALM2, LDLR, CAMK1G	0.0326643
KEGG_PATHWAY	rno04922:Glucagon signaling pathway	21	PYGB, CREBBP, CAMK2D, PGAM1, GCGR, PHKB, PPP4R3A, GYS1, PPP3CA, PLCB4, CREB1, PHKG1, PRKACA, PLCB1, PRKACB, PFKM, CALM2, PPARGC1A, PFKP, FBP2, PCK2	0.0347693
KEGG_PATHWAY	rno04360:Axon guidance	31	ROBO2, ITGB1, NRP1, CAMK2D, SEMA3C, SEMA3D, PIK3R3, GNAI1, RND1, EFNB2, PPP3CA, PARD6A, SLIT1, PLXNA2, RAC1, SRGAP3, PAK3, HRAS, SEMA6B, EPHA4, DCC, LIMK1, NFATC3, SEMA4G, UNC5D, L1CAM, NFATC4, EFNA1, ENAH, FES, PARD3	0.040246
KEGG_PATHWAY	rno05132:Salmonella infection	40	ARPC1B, FHOD1, DCTN3, ARPC1A, ARPC5L, KLC1, TXN2, CYTH3, TUBA1B, CASP7, TUBB5, TUBA1A, ACTR1B, MYC, CASP4, FLNA, NCKAP1L, RAC1, PAK3, KPNA3, HRAS, S100A10, MAP2K6, ACTR3, MAP2K4, CHUK, DYNLL1, TUBB4B, NFKB1, TUBA4A, NFKBIA, MAPK10, MAPK11, TUBB2A, ARPC2, ELMO1, CYCS, ACTR10, RAB9B, EXOC2	0.0423084
KEGG_PATHWAY	rno04530:Tight junction	29	ITGB1, PCNA, ARPC1B, ARPC1A, ARPC5L, GATA4, TUBA1B, PARD6A, TUBA1A, RAP1A, RAC1, PRKACA, PRKACB, ACTR3, HSPA4, MSN, ACTN4, TUBA4A, MAPK10, MYL6, DLG2, ARPC2, PPP2R2B, CLDN9, PARD3, RAB13, ARHGEF2, EZR, TJP3	0.0423084
KEGG_PATHWAY	rno04024:cAMP signaling pathway	35	GRIA2, CAMK2D, GIPR, ATP1A3, PIK3R3, ATP2A2, GNAI1, RAP1A, CNGA1, PDE4B, RAC1, PRKACA, PRKACB, VAV3, ABCC4, CREBBP, PDE4D, ATP2B4, RRAS2, SSTR1, ATP2B1, ATP1B1, NFKB1, GRIN1, VAV2, NFKBIA, MAPK10, PDE10A, ADCY9, CREB1, PPP1R1B, CNGB3, CALM2, HCN2, CNGB1	0.050398
KEGG_PATHWAY	rno01212:Fatty acid metabolism	14	ELOVL2, TECR, ACSL6, ACSL5, ACSL4, ACSL3, HSD17B12, HADHB, HADHA, ACADL, SCD2, PPT2, ACADM, HADH	0.0604279
KEGG_PATHWAY	rno03040:Spliceosome	24	SF3A3, SF3B3, CCDC12, NCBP1, FUS, BUD31, SRSF1, U2AF1, U2AF1L4, LSM8, LSM7, DDX39B, SNRNP70, U2AF2, TRA2A, MAGOH, SRSF2, DHX15, SRSF3, SRSF5, SNRPD3, HNRNPA1, SRSF6, SF3B1	0.0604279
KEGG_PATHWAY	rno05203:Viral carcinogenesis	35	RB1, RBPJL, YWHAE, VAC14, GTF2A1, CDKN1A, HDAC10, YWHAB, PIK3R3, CCND3, CHEK1, RAC1, SKP2, PRKACA, PRKACB, HRAS, YWHAG, YWHAH, RANBP1, CREBBP, GSN, SYK, MRPS18B, ACTN4, NFKB1, SND1, NFKBIA, CREB1, CDK6, CCNE2, PSMC1, LTBR, ATP6V0D1, TP53, MAD1L1	0.0604279
KEGG_PATHWAY	rno05135:Yersinia infection	24	ACTR3, VAV3, ITGB1, MAP2K4, CHUK, ARPC1B, ARPC1A, LIMK1, ARPC5L, NFATC3, FN1, PIK3R3, NFKB1, VAV2, NFKBIA, MAPK10, MAPK11, ARPC2, RPS6KA2, ELMO1, LCP2, PKN2, RAC1, MAP2K6	0.0625951
KEGG_PATHWAY	rno04928:Parathyroid hormone synthesis, secretion and action	20	EGR1, CDKN1A, MEF2C, CASR, JUND, VDR, PDE4D, GATA3, GNAI1, NR4A2, AKAP13, ADCY9, PLCB4, CREB1, NACA, PDE4B, PRKACA, PLCB1, PRKACB, HBEGF	0.0625951
KEGG_PATHWAY	rno03008:Ribosome biogenesis in eukaryotes	17	NOP56, NOP58, POP7, CSNK2A1, UTP4, NVL, FCF1, IMP4, PWP2, REXO2, WDR43, NXF1, FBL, NOB1, XRN2, GAR1, RPP38	0.0758749
KEGG_PATHWAY	rno00630:Glyoxylate and dicarboxylate metabolism	9	CS, GCSH, ACSS2, MDH1, MDH2, SHMT2, SHMT1, AFMID, ACO2	0.0769289
KEGG_PATHWAY	rno04010:MAPK signaling pathway	43	CACNA1A, RASGRP2, PPP3CA, RPS6KA5, RAP1A, MYC, RPS6KA2, MKNK1, STMN1, MKNK2, KDR, FLNA, RAC1, PRKACA, PRKACB, HRAS, MAP2K6, MAP4K1, NTRK1, NTRK2, MAP2K4, MEF2C, JUND, DUSP3, GADD45B, CHUK, PLA2G4B, CACNA2D1, NFATC3, RRAS2, NFKB1, DUSP6, CACNB1, MAPK10, EFNA1, NR4A1, MAPK11, CACNB4, TAOK3, DDIT3, NF1, PTPN7, TP53	0.079365
KEGG_PATHWAY	rno04146:Peroxisome	17	PHYH, ABCD3, PEX11A, EPHX2, IDH1, ACSL6, ACSL5, MPV17L2, ACSL4, ACSL3, GNPAT, NUDT7, PMVK, NUDT19, MLYCD, FAR2, CRAT	0.0868605
KEGG_PATHWAY	rno04666:Fc gamma R-mediated phagocytosis	18	ACTR3, VAV3, GSN, SYK, SPHK2, PLA2G4B, ARPC1B, ARPC1A, LIMK1, ARPC5L, PIK3R3, ASAP1, VAV2, MARCKS, ARPC2, RAC1, PLPP3, PLPP2	0.0898074
KEGG_PATHWAY	rno04961:Endocrine and other factor-regulated calcium reabsorption	13	VDR, ATP2B4, ATP1A3, ATP2B1, ATP1B1, SLC8A1, SLC8A2, ADCY9, PLCB4, CALB1, PRKACA, PLCB1, PRKACB	0.0900128
KEGG_PATHWAY	rno01200:Carbon metabolism	21	PRPS2, GPI, ACSS2, MDH1, GOT1, MDH2, SHMT2, PGAM1, SHMT1, IDH1, SDHB, CS, GCSH, PSAT1, PGK1, ME2, ACO2, PFKM, PFKP, PSPH, FBP2	0.0952031
KEGG_PATHWAY	rno04720:Long-term potentiation	14	GRIA2, CREBBP, CAMK2D, GRIN1, PPP3CA, PLCB4, RAP1A, PPP1R1A, RPS6KA2, PRKACA, PLCB1, PRKACB, CALM2, HRAS	0.0962425
KEGG_PATHWAY	rno04722:Neurotrophin signaling pathway	21	NTRK1, YWHAE, NTRK2, SHC2, CAMK2D, MATK, PIK3R3, NFKB1, NFKBIA, MAPK10, MAPK11, RPS6KA5, RAP1A, ARHGDIA, RPS6KA2, RAC1, CALM2, TP53, HRAS, SH2B2, NFKBIB	0.0988898
(B)
Category	Term	Count	Genes	FDR
KEGG_PATHWAY	rno04068:FoxO signaling pathway	30	INS1, CDKN1B, INS2, SETD7, ARAF, FOXO4, FOXO1, GABARAP, MAPK8, CCNB1, STK11, CCND2, HOMER3, MAPK3, GABARAPL1, TGFB2, MAP2K1, PRKAB2, MAP2K2, SMAD3, GADD45A, HOMER2, STAT3, PLK1, IGF1, FBXO32, ATG12, GADD45G, G6PC3, MDM2	0.000943926
KEGG_PATHWAY	rno04144:Endocytosis	47	SH3GL3, ARF2, RAB5C, TSG101, TFRC, CLTC, CLTA, RT1-A1, AP2A1, RT1-A2, ASAP2, AGAP3, PRKCZ, CYTH2, RAB11FIP1, AP2S1, PIP5K1B, SMAD3, SMURF2, ARAP2, RT1-CE7, VPS37D, VPS37A, ARPC4, RT1-CE4, RBSN, RAB11A, RT1-M3-1, ARFGAP2, RUFY1, DNM3, RABEP1, ZFYVE16, HGS, BIN1, CAPZA1, NEDD4, MDM2, CHMP3, STAMBP, SMAP2, FGFR4, CHMP7, RT1-CE10, VPS28, SPG21, RAB7A	0.00143775
KEGG_PATHWAY	rno04141:Protein processing in endoplasmic reticulum	33	ERO1B, UBXN1, RPN2, PRKCSH, NGLY1, RPN1, HSP90B1, HERPUD1, ERLEC1, ATXN3, MAPK8, GANAB, OS9, UBXN8, BAK1, SEC62, UBQLN4, SEC63, PDIA3, SEC13, SSR4, EIF2AK3, UBE4B, SVIP, RAD23B, PDIA6, DDOST, DNAJC1, NPLOC4, BAX, P4HB, ATF6, ATF4	0.00169207
KEGG_PATHWAY	rno04950:Maturity onset diabetes of the young	11	NEUROD1, INS1, INS2, ONECUT1, PDX1, SLC2A2, PAX6, IAPP, MAFA, FOXA3, FOXA2	0.00362898
KEGG_PATHWAY	rno04530:Tight junction	31	PATJ, ROCK2, CACNA1D, YBX3, PRKCZ, EPB41L4B, MAPK8, CD1D1, STK11, PPP2R1A, SYMPK, MYH14, WHAMM, MYH10, RAB8B, VASP, PRKAB2, LOC100361457, ACTN1, RDX, ARHGEF18, ARPC4, RUNX1, OCLN, DLG3, NEDD4, AMOTL2, NF2, AMOTL1, LLGL2, TJP2	0.00479271
KEGG_PATHWAY	rno04911:Insulin secretion	20	CAMK2B, INS1, KCNJ11, ABCC8, GPR119, INS2, PDX1, SLC2A2, PRKCA, ITPR3, CACNA1D, GCG, CACNA1C, ADCY6, RIMS2, PLCB3, KCNMB2, GNAS, VAMP2, ATF4	0.00479271
KEGG_PATHWAY	rno04110:Cell cycle	25	ANAPC13, CDKN1B, TTK, SMC3, ANAPC11, CDC20, CCNB1, CCND2, PTTG1, YWHAQ, RAD21, CDC27, ZBTB17, TGFB2, SMAD3, GADD45A, PLK1, YWHAZ, CDC25B, GADD45G, STAG1, STAG2, TFDP2, MDM2, ATR	0.00895963
KEGG_PATHWAY	rno04120:Ubiquitin mediated proteolysis	27	ANAPC13, CUL5, UBE3A, PRPF19, ANAPC11, CDC20, HERC2, HERC1, UBE2Q2, UBR5, CDC27, UBC, VHL, PIAS4, SMURF2, FBXW7, UBE2C, UBE2E3, UBE2QL1, UBE4B, PIAS1, DDB1, NEDD4, MDM2, UBA3, TRIM37, UBA52	0.010478
KEGG_PATHWAY	rno04114:Oocyte meiosis	23	CAMK2B, ANAPC13, INS1, MAP2K1, INS2, PLK1, ITPR1, ITPR3, IGF1, CALML4, SMC3, YWHAZ, ADCY6, ANAPC11, PPP1CA, CDC20, CCNB1, PTTG1, YWHAQ, PPP2R1A, CDC27, SPDYA, MAPK3	0.0179275
KEGG_PATHWAY	rno04218:Cellular senescence	31	TRAF3IP2, ITPR1, RT1-A1, ITPR3, CACNA1D, RT1-A2, CALML4, ETS1, FOXO1, RELA, CCNB1, CCND2, MAPK3, TGFB2, MAP2K1, MAP2K2, SMAD3, GADD45A, RT1-CE7, RT1-CE4, HIPK1, HIPK3, PPP1CA, RT1-M3-1, GADD45G, MDM2, VDAC1, RT1-CE10, SQSTM1, RAD9A, ATR	0.0179275
KEGG_PATHWAY	rno04137:Mitophagy - animal	16	BNIP3L, GABARAPL1, CSNK2A2, EIF2AK3, RELA, GABARAP, MAPK8, SP1, NBR1, UBC, TOMM7, ULK1, SQSTM1, UBA52, RAB7A, ATF4	0.021976
KEGG_PATHWAY	rno04140:Autophagy - animal	26	INS1, MTMR3, INS2, MTMR14, ITPR1, MTMR4, GABARAP, MAPK8, STK11, RB1CC1, LAMP2, CTSD, MAPK3, GABARAPL1, MAP2K1, MAP2K2, DAPK3, EIF2AK3, ATG12, RRAGA, ATG16L2, DDIT4, RPS6KB2, ULK1, SQSTM1, RAB7A	0.0232882
KEGG_PATHWAY	rno05170:Human immunodeficiency virus 1 infection	36	CUL5, GNAI3, ITPR1, RT1-A1, ITPR3, RT1-A2, CALML4, RELA, MAPK8, CCNB1, PAK1, GNG4, AP1S2, PAK6, PTK2B, BAK1, MAPK3, PAK4, PDIA3, MAP2K1, MAP2K2, RT1-CE7, TAP1, PRKCA, RT1-CE4, GNG12, TAPBP, RT1-M3-1, DDB1, GNAO1, RPS6KB2, BAX, TAB2, TAB1, RT1-CE10, ATR	0.0232882
KEGG_PATHWAY	rno05216:Thyroid cancer	11	RET, RXRB, MAP2K1, MAP2K2, TFG, GADD45A, TPR, BAX, BAK1, MAPK3, GADD45G	0.023999
KEGG_PATHWAY	rno05212:Pancreatic cancer	16	MAP2K1, RALBP1, TGFB2, RALA, SMAD3, GADD45A, STAT3, ARAF, RELA, VEGFA, GADD45G, MAPK8, RPS6KB2, BAX, BAK1, MAPK3	0.0320993
KEGG_PATHWAY	rno04730:Long-term depression	14	MAP2K1, PPP1R17, MAP2K2, GNAI3, ARAF, ITPR1, PRKCA, ITPR3, IGF1, GNAO1, PLCB3, PPP2R1A, GNAS, MAPK3	0.0320993
KEGG_PATHWAY	rno04727:GABAergic synapse	18	GABBR2, GABARAPL1, GABBR1, GABRA4, GAD1, GNAI3, ABAT, PRKCA, CACNA1D, CACNA1C, GNG12, ADCY6, GABARAP, GLS, GNAO1, GNG4, GLUL, SLC38A5	0.0320993
KEGG_PATHWAY	rno03010:Ribosome	34	RPL4, MRPS15, RPL32, MRPL18, RPL11, RPLP0, MRPL16, RPS27L, RGD1562415, RPS15, RPL14, RPL15, RPS11, RPL19, RPS12, RPS7, RPS5, RPL23, RPL22, MRPL27, MRPS18A, RPL13A, RPSA, RPL23A, MRPS7, MRPL21, RPS27, RPS29, RPS20, RPL27, FAU, UBA52, RSL24D1, RPS21	0.0320993
KEGG_PATHWAY	rno04914:Progesterone-mediated oocyte maturation	18	ANAPC13, INS1, MAP2K1, INS2, PLK1, PDE3B, GNAI3, ARAF, IGF1, KIF22, ADCY6, ANAPC11, CDC25B, MAPK8, CCNB1, CDC27, SPDYA, MAPK3	0.0322674
KEGG_PATHWAY	rno03015:mRNA surveillance pathway	19	UPF2, UPF1, RBM8A, CPSF3, PABPC4, MSI1, MSI2, PPP2R3A, SMG7, NXT2, SRRM1, PPP1CA, PABPN1, PCF11, PPP2R1A, PAPOLG, SYMPK, ACIN1, PABPC1	0.0322674
KEGG_PATHWAY	rno05132:Salmonella infection	37	CYFIP2, RALA, ARF2, RAB5C, ROCK2, DCTN1, BRK1, GCC2, RELA, HSP90B1, KLC4, CYTH2, FYCO1, MAPK8, KLC3, PAK1, PODXL, VPS11, KPNA4, SNX9, BAK1, MAPK3, DYNC1H1, MAP2K1, MAP2K2, ANXA2, LOC100361457, DYNLT3, ARPC4, DYNLL2, RHOB, DYNC1LI2, ABI1, BAX, TAB2, TAB1, RAB7A	0.0322674
KEGG_PATHWAY	rno04930:Type II diabetes mellitus	12	INS1, MAPK8, KCNJ11, ABCC8, INS2, PDX1, SLC2A2, CACNA1D, CACNA1C, MAFA, PRKCZ, MAPK3	0.0355402
KEGG_PATHWAY	rno05225:Hepatocellular carcinoma	28	SMARCD2, MGST1, ARAF, GSTT1, DVL2, HMOX1, DVL3, DPF3, BAK1, WNT3, MAPK3, SMARCE1, PBRM1, TGFB2, SMARCC1, MAP2K1, MAP2K2, SMAD3, SMARCC2, LOC100361457, GADD45A, TXNRD2, IGF2, PRKCA, SMARCA4, GADD45G, RPS6KB2, BAX	0.0415615
KEGG_PATHWAY	rno05012:Parkinson disease	38	CAMK2B, PSMD12, MAOA, GNAI3, ITPR1, HTRA2, ITPR3, CALML4, COX7C, KLC4, MAPK8, KLC3, PSMB2, UBC, PSMD3, DRD2, NDUFV1, SLC39A3, COX8A, NDUFA2, EIF2AK3, SLC39A11, SDHC, SDHD, SNCAIP, SOD1, PSMC5, PSMA4, ADORA2A, PSMC3, GNAS, NDUFS2, BAX, VDAC1, MAPT, ATF6, UBA52, ATF4	0.0443369
KEGG_PATHWAY	rno04912:GnRH signaling pathway	17	CAMK2B, MAP3K3, MAP2K1, MAP2K2, ITPR1, PRKCA, ITPR3, CACNA1D, CACNA1C, CALML4, ADCY6, PLCB3, MAPK8, GNAS, PTK2B, MAPK3, ATF4	0.0486435
KEGG_PATHWAY	rno04211:Longevity regulating pathway	17	INS1, PRKAB2, EHMT2, INS2, IGF1, ADIPOR1, FOXO1, ADCY6, RELA, STK11, CAMK4, RB1CC1, RPS6KB2, SESN2, BAX, ULK1, ATF4	0.0486435
KEGG_PATHWAY	rno04720:Long-term potentiation	14	CAMK2B, MAP2K1, MAP2K2, ARAF, ITPR1, PRKCA, ITPR3, CACNA1C, CALML4, PPP1CA, PLCB3, CAMK4, MAPK3, ATF4	0.0486435
KEGG_PATHWAY	rno05163:Human cytomegalovirus infection	35	ROCK2, GNAI3, ITPR1, RT1-A1, ITPR3, RT1-A2, CALML4, ADCY6, RELA, GNG4, PTK2B, BAK1, MAPK3, PDIA3, MAP2K1, MAP2K2, IL1R1, STAT3, RT1-CE7, TAP1, PRKCA, RT1-CE4, GNG12, TAPBP, VEGFA, RT1-M3-1, GNAO1, PLCB3, SP1, RPS6KB2, GNAS, MDM2, BAX, RT1-CE10, ATF4	0.0535345
KEGG_PATHWAY	rno04935:Growth hormone synthesis, secretion and action	20	STAT5A, MAP2K1, MAP2K2, STAT3, GNAI3, ITPR1, PRKCA, ITPR3, CACNA1D, IGF1, CACNA1C, SSTR2, SSTR3, ADCY6, GHR, PLCB3, MAPK8, GNAS, MAPK3, ATF4	0.0535345
KEGG_PATHWAY	rno03040:Spliceosome	22	ISY1, SF3B5, SF3B2, PRPF38B, DDX5, DDX46, DHX8, RBM8A, DDX42, CDC5L, PRPF19, U2SURP, EFTUD2, SART1, PRPF3, ACIN1, SNRNP27, PRPF31, SNRNP200, RBMX, SLU7, SRSF9	0.0535345
KEGG_PATHWAY	rno04142:Lysosome	22	ATP6AP1, GAA, HEXB, CLTC, HEXA, AP3D1, CLTA, MCOLN1, AP3B2, LAPTM4A, GGA3, NAGLU, LAMP2, PSAP, DMXL2, AP1S2, SLC17A5, NCOA7, CTSF, GUSB, CTSD, ATP6V0A1	0.0535345
KEGG_PATHWAY	rno00513:Various types of N-glycan biosynthesis	10	B4GALT3, FUT8, RPN2, HEXB, HEXA, RPN1, ALG2, ALG11, DDOST, B4GALNT4	0.0569721
KEGG_PATHWAY	rno05220:Chronic myeloid leukemia	15	STAT5A, MAP2K1, TGFB2, MAP2K2, CDKN1B, SMAD3, GADD45A, ARAF, RELA, RUNX1, GADD45G, MDM2, BAX, BAK1, MAPK3	0.0595565
KEGG_PATHWAY	rno04921:Oxytocin signaling pathway	24	CAMK2B, MAP2K1, PRKAB2, MAP2K2, ROCK2, LOC100361457, KCNJ12, GNAI3, ITPR1, PRKCA, ITPR3, CACNA1D, CACNA1C, CALML4, ADCY6, PPP1CA, MYLK, GNAO1, CACNB2, PLCB3, EEF2K, CAMK4, GNAS, MAPK3	0.0660494
KEGG_PATHWAY	rno04924:Renin secretion	14	PDE1C, EDN3, PDE3B, GNAI3, ITPR1, ITPR3, CACNA1D, CACNA1C, CALML4, ADCY6, ACE3, PLCB3, GNAS, PDE3A	0.0673338
KEGG_PATHWAY	rno04270:Vascular smooth muscle contraction	22	MAP2K1, MAP2K2, EDN3, ROCK2, ARAF, ITPR1, PRKCA, ITPR3, CACNA1D, CACNA1C, CALML4, PLA2G6, ADCY6, PPP1CA, MYLK, PLCB3, ADORA2A, KCNMB2, GNAS, MYH14, MYH10, MAPK3	0.0673338
KEGG_PATHWAY	rno05200:Pathways in cancer	64	RET, CDKN1B, ARAF, CALML4, ETS1, CCND2, TFG, NCOA1, RALBP1, MAP2K1, MAP2K2, ITGA3, IL15, IFNGR1, DAPK3, PRKCA, RUNX1, PLCB3, TRAF4, KIT, BIRC5, CAMK2B, RALA, NOTCH1, ROCK2, GNAI3, MGST1, GSTT1, FOXO1, RELA, ADCY6, HSP90B1, RXRB, MAPK8, GNG4, TPR, DVL2, CTNNA1, HMOX1, DVL3, BAK1, VHL, WNT3, MAPK3, STAT5A, ZBTB17, TGFB2, SMAD3, JUP, GADD45A, TXNRD2, STAT3, IGF2, VEGFB, IGF1, GNG12, GADD45G, VEGFA, …	0.0673338
KEGG_PATHWAY	rno05010:Alzheimer disease	49	INS1, APP, INS2, ARAF, CALML4, COX7C, RB1CC1, PSMD3, SLC39A3, COX8A, MAP2K1, MAP2K2, CSNK2A2, SLC39A11, ADAM10, SDHC, SDHD, PLCB3, ADAM17, PSMA4, NDUFS2, VDAC1, ULK1, MAPT, ATF6, ATF4, RTN3, PSMD12, ITPR1, CACNA1D, ITPR3, CACNA1C, RELA, RTN4, KLC4, KLC3, MAPK8, NCSTN, PSMB2, DVL2, DVL3, APBB1, NDUFV1, WNT3, MAPK3, NDUFA2, EIF2AK3, PSMC5, PSMC3	0.0673338
KEGG_PATHWAY	rno04724:Glutamatergic synapse	19	HOMER2, SLC1A1, GNAI3, ITPR1, PRKCA, ITPR3, CACNA1D, CACNA1C, GNG12, ADCY6, GLS, GNAO1, PLCB3, GRM4, GNG4, GNAS, HOMER3, GLUL, MAPK3	0.0673338
KEGG_PATHWAY	rno04066:HIF-1 signaling pathway	19	CAMK2B, INS1, MAP2K1, MAP2K2, CDKN1B, TFRC, IFNGR1, INS2, STAT3, PRKCA, IGF1, RELA, VEGFA, LDHB, RPS6KB2, HMOX1, VHL, ALDOA, MAPK3	0.0673338
KEGG_PATHWAY	rno04728:Dopaminergic synapse	21	CAMK2B, MAOA, GNAI3, ITPR1, PRKCA, ITPR3, CACNA1D, CACNA1C, CALML4, PPP2R3A, GNG12, COMT, PPP1CA, GNAO1, PLCB3, MAPK8, PPP2R1A, GNG4, GNAS, DRD2, ATF4	0.0704618
KEGG_PATHWAY	rno05214:Glioma	14	CAMK2B, MAP2K1, MAP2K2, GADD45A, ARAF, PRKCA, IGF1, CALML4, GADD45G, CAMK4, MDM2, BAX, BAK1, MAPK3	0.0733169
KEGG_PATHWAY	rno04024:cAMP signaling pathway	30	HCN4, CAMK2B, ROCK2, GPR119, PDE3B, GNAI3, CACNA1D, CACNA1C, CALML4, ADCY6, RELA, MAPK8, PAK1, FFAR2, SOX9, DRD2, MAPK3, GABBR2, MAP2K1, GABBR1, MAP2K2, EDN3, GCG, SSTR2, PPP1CA, POMC, ADORA2A, CAMK4, GNAS, PDE3A	0.0879669
KEGG_PATHWAY	rno01522:Endocrine resistance	16	MED1, MAP2K1, MAP2K2, CDKN1B, NOTCH1, ARAF, IGF1, ADCY6, MAPK8, NCOR1, SP1, RPS6KB2, GNAS, MDM2, BAX, MAPK3	0.0997979
