# Supplementary material for: TFEB and TFE3 control glucose homeostasis by regulating insulin gene expression
Source: EMBO J. 2023 Sep 15;42(21):e113928. doi: 10.15252/embj.2023113928 (PMC10620765; doi:10.15252/embj.2023113928)
Supplement: Supplementary file 6 — Dataset EV4 [file EMBJ-42-e113928-s009.xlsx]

## Sheet: Sheet1
Supplementary Table: KEGG pathway analysis on 1793 induced (A) and on 1721 inhibited genes in DKOfast (Supplementary Figure 2g). The threshold for statistical significance of the KEGG Pathway analyses was FDR<0.1.
(A)
Category	Term	Count	Genes	FDR
KEGG_PATHWAY	rno05012:Parkinson disease	55	TXN1, MT-ND4L, COX7B, MT-ND5, NDUFA11, NDUFA12, CALML4, COX6A1, MT-ND2, MT-ND3, RYR3, UBE2L3, MT-ND1, MT-ATP6, UCHL1, TUBA1A, PSMD7, KIF5C, KIF5B, CASP3, PSMD1, SLC39A7, COX8A, SLC39A11, COX6B1, TUBB2A, PSMA4, PSMA2, NDUFS5, NDUFS3, VDAC2, MAPT, SLC25A5, NDUFB9, UQCRB, MAOB, PSMD14, NDUFB3, COX7A2L2, ITPR1, PSMA7, PSMB7, UBC, NDUFA8, HSPA5, NDUFA3, COX6C, TUBB4B, MT-ATP8, TH, GNAS, CALM1, CALM2, …	1.7958e-07
KEGG_PATHWAY	rno04141:Protein processing in endoplasmic reticulum	38	TRAM1, VCP, RPN2, RPN1, RRBP1, SEC61A1, ERLEC1, GANAB, OS9, MAN1A2, LMAN2, SSR1, SEC61B, SEC62, SIL1, SEC23B, UGGT1, UBQLN2, SKP1, PDIA3, HSPA5, SSR2, EDEM2, SSR3, SYVN1, DDOST, DNAJA1, DNAJC3, DNAJC1, DNAJC10, DNAJB11, DNAJA2, ERP29, PREB, CALR, MAN1B1, P4HB, NFE2L2	3.06881e-06
KEGG_PATHWAY	rno01100:Metabolic pathways	191	MT-ND4L, PANK2, MT-ND5, ACAA2, NDUFA11, NDUFA12, UXS1, PLOD3, ENO1, PLOD1, MT-ND2, COX6A1, MT-ND3, CNDP2, MT-ND1, GCSH, SCP2, FLAD1, UROD, PLCE1, SEPHS1, GAMT, G6PD, ACOT8, ST6GAL1, ENTPD3, ENTPD5, IPMK, ALG2, ACSL6, TALDO1, ACSL3, ACYP1, COX6B1, ALDH3A2, INPP4B, PLPP3, A3GALT2, KMT2E, ISYNA1, UQCRB, MAOB, RPN2, PDE1A, KMT2B, ALOX15, RPN1, COX7A2L2, MGST1, GSTT1, NTPCR, PLD1, PLA2G6, ACACB, FUT1,…	3.06881e-06
KEGG_PATHWAY	rno05022:Pathways of neurodegeneration - multiple diseases	72	MT-ND4L, COX7B, MT-ND5, NDUFA11, NDUFA12, ATP2A3, ATP2A2, CALML4, COX6A1, MT-ND2, MT-ND3, RYR3, UBE2L3, MT-ND1, MT-ATP6, UCHL1, MAP1LC3A, TUBA1A, ACTR1B, PSMD7, KIF5C, KIF5B, CASP3, NEFL, PSMD1, NEFM, COX8A, PRKCB, WNT9B, WIPI2, COX6B1, TUBB2A, PSMA4, PSMA2, NDUFS5, CSNK2B, NDUFS3, VDAC2, ULK1, MAPT, HAP1, SLC25A5, NDUFB9, RAB1A, VCP, UQCRB, PSMD14, NDUFB3, COX7A2L2, ITPR1, AGER, PSMA7, PSMB7, AT…	4.30712e-05
KEGG_PATHWAY	rno05020:Prion disease	48	MT-ND4L, ATF2, NDUFB9, COX7B, MT-ND5, NDUFA11, UQCRB, PSMD14, NDUFA12, NDUFB3, COX7A2L2, ITPR1, COX6A1, MT-ND2, MT-ND3, PSMA7, RYR3, MT-ND1, MT-ATP6, PSMB7, C5, TUBA1A, PSMD7, KIF5C, KIF5B, CREB3L1, CASP3, PSMD1, NCAM1, COX8A, EGR1, NDUFA8, PRNP, HSPA5, NDUFA3, TUBB4B, MAPK14, COX6C, MT-ATP8, COX6B1, PSMA4, TUBB2A, PSMA2, NDUFS5, CSNK2B, NDUFS3, VDAC2, SLC25A5	5.46502e-05
KEGG_PATHWAY	rno05014:Amyotrophic lateral sclerosis	57	MT-ND4L, COX7B, MT-ND5, NDUFA11, NDUFA12, COX6A1, MT-ND2, MT-ND3, MT-ND1, MT-ATP6, MAP1LC3A, TUBA1A, ACTR1B, PSMD7, KIF5C, KIF5B, CASP3, NEFL, PSMD1, NEFM, COX8A, NCBP1, ANXA11, WIPI2, COX6B1, NUP93, TUBB2A, PSMA4, PSMA2, NDUFS5, NDUFS3, ULK1, HAP1, NDUFB9, RAB1A, VCP, UQCRB, PSMD14, NDUFB3, COX7A2L2, PSMA7, PSMB7, DNAI1, MAP2K6, UBQLN2, DNAH12, NDUFA8, HSPA5, FUS, NDUFA3, COX6C, TUBB4B, MAPK14, …	0.000288096
KEGG_PATHWAY	rno05010:Alzheimer disease	59	INS1, MT-ND4L, COX7B, MT-ND5, NDUFA11, NDUFA12, INS2, ATP2A3, ATP2A2, IRS3, CALML4, COX6A1, MT-ND2, MT-ND3, RYR3, MT-ND1, MT-ATP6, TUBA1A, PSMD7, KIF5C, KIF5B, CASP3, PSMD1, SLC39A7, PSENEN, COX8A, SLC39A11, WNT9B, WIPI2, COX6B1, TUBB2A, PSMA4, PSMA2, NDUFS5, CSNK2B, NDUFS3, VDAC2, ULK1, MAPT, SLC25A5, NDUFB9, UQCRB, PSMD14, NDUFB3, COX7A2L2, ITPR1, AGER, PSMA7, PSMB7, WNT3, NDUFA8, NDUFA3, INSR,…	0.000312995
KEGG_PATHWAY	rno05016:Huntington disease	49	MT-ND4L, COX7B, MT-ND5, NDUFA11, NDUFA12, COX6A1, MT-ND2, MT-ND3, MT-ND1, MT-ATP6, TUBA1A, ACTR1B, PSMD7, SIN3A, KIF5C, KIF5B, CREB3L1, CASP3, PSMD1, COX8A, WIPI2, COX6B1, TUBB2A, PSMA4, PSMA2, NDUFS5, NDUFS3, VDAC2, ULK1, HAP1, SLC25A5, NDUFB9, UQCRB, PSMD14, NDUFB3, COX7A2L2, ITPR1, PSMA7, PSMB7, DNAI1, DNAH12, NDUFA8, CREBBP, NDUFA3, COX6C, SOD2, TUBB4B, MT-ATP8, RCOR1	0.0004186
KEGG_PATHWAY	rno05208:Chemical carcinogenesis - reactive oxygen species	40	MT-ND4L, NDUFB9, COX7B, MT-ND5, NDUFA11, UQCRB, SRC, NDUFA12, NDUFB3, COX7A2L2, MGST1, PTPRJ, GSTT1, COX6A1, PLD1, MT-ND2, MT-ND3, EGFR, MT-ND1, MT-ATP6, COX8A, NDUFA8, GSTM1, EPHX2, NDUFA3, EPHX1, SOD2, MAPK14, COX6C, MT-ATP8, COX6B1, GSTA4, NDUFS5, NDUFS3, VDAC2, KRAS, SLC25A5, GSTM7, GSTM6, NFE2L2	0.000568247
KEGG_PATHWAY	rno04261:Adrenergic signaling in cardiomyocytes	29	ATF2, ATP2A3, ATP2A2, ATP1A2, PPP2R2A, ATP1A1, CALML4, SLC8A2, CREB3L1, SCN7A, CACNG4, TPM3, ATP2B4, PPP2R5B, ATP2B3, PPP2R3B, ATP2B1, MAPK14, ATP1B1, AGT, CACNB1, CACNB3, PPP1R1A, PPP2R2B, KCNQ1, PPP2R2D, GNAS, CALM1, CALM2	0.000779453
KEGG_PATHWAY	rno05415:Diabetic cardiomyopathy	37	MT-ND4L, NDUFB9, INS1, COX7B, MT-ND5, NDUFA11, UQCRB, NDUFA12, INS2, NDUFB3, COX7A2L2, ATP2A3, ATP2A2, COX6A1, MT-ND2, MT-ND3, AGER, MT-ND1, MT-ATP6, GYS1, PDK3, COX8A, NDUFA8, TGFB2, G6PD, PRKCB, NDUFA3, INSR, MAPK14, COX6C, MT-ATP8, AGT, COX6B1, NDUFS5, NDUFS3, VDAC2, SLC25A5	0.000795388
KEGG_PATHWAY	rno04925:Aldosterone synthesis and secretion	21	ATF2, PRKCB, PDE2A, ATP2B4, ITPR1, ATP2B3, ATP1A2, ATP1A1, CALML4, ATP2B1, ATP1B1, AGT, NR4A2, POMC, LIPE, CREB3L1, GNAS, CAMK1, CALM1, CALM2, LDLR	0.00229353
KEGG_PATHWAY	rno04714:Thermogenesis	38	MT-ND4L, ATF2, NDUFB9, COX7B, MT-ND5, PRKAA2, NDUFA11, UQCRB, NDUFA12, NDUFB3, COX7A2L2, COX6A1, MT-ND2, MT-ND3, MT-ND1, MT-ATP6, LIPE, CREB3L1, RPS6KA1, COX14, COA5, COX8A, NDUFA8, NDUFA3, ACSL6, FRS2, ACSL3, MAPK14, COX6C, MT-ATP8, COX6B1, SMARCA4, NDUFS5, NDUFAF4, GNAS, NDUFS3, KRAS, COX20	0.00269407
KEGG_PATHWAY	rno04950:Maturity onset diabetes of the young	10	NEUROD1, INS1, PKLR, HNF4A, INS2, PDX1, IAPP, BHLHA15, NKX6-1, GCK	0.00446829
KEGG_PATHWAY	rno04022:cGMP-PKG signaling pathway	29	ATF2, INS1, INS2, PDE3B, ITPR1, ATP2A3, ATP2A2, ATP1A2, GATA4, ATP1A1, IRS3, CALML4, SLC8A2, MYLK, CREB3L1, CNGA1, MEF2C, PPP1R12A, INSR, PDE2A, ATP2B4, ATP2B3, ATP2B1, ATP1B1, ADRA2A, VDAC2, SLC25A5, CALM1, CALM2	0.00699021
KEGG_PATHWAY	rno05132:Salmonella infection	38	TXN1, DYNC1I2, RAB5B, ARF2, ARPC1B, LEF1, ARPC5L, NOD1, GCC2, PYCARD, PAK1, TUBA1A, ACTR1B, IRAK1, KIF5C, KIF5B, CASP3, MYO6, TNFSF10, VPS39, DYNC1I1, KPNA1, S100A10, SKP1, MAP2K6, DYNLT1, ARPC5, DYNLL1, TUBB4B, MAPK14, MYL7, TUBB2A, ARPC3, ABI1, PLEKHM1, DYNLRB1, RAB9B, ARL8A	0.00896939
KEGG_PATHWAY	rno04024:cAMP signaling pathway	33	GLP1R, GIPR, PDE3B, ATP2A3, ATP2A2, ATP1A2, ATP1A1, CALML4, PLD1, LIPE, PAK1, RAP1A, CREB3L1, CNGA1, PLCE1, VAV3, ABCC4, CREBBP, GABBR1, PPP1R12A, PTCH1, ATP2B4, ATP2B3, ATP2B1, SSTR2, ATP1B1, GIP, POMC, PDE10A, GNAS, CNGB3, CALM1, CALM2	0.0161454
KEGG_PATHWAY	rno04810:Regulation of actin cytoskeleton	34	INS1, SRC, ARPC1B, INS2, ITGA2B, ARPC5L, FGF1, EGFR, MYLK, C5, PAK1, TMSB4X, PDGFC, CFL1, ITGB7, VAV3, GSN, PPP1R12A, RDX, LIMK1, ITGA1, INSRR, ARPC5, F2, CXCL12, MYL7, ARPC3, SPATA13, FGF18, KRAS, ITGA6, EZR, FGFR3, VCL	0.0276192
KEGG_PATHWAY	rno04666:Fc gamma R-mediated phagocytosis	18	LYN, VAV3, GSN, SYK, SPHK2, PRKCB, ARPC1B, LIMK1, ARPC5L, ARPC5, PLD1, PLA2G6, MARCKS, PAK1, ARPC3, CFL1, PLPP3, FCGR2B	0.0291832
KEGG_PATHWAY	rno04260:Cardiac muscle contraction	17	COX8A, COX7B, UQCRB, TPM3, COX7A2L2, ATP2A3, ATP2A2, ATP1A2, ATP1A1, COX6A1, COX6C, ATP1B1, COX6B1, SLC8A2, CACNB1, CACNB3, CACNG4	0.0310376
KEGG_PATHWAY	rno00510:N-Glycan biosynthesis	12	ST6GAL1, GANAB, RPN2, MAN1A2, DOLPP1, RPN1, ALG2, MGAT3, DOLK, MGAT1, MAN1B1, DDOST	0.0310376
KEGG_PATHWAY	rno00790:Folate biosynthesis	9	QDPR, MOCS2, SPR, TH, PAH, AKR1B1, ALPL, GGH, PCBD1	0.0318358
KEGG_PATHWAY	rno00511:Other glycan degradation	7	NEU3, MANBA, GLB1, MAN2B2, GBA, MAN2B1, AGA	0.0318358
KEGG_PATHWAY	rno00564:Glycerophospholipid metabolism	18	PCYT1B, PCYT1A, PLA2G2C, PLA2G1B, MBOAT2, PLD1, PLA2G6, AGPAT1, AGPAT2, PLD3, PTDSS1, GPAT4, GPD2, LPCAT3, GPD1, CDIPT, PLPP3, LPIN3	0.0318358
KEGG_PATHWAY	rno04728:Dopaminergic synapse	22	ATF2, DDC, MAOB, PRKCB, ITPR1, PPP2R5B, CACNA1A, PPP2R2A, PPP2R3B, CALML4, MAPK14, GNAO1, TH, PPP2R2B, KIF5C, KIF5B, CREB3L1, PPP2R2D, GNAS, GNG8, CALM1, CALM2	0.0318358
KEGG_PATHWAY	rno04971:Gastric acid secretion	15	PRKCB, ITPR1, ATP1A2, ATP1A1, CALML4, SSTR2, ATP1B1, MYLK, KCNQ1, GNAS, SLC26A7, GAST, EZR, CALM1, CALM2	0.0344228
KEGG_PATHWAY	rno04152:AMPK signaling pathway	21	SREBF1, INS1, PRKAA2, INSR, INS2, PPP2R5B, PPP2R2A, PPP2R3B, HMGCR, IRS3, ACACB, RAB11B, GYS1, LIPE, PPP2R2B, HNF4A, CREB3L1, PPP2R2D, SCD2, ULK1, FBP2	0.0344228
KEGG_PATHWAY	rno04911:Insulin secretion	16	GLP1R, ATF2, SNAP25, INS1, RAB3A, PRKCB, INS2, PDX1, ATP1A2, ATP1A1, ATP1B1, GCK, GIP, PCLO, CREB3L1, GNAS	0.0412013
KEGG_PATHWAY	rno04020:Calcium signaling pathway	33	PDE1A, ITPR1, ATP2A3, CACNA1A, ATP2A2, CALML4, FGF1, EGFR, RYR3, SLC8A2, MYLK, PHKG1, ERBB3, PDGFC, PLCE1, NTRK1, SPHK2, PRKCB, ATP2B4, ATP2B3, ATP2B1, TPCN1, P2RX3, STIM1, ADORA2B, FGF18, GNAS, VDAC2, CAMK1, SLC25A5, CALM1, FGFR3, CALM2	0.0426681
KEGG_PATHWAY	rno04137:Mitophagy - animal	14	FIS1, USP8, USP15, CITED2, SRC, BNIP3, MAP1LC3A, CSNK2B, UBC, TAX1BP1, TOMM7, KRAS, ULK1, BCL2L1	0.0440591
KEGG_PATHWAY	rno04610:Complement and coagulation cascades	16	CFD, FGB, CPB2, SERPINA1, C1S, C1R, C4BPB, F2, TFPI, F3, CLU, C5, SERPING1, F13B, CD59, CD46	0.0464758
KEGG_PATHWAY	rno04910:Insulin signaling pathway	22	SREBF1, INS1, PRKAA2, PKLR, INSR, INS2, PDE3B, CBLB, PYGL, IRS3, CALML4, ACACB, GCK, GYS1, LIPE, PHKG1, PRKAR1A, KRAS, CALM1, CALM2, FBP2, SH2B2	0.0464758
KEGG_PATHWAY	rno00190:Oxidative phosphorylation	22	COX8A, NDUFB9, NDUFA8, MT-ND4L, COX7B, MT-ND5, NDUFA11, UQCRB, NDUFA12, NDUFA3, NDUFB3, COX7A2L2, COX6A1, COX6C, MT-ND2, MT-ND3, MT-ATP8, COX6B1, MT-ND1, MT-ATP6, NDUFS5, NDUFS3	0.0532657
KEGG_PATHWAY	rno05133:Pertussis	14	C1S, C1R, NOD1, C4BPB, CALML4, MAPK14, PYCARD, C5, IRAK1, CASP3, CFL1, SERPING1, CALM1, CALM2	0.0561836
KEGG_PATHWAY	rno04932:Non-alcoholic fatty liver disease	24	COX8A, NDUFB9, NDUFA8, SREBF1, INS1, COX7B, PRKAA2, NDUFA11, PKLR, UQCRB, NDUFA12, NDUFA3, INSR, INS2, NDUFB3, COX7A2L2, COX6A1, MAPK14, COX6C, COX6B1, MLXIPL, NDUFS5, CASP3, NDUFS3	0.0580067
KEGG_PATHWAY	rno04979:Cholesterol metabolism	11	ABCA1, LRPAP1, OSBPL5, SOAT2, SORT1, APOC1, CIDEB, VDAC2, PCSK9, APOB, LDLR	0.0582041
KEGG_PATHWAY	rno04146:Peroxisome	15	PECR, PHYH, ACOT8, ABCD3, EPHX2, IDH1, ACSL6, ACAA1B, ACSL3, SOD2, NUDT7, PRDX5, SCP2, AGPS, PXMP4	0.0944635
KEGG_PATHWAY	rno04972:Pancreatic secretion	17	CPB2, PLA2G2C, PLA2G1B, PRKCB, RAB3D, ATP2B4, ITPR1, ATP2A3, ATP2A2, ATP2B3, ATP1A2, ATP1A1, ATP2B1, ATP1B1, RAP1A, KCNQ1, GNAS	0.0962791
(B)
Category	Term	Count	Genes	FDR
KEGG_PATHWAY	rno03030:DNA replication	18	RFC3, RFC4, PCNA, LIG1, MCM7, RFC1, RFC2, PRIM1, RPA1, RPA2, POLA2, POLD1, MCM3, MCM4, MCM5, MCM6, POLE, MCM2	4.04574e-08
KEGG_PATHWAY	rno04150:mTOR signaling pathway	34	PRR5, CAB39L, NPRL3, PTEN, SLC3A2, LOC100361543, FLCN, DEPTOR, RPS6KA2, AKT3, FNIP1, FNIP2, ATP6V1D, RNF152, ATP6V1C1, EIF4B, WNT4, FZD3, ATP6V1G1, SEC13, FZD2, PDPK1, WNT5A, TSC1, BRAF, IGF1, SLC7A5, RPS6KB1, RRAGC, DDIT4, AKT1S1, RRAGD, SGK1, LAMTOR5	1.67621e-05
KEGG_PATHWAY	rno03430:Mismatch repair	11	MSH6, RFC3, RFC4, PCNA, RFC1, LIG1, RFC2, EXO1, POLD1, RPA1, RPA2	0.000206966
KEGG_PATHWAY	rno04110:Cell cycle	27	PCNA, CDKN1B, MCM7, CCNH, PKMYT1, CDC45, CHEK2, ORC2, E2F3, ZBTB17, CDKN2C, GADD45A, CDC25C, YWHAZ, WEE1, STAG2, TFDP1, ESPL1, TFDP2, CDC16, MCM3, MCM4, MCM5, MCM6, TP53, MAD1L1, MCM2	0.000277994
KEGG_PATHWAY	rno03440:Homologous recombination	14	BARD1, BLM, RPA1, RPA2, BRCA1, BRCA2, RAD52, BRIP1, RAD51D, RAD50, POLD1, UIMC1, RAD54L, TOPBP1	0.000462157
KEGG_PATHWAY	rno01230:Biosynthesis of amino acids	19	PRPS2, GOT1, ARG1, IDH3G, IDH2, GOT2, ASNS, PYCR2, MTR, MAT1A, RPIA, CS, PSAT1, PGK1, ACO1, TKT, ALDOA, PSPH, IDH3A	0.00106906
KEGG_PATHWAY	rno03420:Nucleotide excision repair	13	RFC3, RFC4, PCNA, LIG1, RFC1, CCNH, RFC2, RPA1, RPA2, GTF2H4, ERCC3, POLD1, POLE	0.00498371
KEGG_PATHWAY	rno01210:2-Oxocarboxylic acid metabolism	8	CS, GOT1, AADAT, IDH3G, IDH2, GOT2, ACO1, IDH3A	0.00936764
KEGG_PATHWAY	rno04142:Lysosome	23	CD63, HEXA, CLTB, CLTA, LITAF, IGF2R, GGA2, LAPTM4B, CLN3, NPC1, LAMP1, CTSL, NPC2, LAMP2, PPT1, AP1S2, SLC17A5, WDR7, TPP1, NCOA7, PPT2, ATP6V0D1, ATP6V0C	0.0201614
KEGG_PATHWAY	rno04721:Synaptic vesicle cycle	16	ATP6V1G1, ATP6V0E1, STXBP1, CLTB, CLTA, CPLX1, AP2A2, DNM3, AP2S1, STX3, ATP6V0D1, ATP6V0C, ATP6V1D, ATP6V1C1, AP2M1, STX1A	0.0253705
KEGG_PATHWAY	rno04144:Endocytosis	37	SH3GL3, VPS29, TFRC, WIPF2, WIPF3, AGAP2, CLTB, SNX12, AGAP1, CLTA, ASAP1, VPS26A, RT1-A2, AP2A2, SNX1, PARD6A, MVB12B, AP2S1, VPS35, RAB11FIP2, AP2M1, RAB11FIP4, PSD, SH3GLB1, RT1-CE4, STAM, IGF2R, RT1-M3-1, RUFY1, DNM3, RABEP1, RAB31, HGS, NEDD4, CHMP2B, CHMP7, RT1-CE10	0.03293
KEGG_PATHWAY	rno04140:Autophagy - animal	23	SH3GLB1, STX17, PDPK1, PRKCD, ATG10, IRS4, PTEN, IRS2, TSC1, GABARAP, MAPK10, ERN1, PPP2CB, DEPTOR, RPS6KB1, LAMP1, RRAGC, CTSL, AKT3, DDIT4, RRAGD, LAMP2, AKT1S1	0.062811
KEGG_PATHWAY	rno04010:MAPK signaling pathway	37	CACNA1D, CACNA1C, DUSP16, AREG, RASGRP3, CACNG6, RPS6KA4, RPS6KA2, MKNK2, AKT3, CACNG2, MAP4K3, MAP4K4, NGFR, NTRK2, MAP3K3, JUN, JUND, GADD45A, VEGFB, TRAF2, BRAF, FOS, IGF1, MAPK8IP3, DUSP6, NFKB2, MAPK10, NR4A1, RASA1, DDIT3, MAPKAPK2, TAB1, MAP3K13, TP53, MET, ATF4	0.0959134
KEGG_PATHWAY	rno03410:Base excision repair	10	PCNA, LIG1, NTHL1, PARP2, APEX1, POLD1, XRCC1, POLL, POLE, MUTYH	0.0959134
KEGG_PATHWAY	rno04961:Endocrine and other factor-regulated calcium reabsorption	12	DNM3, PLCB3, VDR, CLTB, AP2S1, ATP1A3, CLTA, PTH1R, PLCB1, AP2A2, AP2M1, ADCY6	0.0959134
KEGG_PATHWAY	rno04934:Cushing syndrome	23	CAMK2D, FZD3, FZD2, CDKN1B, CDKN2C, WNT5A, AIP, ASH2L, ITPR3, CACNA1D, BRAF, CACNA1C, ADCY6, ADCY5, NR4A1, PLCB3, NCEH1, E2F3, PLCB1, KCNK3, MEN1, WNT4, ATF4	0.0959134
KEGG_PATHWAY	rno01522:Endocrine resistance	16	JUN, SHC3, CDKN1B, CDKN2C, BRAF, IGF1, FOS, ADCY6, ADCY5, MAPK10, NCOR1, RPS6KB1, CARM1, AKT3, E2F3, TP53	0.0959134
KEGG_PATHWAY	rno04510:Focal adhesion	27	LAMA5, SHC3, ITGB5, PXN, PTEN, ILK, MYL12A, VTN, AKT3, CAPN2, FYN, PAK3, JUN, PDPK1, ACTN1, VEGFB, FN1, BRAF, PARVA, PARVB, IGF1, MAPK10, ZYX, COL9A1, TLN2, PPP1R12C, MET	0.0959134
KEGG_PATHWAY	rno04728:Dopaminergic synapse	20	CAMK2D, ITPR3, CACNA1D, CACNA1C, FOS, COMT, ADCY5, MAPK10, PPP2CB, PLCB3, CALY, PPP2R1A, GNG4, GNB2, AKT3, PPP1R1B, GNB1, PLCB1, DRD2, ATF4	0.0959134
KEGG_PATHWAY	rno05230:Central carbon metabolism in cancer	13	RET, PDHA1, NTRK3, IDH2, PTEN, SLC1A5, SIRT3, GLS, LDHB, SLC7A5, AKT3, MET, TP53	0.0959134
KEGG_PATHWAY	rno04360:Axon guidance	25	EPHB6, CAMK2D, ILK, MYL12A, PARD6A, FYN, PLXNC1, SRGAP2, PAK3, SRGAP1, WNT4, SEMA6B, EPHA5, SEMA4A, FZD3, ARHGEF12, TRPC4, PDPK1, UNC5B, TRPC1, SEMA4B, WNT5A, RASA1, EPHA1, MET	0.0959134
