# Supplementary material for: TFEB and TFE3 control glucose homeostasis by regulating insulin gene expression
Source: EMBO J. 2023 Sep 15;42(21):e113928. doi: 10.15252/embj.2023113928 (PMC10620765; doi:10.15252/embj.2023113928)
Supplement: Supplementary file 7 — Dataset EV5 [file EMBJ-42-e113928-s016.xlsx]

## Sheet: common_Earl_877
Supplementary Table : list of common and specific DEGs obtained from the comparison of the two datasets TFEB-OE compared to control and siTFEB-TFE3 compared to control (Venn diagram in Figure 2k). The induced genes are coloured in red and the inhibited in green.
EnsemblGeneID	Symbol	logFC_V5_hTFEB_EarlvsCTL_Earl	FDR_V5_hTFEB_EarlvsCTL_Earl	logFC_siTFEB_Earl vs_Earl_ctr2	FDR_siTFEB_Earl vs_Earl_ctr2
ENSG00000139679	LPAR6	-6.127	1.89937e-05	1.262	0.0456268
ENSG00000132010	ZNF20	-4.928	0.0138904	1.333	0.0270341
ENSG00000226853	AC010894.3	-3.598	0.0109702	-1.979	0.0156014
ENSG00000106328	FSCN3	-3.034	0.00112191	2.486	0.0117133
ENSG00000106331	PAX4	-2.844	0.0012108	1.06	0.00709753
ENSG00000164920	OSR2	-2.279	0.0252647	1.588	0.00518051
ENSG00000157429	ZNF19	-2.098	0.0103199	1.149	0.0135014
ENSG00000163923	RPL39L	-1.809	0.0492831	1.551	0.043906
ENSG00000260095	RP11-715J22.3	-1.621	0.000652352	0.494	0.0204054
ENSG00000114541	FRMD4B	-1.557	1.26538e-10	0.504	0.000377723
ENSG00000153253	SCN3A	-1.529	0.000165604	0.442	0.0268007
ENSG00000167123	CERCAM	-1.505	0.0107481	1.149	0.00186344
ENSG00000175137	SH3BP5L	-1.443	4.49289e-10	0.598	0.00043227
ENSG00000115461	IGFBP5	-1.372	9.62039e-23	0.995	6.49016e-18
ENSG00000181449	SOX2	-1.357	0.00458167	0.858	0.0436564
ENSG00000205856	C22orf42	-1.326	5.31015e-07	0.752	3.52242e-08
ENSG00000111877	MCM9	-1.255	0.0176283	1.405	0.0274017
ENSG00000187837	HIST1H1C	-1.23	4.20226e-23	0.589	2.34181e-08
ENSG00000102466	FGF14	-1.216	1.73301e-06	0.825	0.000150768
ENSG00000143578	CREB3L4	-1.171	0.0162351	0.677	0.0117415
ENSG00000258986	TMEM179	-1.143	5.8566e-13	0.255	0.0491669
ENSG00000259663	CTD-2314G24.2	-1.123	0.00962499	0.682	0.00855804
ENSG00000111875	ASF1A	-1.082	0.000262078	0.667	0.0185459
ENSG00000110318	CEP126	-1.065	1.1546e-05	0.555	0.00477699
ENSG00000136492	BRIP1	-1.057	0.00762779	0.81	0.0228801
ENSG00000213337	ANKRD39	-1.052	0.00194629	-0.618	0.00582582
ENSG00000204852	TCTN1	-1.05	0.0165488	0.851	0.0184782
ENSG00000165891	E2F7	-1.049	0.00141593	1.584	1.32862e-08
ENSG00000090097	PCBP4	-1.044	1.15298e-13	0.259	0.0495419
ENSG00000157978	LDLRAP1	-1.035	0.00190553	0.64	0.0249645
ENSG00000065923	SLC9A7	-1.029	0.000193611	-0.652	0.00577539
ENSG00000136541	ERMN	-1.027	0.0274671	0.909	4.38703e-13
ENSG00000178473	UCN3	-1.027	0.00105657	0.675	2.29561e-05
ENSG00000092847	AGO1	-1.02	4.32582e-07	0.362	0.00921079
ENSG00000031691	CENPQ	-1.02	2.72189e-05	0.512	0.00332535
ENSG00000188070	C11orf95	-1.018	1.96478e-09	0.347	0.00571663
ENSG00000124766	SOX4	-1.012	1.94971e-44	0.922	8.02029e-26
ENSG00000161996	WDR90	-0.993	2.66288e-05	0.553	0.00015083
ENSG00000113369	ARRDC3	-0.989	1.8604e-07	0.767	0.000560418
ENSG00000162063	CCNF	-0.987	7.32586e-09	0.316	0.0383522
ENSG00000196437	ZNF569	-0.985	4.17892e-05	1.01	5.95181e-07
ENSG00000162992	NEUROD1	-0.979	1.39494e-37	0.374	1.65432e-10
ENSG00000102384	CENPI	-0.971	0.0124604	0.735	0.0268658
ENSG00000275835	TUBGCP5	-0.96	0.00329015	0.511	0.0473699
ENSG00000075461	CACNG4	-0.951	3.538e-05	0.596	0.000744743
ENSG00000131747	TOP2A	-0.947	2.25932e-28	0.521	2.66018e-17
ENSG00000173452	TMEM196	-0.941	0.00157915	0.798	8.10829e-05
ENSG00000091704	CPA1	-0.94	0.00983002	0.614	0.0475533
ENSG00000164756	SLC30A8	-0.94	6.77463e-17	0.352	0.0110925
ENSG00000213918	DNASE1	-0.937	0.00365655	0.488	0.0121254
ENSG00000144395	CCDC150	-0.925	0.00959796	0.565	0.0216662
ENSG00000235750	KIAA0040	-0.925	0.000714471	0.739	0.000100158
ENSG00000139515	PDX1	-0.921	6.4193e-21	-0.155	0.0395739
ENSG00000177181	RIMKLA	-0.918	2.36382e-08	-0.877	3.12636e-19
ENSG00000253710	ALG11	-0.916	4.62826e-07	0.538	0.00248864
ENSG00000086619	ERO1B	-0.882	3.87185e-25	0.435	9.80936e-07
ENSG00000119661	DNAL1	-0.879	0.00443259	0.661	0.00562124
ENSG00000114790	ARHGEF26	-0.875	0.0285279	1.058	0.000132827
ENSG00000196632	WNK3	-0.873	5.6846e-05	0.438	0.0233848
ENSG00000158710	TAGLN2	-0.866	2.28272e-13	0.271	0.00248777
ENSG00000135835	KIAA1614	-0.863	0.000206992	0.598	0.0230086
ENSG00000071655	MBD3	-0.863	0.000144415	0.38	0.0426629
ENSG00000113368	LMNB1	-0.859	9.62936e-09	1.135	1.10957e-31
ENSG00000155393	HEATR3	-0.855	0.0100026	-0.52	0.032144
ENSG00000162430	SEPN1	-0.852	0.00109537	0.557	0.000811302
ENSG00000128513	POT1	-0.851	0.000435395	0.718	0.0204153
ENSG00000228253	MT-ATP8	-0.849	7.6589e-09	0.59	0.00120497
ENSG00000151849	CENPJ	-0.845	4.54897e-06	0.443	0.00241933
ENSG00000196230	TUBB	-0.845	9.97138e-17	0.232	0.000717058
ENSG00000131127	ZNF141	-0.843	0.00864476	0.561	0.0420139
ENSG00000171551	ECEL1	-0.835	0.00880628	0.824	0.00348207
ENSG00000068028	RASSF1	-0.834	1.32311e-06	0.361	0.0409369
ENSG00000197061	HIST1H4C	-0.832	1.01942e-15	0.735	5.5255e-08
ENSG00000086300	SNX10	-0.831	0.0293763	0.73	0.00870196
ENSG00000116396	KCNC4	-0.83	0.0406612	-0.879	0.022073
ENSG00000163623	NKX6-1	-0.829	3.33145e-10	-0.529	3.62467e-09
ENSG00000157514	TSC22D3	-0.829	2.1772e-11	-0.455	0.00016858
ENSG00000075213	SEMA3A	-0.82	6.61288e-09	0.223	0.0270341
ENSG00000198695	MT-ND6	-0.818	4.26308e-06	0.586	0.00229826
ENSG00000149503	INCENP	-0.817	0.000536607	0.487	0.0289883
ENSG00000013810	TACC3	-0.814	4.98886e-11	0.408	0.000875858
ENSG00000115159	GPD2	-0.813	2.17195e-06	0.562	0.00118383
ENSG00000016082	ISL1	-0.813	1.42988e-21	0.397	2.46376e-05
ENSG00000101438	SLC32A1	-0.81	0.00896251	-1.123	1.79537e-18
ENSG00000040275	SPDL1	-0.809	2.63951e-07	0.558	1.61682e-07
ENSG00000166407	LMO1	-0.804	0.0108149	-0.431	0.0112326
ENSG00000068137	PLEKHH3	-0.804	0.00681915	-0.686	0.0290079
ENSG00000269028	MTRNR2L12	-0.801	3.23821e-06	0.349	0.0474253
ENSG00000095981	KCNK16	-0.794	1.95797e-06	0.695	1.40061e-08
ENSG00000144579	CTDSP1	-0.787	0.000263215	0.419	0.00202356
ENSG00000204103	MAFB	-0.786	5.4416e-34	0.134	0.0479356
ENSG00000104973	MED25	-0.784	8.91627e-07	0.525	0.00199894
ENSG00000066279	ASPM	-0.781	4.69549e-11	0.457	0.000113242
ENSG00000169435	RASSF6	-0.781	3.65509e-16	0.242	0.0040877
ENSG00000175455	CCDC14	-0.777	0.000437325	0.344	0.0343658
ENSG00000123374	CDK2	-0.775	3.76937e-08	1.07	2.62548e-23
ENSG00000135100	HNF1A	-0.775	0.00866204	0.524	0.0391086
ENSG00000149212	SESN3	-0.774	0.000258749	0.375	0.0146825
ENSG00000150961	SEC24D	-0.77	3.19405e-08	0.41	0.00748603
ENSG00000109881	CCDC34	-0.768	2.46811e-14	0.426	7.50716e-06
ENSG00000105011	ASF1B	-0.765	1.15609e-05	0.371	0.00590173
ENSG00000106261	ZKSCAN1	-0.765	4.70424e-12	0.35	9.0654e-05
ENSG00000157657	ZNF618	-0.761	0.000262052	0.576	0.000454377
ENSG00000083312	TNPO1	-0.759	6.63974e-19	0.174	0.0490865
ENSG00000068323	TFE3	-0.756	6.89794e-06	-1.806	4.75631e-29
ENSG00000185920	PTCH1	-0.749	3.15331e-08	-0.449	7.61408e-05
ENSG00000204580	DDR1	-0.746	7.43815e-13	0.196	0.040297
ENSG00000070614	NDST1	-0.743	0.00318958	-0.374	0.0225028
ENSG00000137497	NUMA1	-0.742	3.9078e-10	0.353	0.0017138
ENSG00000156299	TIAM1	-0.742	0.000250195	0.373	0.0358867
ENSG00000198786	MT-ND5	-0.736	1.86903e-07	0.428	0.000234598
ENSG00000167460	TPM4	-0.734	5.67739e-15	0.292	0.0414213
ENSG00000142856	ITGB3BP	-0.731	1.69096e-05	0.547	9.61202e-07
ENSG00000122966	CIT	-0.73	0.00125656	0.808	0.000433019
ENSG00000143476	DTL	-0.728	0.00119568	0.859	5.5255e-08
ENSG00000160957	RECQL4	-0.727	0.00425624	0.873	1.38892e-08
ENSG00000042493	CAPG	-0.719	0.0225119	0.903	0.00775405
ENSG00000105221	AKT2	-0.714	2.73015e-05	0.332	0.00958701
ENSG00000143222	UFC1	-0.71	1.19485e-06	0.204	0.0453972
ENSG00000110046	ATG2A	-0.707	0.00333043	0.446	0.00925548
ENSG00000163348	PYGO2	-0.707	5.9994e-08	0.307	0.0255953
ENSG00000145198	VWA5B2	-0.707	3.02163e-06	0.329	0.0169388
ENSG00000101412	E2F1	-0.704	6.87944e-07	0.614	5.16829e-08
ENSG00000166965	RCCD1	-0.704	0.00534663	0.681	0.00176987
ENSG00000116128	BCL9	-0.703	3.83323e-05	-0.412	0.000719912
ENSG00000160563	MED27	-0.703	1.29214e-07	-0.283	0.00153936
ENSG00000187514	PTMA	-0.703	2.07909e-16	0.265	2.75965e-05
ENSG00000133216	EPHB2	-0.701	0.0338966	0.878	1.8693e-05
ENSG00000171450	CDK5R2	-0.698	3.99985e-08	0.266	0.0133262
ENSG00000156876	SASS6	-0.698	0.00493031	0.411	0.0470084
ENSG00000068489	PRR11	-0.697	1.59823e-07	0.534	1.68055e-05
ENSG00000142528	ZNF473	-0.697	0.000151717	0.4	0.0348127
ENSG00000171951	SCG2	-0.696	1.95201e-14	0.412	1.4851e-08
ENSG00000087586	AURKA	-0.692	2.9292e-08	0.221	0.0324937
ENSG00000123612	ACVR1C	-0.691	1.89513e-18	0.818	7.56644e-54
ENSG00000198626	RYR2	-0.688	0.0218242	0.627	0.00134843
ENSG00000151500	THYN1	-0.688	0.000489996	-0.417	0.00645398
ENSG00000074370	ATP2A3	-0.686	2.92496e-07	0.351	0.0125429
ENSG00000125851	PCSK2	-0.681	2.71813e-07	0.314	0.00345823
ENSG00000204138	PHACTR4	-0.678	4.36972e-09	0.492	1.74969e-07
ENSG00000198830	HMGN2	-0.677	3.22707e-05	0.454	0.00261265
ENSG00000130363	RSPH3	-0.677	0.00507065	0.482	0.0169406
ENSG00000068400	GRIPAP1	-0.673	4.76336e-08	0.299	0.0210727
ENSG00000139613	SMARCC2	-0.672	1.32523e-05	0.339	0.000776055
ENSG00000103540	CCP110	-0.668	2.40688e-07	0.281	0.00658243
ENSG00000166783	KIAA0430	-0.665	0.00042814	0.473	0.00855642
ENSG00000198682	PAPSS2	-0.661	7.12789e-06	0.277	0.048613
ENSG00000182674	KCNB2	-0.659	0.0198874	0.443	0.0394323
ENSG00000164506	STXBP5	-0.659	0.00013898	0.314	0.0153612
ENSG00000149639	SOGA1	-0.657	8.53919e-05	0.719	3.07381e-06
ENSG00000106144	CASP2	-0.656	2.23075e-07	0.686	5.71437e-22
ENSG00000109805	NCAPG	-0.655	9.76482e-10	0.469	1.03937e-06
ENSG00000105136	ZNF419	-0.655	0.00529281	0.421	0.0252951
ENSG00000110108	TMEM109	-0.648	7.83683e-08	-0.336	0.00129506
ENSG00000101057	MYBL2	-0.647	0.000674532	0.753	0.000151199
ENSG00000138399	FASTKD1	-0.646	0.0155137	-0.687	0.00291215
ENSG00000165066	NKX6-3	-0.646	5.44623e-10	-0.468	1.05652e-06
ENSG00000166851	PLK1	-0.645	0.00171818	0.422	0.00251049
ENSG00000138778	CENPE	-0.644	1.81163e-05	0.661	1.70503e-06
ENSG00000178988	MRFAP1L1	-0.642	5.08547e-05	0.435	6.72453e-05
ENSG00000110492	MDK	-0.641	3.67623e-05	0.352	0.0310374
ENSG00000204304	PBX2	-0.641	0.00276516	-0.388	0.0284643
ENSG00000185002	RFX6	-0.633	0.000457759	0.41	0.000896425
ENSG00000169221	TBC1D10B	-0.633	0.0012	0.504	0.000201147
ENSG00000163499	CRYBA2	-0.632	6.83318e-05	0.815	1.91481e-08
ENSG00000138587	MNS1	-0.632	4.09811e-06	0.314	0.0246178
ENSG00000123080	CDKN2C	-0.628	6.34396e-06	0.283	0.00496297
ENSG00000178662	CSRNP3	-0.628	0.000889028	0.263	0.0400859
ENSG00000168591	TMUB2	-0.627	0.0302643	0.483	0.0147692
ENSG00000100596	SPTLC2	-0.622	0.000184983	-0.276	0.0235743
ENSG00000130522	JUND	-0.62	4.02416e-08	0.321	0.000216114
ENSG00000166526	ZNF3	-0.619	8.67103e-09	0.386	4.29307e-05
ENSG00000171316	CHD7	-0.618	4.30732e-10	0.592	3.63974e-18
ENSG00000168268	NT5DC2	-0.617	3.78903e-06	0.344	0.034557
ENSG00000244879	GABPB1-AS1	-0.614	0.00263666	0.486	0.000969177
ENSG00000213923	CSNK1E	-0.612	1.49843e-07	0.212	0.0176586
ENSG00000121864	ZNF639	-0.611	0.00121465	-0.414	0.014034
ENSG00000131089	ARHGEF9	-0.604	0.000967739	0.374	0.0132575
ENSG00000164611	PTTG1	-0.602	6.65835e-05	0.502	1.67179e-06
ENSG00000152253	SPC25	-0.601	0.000971293	0.628	4.40698e-05
ENSG00000125755	SYMPK	-0.6	0.000263177	0.34	0.0256789
ENSG00000189079	ARID2	-0.597	0.000716325	0.423	0.0488573
ENSG00000136883	KIF12	-0.597	0.0118851	0.488	0.0221989
ENSG00000020922	MRE11A	-0.595	0.00534663	0.451	0.0105004
ENSG00000143401	ANP32E	-0.592	0.000114308	0.38	0.000529869
ENSG00000178999	AURKB	-0.592	0.000164565	0.335	0.0030177
ENSG00000073050	XRCC1	-0.591	0.0039121	0.372	0.0439625
ENSG00000106804	C5	-0.589	0.00339883	0.368	0.0419589
ENSG00000091640	SPAG7	-0.587	0.000222286	-0.293	0.00787679
ENSG00000143321	HDGF	-0.584	1.98169e-08	0.306	0.00291424
ENSG00000060656	PTPRU	-0.584	0.00154004	0.555	0.0034151
ENSG00000069275	NUCKS1	-0.582	7.11385e-16	0.62	7.00398e-37
ENSG00000254647	INS	-0.581	1.69148e-11	0.595	9.56165e-07
ENSG00000172379	ARNT2	-0.579	3.72056e-05	0.279	0.0276356
ENSG00000198846	TOX	-0.577	0.00124	0.359	0.00241933
ENSG00000112640	PPP2R5D	-0.572	0.00056841	0.455	0.00226156
ENSG00000044574	HSPA5	-0.568	1.07911e-08	0.277	0.00557722
ENSG00000009950	MLXIPL	-0.566	9.47777e-05	0.61	7.81175e-09
ENSG00000175573	C11orf68	-0.564	0.0341535	-0.373	0.0481643
ENSG00000103257	SLC7A5	-0.564	0.010214	0.549	0.0466265
ENSG00000169136	ATF5	-0.563	2.61566e-09	0.216	0.0423876
ENSG00000114126	TFDP2	-0.562	0.00839204	0.566	1.70503e-06
ENSG00000136108	CKAP2	-0.561	0.00293429	0.418	0.0118906
ENSG00000174938	SEZ6L2	-0.556	1.61285e-09	0.417	0.000137441
ENSG00000165434	PGM2L1	-0.555	0.000240714	0.417	0.00365004
ENSG00000012048	BRCA1	-0.553	0.00458167	0.492	6.64161e-05
ENSG00000145016	RUBCN	-0.551	0.00014353	0.541	0.000109096
ENSG00000184897	H1FX	-0.55	1.31366e-08	0.356	0.00616137
ENSG00000105323	HNRNPUL1	-0.55	7.51821e-06	0.244	0.0332522
ENSG00000117360	PRPF3	-0.548	0.00272668	0.294	0.0214314
ENSG00000138182	KIF20B	-0.547	1.15985e-06	0.297	0.00331072
ENSG00000189339	SLC35E2B	-0.547	0.00276056	0.381	0.00619917
ENSG00000168772	CXXC4	-0.543	0.00662399	0.645	1.09047e-11
ENSG00000166801	FAM111A	-0.543	0.0106221	0.397	0.0161296
ENSG00000128641	MYO1B	-0.543	0.000375659	0.348	0.010546
ENSG00000168566	SNRNP48	-0.542	3.32702e-05	0.364	0.00272327
ENSG00000069020	MAST4	-0.54	0.000148723	0.452	0.00180523
ENSG00000100749	VRK1	-0.54	0.00552278	0.489	0.00527862
ENSG00000163507	KIAA1524	-0.538	0.00269813	0.512	0.000259659
ENSG00000085511	MAP3K4	-0.537	0.000139606	0.352	0.00414045
ENSG00000135870	RC3H1	-0.537	0.00143766	0.421	0.0298843
ENSG00000113811	SELK	-0.537	7.82339e-07	0.368	6.73207e-05
ENSG00000102225	CDK16	-0.536	0.010915	0.446	0.00258042
ENSG00000088325	TPX2	-0.536	1.96516e-07	0.567	1.58245e-12
ENSG00000160298	C21orf58	-0.535	0.0159316	0.646	0.00105424
ENSG00000162607	USP1	-0.534	4.66338e-07	0.219	0.0360993
ENSG00000124006	OBSL1	-0.533	0.0277602	0.495	0.00590173
ENSG00000179029	TMEM107	-0.531	0.000949496	0.33	0.0183246
ENSG00000130985	UBA1	-0.531	0.000809432	0.324	0.00806776
ENSG00000175216	CKAP5	-0.529	1.01888e-05	0.353	0.000409785
ENSG00000111667	USP5	-0.529	0.0429009	0.431	0.0199477
ENSG00000103460	TOX3	-0.528	0.000109165	0.322	0.0317074
ENSG00000153048	CARHSP1	-0.523	0.000119597	0.422	9.79291e-05
ENSG00000117477	CCDC181	-0.523	0.0103868	-0.441	0.00599975
ENSG00000167110	GOLGA2	-0.523	7.83225e-08	0.284	0.0047146
ENSG00000079616	KIF22	-0.523	0.00794972	0.437	0.004126
ENSG00000179456	ZBTB18	-0.523	0.00655598	0.457	0.0293891
ENSG00000136802	LRRC8A	-0.522	0.0132564	0.539	0.0178178
ENSG00000171848	RRM2	-0.52	1.36472e-08	0.569	5.60314e-11
ENSG00000170312	CDK1	-0.518	4.2719e-05	0.273	0.00714005
ENSG00000114779	ABHD14B	-0.517	0.0298505	-1.073	1.44955e-07
ENSG00000150093	ITGB1	-0.515	8.73814e-05	0.564	1.03204e-13
ENSG00000164985	PSIP1	-0.515	3.38031e-10	-0.263	0.0169093
ENSG00000136824	SMC2	-0.515	3.83418e-11	0.402	1.73586e-06
ENSG00000138160	KIF11	-0.514	0.0199713	1.005	1.32862e-08
ENSG00000038427	VCAN	-0.512	0.0318787	-0.922	0.000441157
ENSG00000138180	CEP55	-0.511	0.00111345	0.365	0.00260923
ENSG00000242265	PEG10	-0.511	1.9557e-06	0.476	5.77196e-07
ENSG00000142599	RERE	-0.51	2.3882e-05	0.309	0.000928243
ENSG00000148773	MKI67	-0.509	0.000394738	0.284	0.023214
ENSG00000176887	SOX11	-0.508	2.28365e-08	0.51	2.82414e-08
ENSG00000117650	NEK2	-0.507	0.0365445	0.626	1.53174e-05
ENSG00000075218	GTSE1	-0.506	0.0311689	0.586	7.79102e-05
ENSG00000175324	LSM1	-0.506	0.00390287	-0.56	0.000808785
ENSG00000196628	TCF4	-0.501	0.0493609	0.644	1.27706e-07
ENSG00000175426	PCSK1	-0.499	5.28358e-05	0.606	3.79835e-10
ENSG00000162174	ASRGL1	-0.498	4.96013e-05	0.232	0.025432
ENSG00000162613	FUBP1	-0.498	2.35778e-06	0.195	0.0352396
ENSG00000140564	FURIN	-0.498	0.000102667	0.423	0.00722293
ENSG00000119471	HSDL2	-0.497	0.0108133	0.646	3.54945e-07
ENSG00000182504	CEP97	-0.496	0.0229457	0.556	0.000510905
ENSG00000130956	HABP4	-0.495	0.0294785	-0.546	0.00581033
ENSG00000167470	MIDN	-0.494	4.33702e-05	0.327	0.00197918
ENSG00000131437	KIF3A	-0.493	0.000444502	0.213	0.0452482
ENSG00000204569	PPP1R10	-0.493	0.000402355	0.23	0.0333085
ENSG00000106462	EZH2	-0.492	3.98193e-05	0.379	6.91457e-07
ENSG00000137770	CTDSPL2	-0.491	0.0011866	0.527	0.000306229
ENSG00000198794	SCAMP5	-0.491	0.00189022	-0.314	0.00951676
ENSG00000110801	PSMD9	-0.488	0.00700679	-0.42	0.00326088
ENSG00000123485	HJURP	-0.486	0.0109304	0.649	3.98598e-05
ENSG00000164104	HMGB2	-0.486	0.00025797	0.303	0.02247
ENSG00000180773	SLC36A4	-0.486	0.0457828	0.382	0.0334754
ENSG00000132872	SYT4	-0.484	0.000410131	0.349	0.000534261
ENSG00000102974	CTCF	-0.483	9.15521e-05	0.288	0.00279756
ENSG00000105699	LSR	-0.482	0.000602905	0.406	0.00189494
ENSG00000176105	YES1	-0.482	0.00555673	0.525	0.00431258
ENSG00000067955	CBFB	-0.481	0.000311219	0.495	1.78928e-05
ENSG00000164896	FASTK	-0.481	0.00420593	0.363	0.0436949
ENSG00000139970	RTN1	-0.481	0.0360878	-0.45	0.00478792
ENSG00000161835	GRASP	-0.479	0.00602771	0.585	0.000237804
ENSG00000188760	TMEM198	-0.476	0.0320264	0.387	0.00328919
ENSG00000104442	ARMC1	-0.475	0.00266738	0.3	0.0321862
ENSG00000154639	CXADR	-0.472	0.00243359	-0.478	7.02791e-06
ENSG00000197457	STMN3	-0.469	0.000186932	-0.227	0.0198534
ENSG00000149428	HYOU1	-0.468	0.000241564	0.459	2.08912e-06
ENSG00000277258	PCGF2	-0.468	0.00559725	-0.305	0.00775405
ENSG00000159147	DONSON	-0.467	0.00530562	0.596	5.76366e-05
ENSG00000121351	IAPP	-0.467	1.0554e-05	-0.996	1.14778e-15
ENSG00000173064	HECTD4	-0.466	0.00277434	0.355	0.00808985
ENSG00000135269	TES	-0.466	2.62648e-07	0.305	0.00264644
ENSG00000099804	CDC34	-0.465	0.00236677	0.725	7.7895e-09
ENSG00000115355	CCDC88A	-0.464	2.32899e-07	0.361	4.11482e-08
ENSG00000106829	TLE4	-0.463	2.48982e-06	0.339	0.000843034
ENSG00000163918	RFC4	-0.462	0.0464794	0.51	0.000152789
ENSG00000080839	RBL1	-0.461	0.0149651	0.537	0.0172325
ENSG00000136040	PLXNC1	-0.46	0.0443624	0.642	0.00141083
ENSG00000231607	DLEU2	-0.459	0.0116088	0.415	0.0132433
ENSG00000155229	MMS19	-0.454	0.0199476	-0.263	0.036041
ENSG00000183734	ASCL2	-0.452	0.00158265	0.613	1.28886e-05
ENSG00000090889	KIF4A	-0.451	0.0389738	0.421	0.0246178
ENSG00000186472	PCLO	-0.45	2.98235e-05	0.517	3.67346e-05
ENSG00000129071	MBD4	-0.449	0.0034582	0.314	0.00199565
ENSG00000148229	POLE3	-0.447	0.000503369	0.505	9.31325e-08
ENSG00000154080	CHST9	-0.446	0.00613078	0.352	0.00169584
ENSG00000132780	NASP	-0.446	3.5667e-10	0.296	0.00019872
ENSG00000006007	GDE1	-0.445	0.00157535	-0.349	0.000704659
ENSG00000197977	ELOVL2	-0.444	0.000487393	0.43	0.000131113
ENSG00000104738	MCM4	-0.443	0.00321	0.255	0.0347669
ENSG00000137310	TCF19	-0.443	0.00953262	0.569	0.000907155
ENSG00000172795	DCP2	-0.441	0.0365262	0.458	0.00145917
ENSG00000101193	GID8	-0.439	0.000848097	-0.35	0.00314176
ENSG00000198901	PRC1	-0.438	7.14672e-05	0.311	8.65168e-05
ENSG00000166411	IDH3A	-0.435	0.0355207	-0.298	0.0154602
ENSG00000092853	CLSPN	-0.429	0.000446478	0.324	0.00173271
ENSG00000006611	USH1C	-0.429	0.000987504	0.507	0.0008242
ENSG00000182636	NDN	-0.428	6.69609e-06	-0.173	0.0162398
ENSG00000136842	TMOD1	-0.425	0.001089	-0.551	0.0383158
ENSG00000185236	RAB11B	-0.424	0.00229247	0.25	0.0375825
ENSG00000127022	CANX	-0.423	5.31015e-07	0.387	2.09422e-06
ENSG00000127481	UBR4	-0.422	5.86998e-05	0.432	0.000831158
ENSG00000169045	HNRNPH1	-0.421	0.000113595	0.266	0.00144206
ENSG00000130675	MNX1	-0.421	0.0162481	-0.302	0.0499389
ENSG00000085563	ABCB1	-0.416	1.69616e-05	0.436	5.75811e-06
ENSG00000119969	HELLS	-0.416	0.00066942	0.375	0.000168262
ENSG00000123636	BAZ2B	-0.415	2.32252e-05	0.242	0.00137351
ENSG00000182836	PLCXD3	-0.415	4.75811e-07	0.505	7.63979e-11
ENSG00000067900	ROCK1	-0.414	7.32135e-06	0.238	0.00319241
ENSG00000125970	RALY	-0.413	0.000662917	0.326	0.0274291
ENSG00000198160	MIER1	-0.411	0.00119866	0.418	0.00505332
ENSG00000136153	LMO7	-0.41	0.00597439	0.444	0.000706466
ENSG00000103994	ZNF106	-0.409	0.00134616	0.385	0.000457423
ENSG00000116717	GADD45A	-0.407	0.00116188	0.619	8.8932e-07
ENSG00000104805	NUCB1	-0.407	0.0272441	0.438	0.00353467
ENSG00000124098	FAM210B	-0.406	0.00154191	-0.462	0.000731436
ENSG00000011295	TTC19	-0.406	0.00878665	0.439	0.000225093
ENSG00000175063	UBE2C	-0.405	0.000851008	0.375	0.000469306
ENSG00000120885	CLU	-0.401	1.08317e-07	0.304	0.000876791
ENSG00000185008	ROBO2	-0.401	0.0151675	0.321	0.00776399
ENSG00000103855	CD276	-0.398	0.00905269	0.318	0.0399219
ENSG00000169756	LIMS1	-0.397	0.00866885	0.741	1.38892e-08
ENSG00000091592	NLRP1	-0.397	0.00552779	-0.209	0.0476978
ENSG00000165476	REEP3	-0.396	0.0460945	0.901	1.97899e-13
ENSG00000148584	A1CF	-0.393	0.000114801	0.798	2.32717e-29
ENSG00000046604	DSG2	-0.39	0.0389896	0.584	0.00407544
ENSG00000180370	PAK2	-0.39	0.0038896	0.341	0.00246911
ENSG00000147889	CDKN2A	-0.389	0.00717297	-0.262	0.00530234
ENSG00000204186	ZDBF2	-0.389	0.0413911	0.358	0.0017417
ENSG00000110367	DDX6	-0.387	0.0013733	-0.435	1.61082e-07
ENSG00000090470	PDCD7	-0.387	0.0365445	-0.352	0.0353023
ENSG00000104435	STMN2	-0.387	1.04689e-05	0.399	2.54612e-09
ENSG00000117724	CENPF	-0.386	9.99322e-05	0.499	3.11748e-12
ENSG00000198700	IPO9	-0.386	0.00236193	0.525	8.30935e-08
ENSG00000104331	IMPAD1	-0.385	0.00284487	-0.246	0.0244821
ENSG00000122299	ZC3H7A	-0.385	0.00459436	0.312	0.010573
ENSG00000198938	MT-CO3	-0.383	0.000928218	0.183	0.022673
ENSG00000006459	KDM7A	-0.381	0.0154894	-0.26	0.037893
ENSG00000118200	CAMSAP2	-0.379	0.00670323	-0.363	0.000297409
ENSG00000156650	KAT6B	-0.379	0.0291545	0.453	0.000419966
ENSG00000173207	CKS1B	-0.372	0.00395677	0.478	3.04423e-06
ENSG00000170035	UBE2E3	-0.372	0.0419459	0.574	2.38124e-05
ENSG00000109472	CPE	-0.37	1.59643e-05	0.404	9.71248e-07
ENSG00000143013	LMO4	-0.37	0.00358358	0.348	0.0032139
ENSG00000110917	MLEC	-0.37	0.00219104	0.281	0.00664854
ENSG00000178695	KCTD12	-0.369	0.0114958	0.376	9.32375e-05
ENSG00000116747	TROVE2	-0.369	0.0304112	0.714	2.7269e-09
ENSG00000092820	EZR	-0.368	9.69402e-05	0.358	0.0026027
ENSG00000203667	COX20	-0.367	0.00810322	-0.312	0.000504753
ENSG00000101152	DNAJC5	-0.366	0.00155941	-0.203	0.0336308
ENSG00000166598	HSP90B1	-0.363	6.44712e-05	0.448	1.33141e-14
ENSG00000101868	POLA1	-0.362	0.0136854	0.457	0.000490499
ENSG00000079689	SCGN	-0.362	0.00716906	0.382	0.000362618
ENSG00000198707	CEP290	-0.359	0.0236969	0.314	0.0308629
ENSG00000137804	NUSAP1	-0.359	0.00681915	0.784	1.58182e-22
ENSG00000149136	SSRP1	-0.356	5.11614e-05	0.172	0.0421929
ENSG00000163618	CADPS	-0.354	0.00340903	0.336	0.00847492
ENSG00000198858	R3HDM4	-0.354	0.0330301	0.476	0.00106511
ENSG00000144485	HES6	-0.351	0.0173924	0.383	0.00260923
ENSG00000074695	LMAN1	-0.351	0.00120806	0.261	0.0200075
ENSG00000198034	RPS4X	-0.351	0.00049527	-0.186	0.0432913
ENSG00000185262	UBALD2	-0.35	0.0203622	0.511	0.00518051
ENSG00000167325	RRM1	-0.347	4.32923e-06	0.192	0.035553
ENSG00000164904	ALDH7A1	-0.346	0.0226906	0.324	0.00698945
ENSG00000196233	LCOR	-0.346	0.023088	-0.464	1.78928e-05
ENSG00000109689	STIM2	-0.346	0.00581785	-0.351	0.00538961
ENSG00000136026	CKAP4	-0.344	0.035054	0.351	0.000610697
ENSG00000137726	FXYD6	-0.343	0.00963616	-0.271	0.0390595
ENSG00000177853	ZNF518A	-0.343	0.0445485	0.316	0.0372098
ENSG00000166503	RP11-382A20.3	-0.342	0.00358358	0.234	0.0100323
ENSG00000165813	CCDC186	-0.34	0.0127465	0.258	0.0473699
ENSG00000100401	RANGAP1	-0.339	0.00724717	0.436	5.38569e-06
ENSG00000196498	NCOR2	-0.338	0.00496712	0.274	0.0258245
ENSG00000158528	PPP1R9A	-0.338	0.035169	0.38	0.0033567
ENSG00000189403	HMGB1	-0.337	0.000333539	0.219	0.00368981
ENSG00000139641	ESYT1	-0.336	0.0428089	0.535	3.04423e-06
ENSG00000170540	ARL6IP1	-0.334	0.00100183	0.21	0.0156324
ENSG00000160014	CALM3	-0.332	0.000916553	-0.217	0.0252951
ENSG00000182670	TTC3	-0.329	6.78799e-05	0.176	0.0282687
ENSG00000070961	ATP2B1	-0.328	1.88123e-05	0.22	0.00199728
ENSG00000088247	KHSRP	-0.323	0.00195665	0.244	0.00102384
ENSG00000170421	KRT8	-0.32	0.0186424	-0.294	0.0230086
ENSG00000154380	ENAH	-0.317	0.0117267	0.304	0.000504753
ENSG00000140836	ZFHX3	-0.317	0.0492074	0.31	0.00412617
ENSG00000120802	TMPO	-0.316	0.024444	0.302	0.00416677
ENSG00000163257	DCAF16	-0.312	0.0384388	0.434	3.52706e-05
ENSG00000113758	DBN1	-0.31	0.0122555	0.313	0.00016196
ENSG00000110696	C11orf58	-0.304	0.0380065	0.356	0.00468485
ENSG00000009335	UBE3C	-0.301	0.0296641	-0.239	0.00348207
ENSG00000170515	PA2G4	-0.3	0.00153689	0.17	0.0266005
ENSG00000198804	MT-CO1	-0.299	0.0116715	0.154	0.0375086
ENSG00000110075	PPP6R3	-0.299	0.048891	0.789	6.69984e-13
ENSG00000137285	TUBB2B	-0.299	0.0185776	-0.301	0.000619504
ENSG00000006071	ABCC8	-0.289	0.0448662	0.355	0.022199
ENSG00000196591	HDAC2	-0.289	0.000817905	0.231	0.000832696
ENSG00000152601	MBNL1	-0.288	0.01045	0.726	1.28762e-14
ENSG00000147649	MTDH	-0.285	0.000790547	0.192	0.00928151
ENSG00000104870	FCGRT	-0.283	0.0446745	0.909	2.28196e-12
ENSG00000143153	ATP1B1	-0.281	0.049107	0.215	0.0347924
ENSG00000113810	SMC4	-0.28	0.0031425	0.317	2.2561e-06
ENSG00000186660	ZFP91	-0.278	0.0408832	0.395	2.47231e-06
ENSG00000157259	GATAD1	-0.277	0.0265056	0.372	0.0121421
ENSG00000119596	YLPM1	-0.274	0.0118851	0.219	0.0456842
ENSG00000054654	SYNE2	-0.268	0.0401006	0.326	0.00186826
ENSG00000119335	SET	-0.263	0.00962145	0.205	0.00317638
ENSG00000091317	CMTM6	-0.26	0.0108149	0.555	3.0338e-08
ENSG00000084463	WBP11	-0.256	0.049552	0.335	0.000273669
ENSG00000174720	LARP7	-0.252	0.0263516	0.197	0.02247
ENSG00000089006	SNX5	-0.251	0.0432572	0.231	0.0488378
ENSG00000138326	RPS24	-0.249	0.000808207	-0.263	3.28302e-07
ENSG00000143799	PARP1	-0.246	0.0257101	0.212	0.000367746
ENSG00000124193	SRSF6	-0.243	0.0472188	0.313	0.00102575
ENSG00000060339	CCAR1	-0.242	0.016262	0.204	0.00872704
ENSG00000168280	KIF5C	-0.239	0.0420324	-0.392	1.22251e-08
ENSG00000094916	CBX5	-0.237	0.018181	0.227	0.00426941
ENSG00000078674	PCM1	-0.236	0.0251869	0.226	0.0304226
ENSG00000078177	N4BP2	-0.235	0.0448654	0.521	1.70624e-05
ENSG00000104112	SCG3	-0.235	0.0104403	0.32	3.66546e-06
ENSG00000143947	RPS27A	-0.23	0.0244459	-0.314	1.23425e-06
ENSG00000108848	LUC7L3	-0.225	0.0253116	0.243	0.0106292
ENSG00000146247	PHIP	-0.225	0.0324518	0.26	0.000795267
ENSG00000156467	UQCRB	-0.206	0.0146317	-0.213	0.0111732
ENSG00000161970	RPL26	-0.18	0.0169733	-0.172	0.0224188
ENSG00000108953	YWHAE	-0.153	0.0141754	-0.214	0.00582303
ENSG00000182899	RPL35A	0.145	0.0483692	-0.347	4.48699e-08
ENSG00000145592	RPL37	0.151	0.0262779	-0.339	1.65171e-07
ENSG00000204628	GNB2L1	0.158	0.0393309	-0.357	9.16696e-05
ENSG00000137154	RPS6	0.159	0.0384388	-0.288	3.86467e-05
ENSG00000115310	RTN4	0.184	0.0263516	-0.349	0.000326026
ENSG00000105372	RPS19	0.197	0.00689947	-0.324	7.23628e-07
ENSG00000008988	RPS20	0.206	0.000356431	-0.257	6.73207e-05
ENSG00000197958	RPL12	0.209	0.030204	-0.338	0.000321757
ENSG00000161011	SQSTM1	0.217	0.00360975	-0.666	8.21192e-13
ENSG00000164405	UQCRQ	0.227	0.048642	-0.204	0.0170406
ENSG00000142676	RPL11	0.23	0.000825844	-0.311	2.3114e-06
ENSG00000114391	RPL24	0.231	0.00814243	-0.22	0.0066123
ENSG00000180879	SSR4	0.233	0.0408715	0.255	0.0337733
ENSG00000139514	SLC7A1	0.239	0.0158457	-0.228	0.0151641
ENSG00000168028	RPSA	0.241	0.00443655	-0.36	0.000215427
ENSG00000136888	ATP6V1G1	0.245	0.00858795	-0.274	0.00225908
ENSG00000155506	LARP1	0.245	0.00541021	-0.314	3.37387e-05
ENSG00000104388	RAB2A	0.247	0.0100391	-0.18	0.0279397
ENSG00000105193	RPS16	0.247	6.99793e-05	-0.181	0.0456842
ENSG00000140264	SERF2	0.25	0.00403509	-0.264	0.0166361
ENSG00000130255	RPL36	0.253	0.0122783	-0.217	0.00581033
ENSG00000108107	RPL28	0.254	0.0204855	-0.363	2.23819e-08
ENSG00000136942	RPL35	0.264	0.0251984	-0.236	0.00820729
ENSG00000141504	SAT2	0.264	0.0429343	-0.671	4.55165e-07
ENSG00000179981	TSHZ1	0.264	0.0054475	-0.194	0.0240641
ENSG00000083845	RPS5	0.265	0.000398651	-0.252	0.00265212
ENSG00000109475	RPL34	0.269	0.00350033	-0.319	0.000736819
ENSG00000137710	RDX	0.272	0.00102471	0.322	5.39963e-06
ENSG00000114942	EEF1B2	0.274	0.000509532	-0.224	0.00537507
ENSG00000163939	PBRM1	0.281	0.0111093	0.203	0.0341024
ENSG00000205352	PRR13	0.283	0.043951	-0.258	0.0193814
ENSG00000008294	SPAG9	0.283	0.00533357	0.3	0.00775405
ENSG00000172809	RPL38	0.287	0.000330435	-0.3	0.000155554
ENSG00000137409	MTCH1	0.291	0.0372342	-0.271	0.0208803
ENSG00000071082	RPL31	0.293	3.269e-05	-0.295	0.00020737
ENSG00000197728	RPS26	0.293	0.0404284	-0.515	1.13895e-07
ENSG00000163682	RPL9	0.294	2.41491e-06	-0.312	4.3276e-05
ENSG00000109919	MTCH2	0.296	0.00820634	-0.372	0.000170593
ENSG00000156976	EIF4A2	0.298	0.00578346	-0.243	0.0477224
ENSG00000140988	RPS2	0.298	9.95892e-05	-0.537	4.48413e-13
ENSG00000131469	RPL27	0.3	0.00638719	-0.283	0.00635751
ENSG00000196586	MYO6	0.301	0.0124893	0.26	0.00528427
ENSG00000141741	MIEN1	0.303	0.047149	-0.457	0.000809718
ENSG00000171863	RPS7	0.304	0.0205363	-0.359	0.00518051
ENSG00000143933	CALM2	0.312	0.0128903	-0.329	6.30579e-05
ENSG00000119705	SLIRP	0.312	0.00573986	-0.35	0.000736819
ENSG00000166681	NGFRAP1	0.313	0.00195665	-0.391	2.65939e-05
ENSG00000116171	SCP2	0.323	0.0309295	-0.504	0.00316777
ENSG00000134982	APC	0.324	0.0489206	-0.313	0.00731964
ENSG00000101489	CELF4	0.324	0.000762023	-0.502	2.28484e-10
ENSG00000132341	RAN	0.326	3.69885e-05	-0.178	0.0414003
ENSG00000163527	STT3B	0.326	0.0180573	0.382	0.00947253
ENSG00000166012	TAF1D	0.327	0.0114822	-0.37	0.0357672
ENSG00000135919	SERPINE2	0.328	0.00371854	-0.808	1.18966e-10
ENSG00000166228	PCBD1	0.333	0.0149578	-0.399	0.000440327
ENSG00000167468	GPX4	0.334	0.00197951	-0.355	0.00223499
ENSG00000138796	HADH	0.335	0.0236095	-0.265	0.00615894
ENSG00000089220	PEBP1	0.338	5.05558e-05	-0.318	8.01049e-06
ENSG00000148303	RPL7A	0.341	1.7331e-05	-0.354	8.23713e-06
ENSG00000156482	RPL30	0.344	0.00392677	-0.25	0.00492476
ENSG00000182774	RPS17	0.344	0.00051463	-0.277	0.00236097
ENSG00000127184	COX7C	0.347	5.40032e-05	-0.346	1.9655e-08
ENSG00000174444	RPL4	0.348	0.0016284	-0.38	1.21072e-06
ENSG00000119655	NPC2	0.35	0.000255666	-0.813	6.37868e-22
ENSG00000111481	COPZ1	0.356	0.0115102	0.318	0.0156562
ENSG00000125691	RPL23	0.356	0.000114801	-0.409	0.000152789
ENSG00000147872	PLIN2	0.358	0.00236588	-0.271	0.01325
ENSG00000087074	PPP1R15A	0.358	0.0122605	-0.519	0.00043227
ENSG00000162065	TBC1D24	0.358	0.00773101	0.312	0.0269681
ENSG00000105821	DNAJC2	0.359	0.00281806	-0.277	0.0160358
ENSG00000151366	NDUFC2	0.361	0.0130582	-0.394	0.00125291
ENSG00000160818	GPATCH4	0.362	0.0165034	-0.347	0.000560418
ENSG00000007168	PAFAH1B1	0.362	0.000119597	-0.47	7.38642e-07
ENSG00000188994	ZNF292	0.363	1.18972e-05	-0.236	0.00707562
ENSG00000074800	ENO1	0.364	0.000102667	-0.323	8.51007e-05
ENSG00000073464	CLCN4	0.369	0.00543851	-0.641	0.00029293
ENSG00000178741	COX5A	0.37	0.000634825	-0.462	1.91126e-06
ENSG00000205302	SNX2	0.372	0.00763331	-0.367	0.0107817
ENSG00000089009	RPL6	0.374	8.99678e-05	-0.29	0.00260612
ENSG00000166136	NDUFB8	0.376	0.000884652	-0.286	0.00652286
ENSG00000173726	TOMM20	0.377	0.0144317	-0.333	0.0171658
ENSG00000110619	CARS	0.38	0.0001772	-0.331	0.0147314
ENSG00000233016	SNHG7	0.386	0.00165207	-0.419	0.0073591
ENSG00000197780	TAF13	0.388	0.0213144	0.533	0.00136013
ENSG00000138166	DUSP5	0.39	0.000561009	-0.835	0.000118288
ENSG00000196199	MPHOSPH8	0.391	0.0163266	-0.435	1.63097e-06
ENSG00000087269	NOP14	0.392	0.0261554	-0.494	5.81312e-05
ENSG00000066405	CLDN18	0.397	6.88527e-09	-0.624	2.62904e-11
ENSG00000269893	SNHG8	0.398	0.000714387	-0.417	0.000737214
ENSG00000167106	FAM102A	0.399	0.00713365	0.335	0.0124854
ENSG00000143977	SNRPG	0.403	0.0121723	-0.308	0.0187258
ENSG00000100316	RPL3	0.407	1.88137e-05	-0.223	0.0431799
ENSG00000108175	ZMIZ1	0.407	0.000368682	0.344	0.017722
ENSG00000178718	RPP25	0.41	0.0196248	-0.75	6.10231e-06
ENSG00000115541	HSPE1	0.411	0.0005307	-0.51	1.10061e-08
ENSG00000074071	MRPS34	0.411	0.0107455	-0.281	0.0172414
ENSG00000122026	RPL21	0.413	3.40614e-05	-0.245	0.0157236
ENSG00000198000	NOL8	0.414	0.0195527	-0.444	0.00194296
ENSG00000138495	COX17	0.416	0.000171304	-0.429	0.000876725
ENSG00000141522	ARHGDIA	0.423	8.52353e-05	-0.313	0.00475249
ENSG00000198755	RPL10A	0.423	1.03529e-09	-0.377	7.28606e-05
ENSG00000105677	TMEM147	0.423	0.00534663	-0.296	0.042117
ENSG00000066654	THUMPD1	0.429	0.00170356	-0.416	4.68336e-05
ENSG00000230124	ACBD6	0.431	0.0135206	-0.501	0.00538961
ENSG00000118181	RPS25	0.434	1.61841e-05	-0.281	0.000478977
ENSG00000158109	TPRG1L	0.437	0.00115071	-0.495	0.00276389
ENSG00000142669	SH3BGRL3	0.443	0.0405058	-0.535	0.00442218
ENSG00000126266	FFAR1	0.447	5.98499e-09	0.158	0.0486742
ENSG00000140995	DEF8	0.449	0.00582279	-0.408	0.025982
ENSG00000029725	RABEP1	0.449	0.000335976	-0.221	0.0310507
ENSG00000181163	NPM1	0.454	1.49762e-08	-0.238	0.00248777
ENSG00000144659	SLC25A38	0.455	0.0407115	-0.724	0.00172133
ENSG00000177410	ZFAS1	0.456	0.00609693	-0.403	0.0150544
ENSG00000134717	BTF3L4	0.464	0.0463296	-0.319	0.0442109
ENSG00000103160	HSDL1	0.464	0.00392892	-0.632	0.0400227
ENSG00000121440	PDZRN3	0.464	0.0324631	0.745	0.00247042
ENSG00000137942	FNBP1L	0.465	3.01978e-05	0.267	0.0454088
ENSG00000102100	SLC35A2	0.466	0.0361457	-0.507	0.0084491
ENSG00000130312	MRPL34	0.469	0.0114785	-0.427	0.0307536
ENSG00000125356	NDUFA1	0.469	5.77414e-05	-0.429	1.39072e-05
ENSG00000166900	STX3	0.471	1.22785e-10	-0.561	8.44505e-07
ENSG00000152413	HOMER1	0.472	0.0154894	-0.453	0.0240326
ENSG00000147677	EIF3H	0.474	0.000123275	-0.322	0.00354547
ENSG00000008735	MAPK8IP2	0.475	0.00677044	-0.67	7.50836e-05
ENSG00000206527	HACD2	0.476	0.00340828	0.377	0.00623254
ENSG00000092148	HECTD1	0.477	6.61741e-05	0.268	0.0132787
ENSG00000100364	KIAA0930	0.479	0.0024722	-0.374	0.0496526
ENSG00000138029	HADHB	0.48	0.0135583	0.431	0.00221625
ENSG00000164463	CREBRF	0.483	0.00683709	-0.57	0.000488316
ENSG00000102401	ARMCX3	0.488	6.27021e-08	-0.233	0.0323504
ENSG00000152127	MGAT5	0.489	0.026618	-0.594	0.00518051
ENSG00000143198	MGST3	0.49	0.039828	-0.429	0.00824785
ENSG00000135069	PSAT1	0.494	0.00800376	-0.322	0.02247
ENSG00000155959	VBP1	0.494	0.00244243	-0.351	0.0086244
ENSG00000124226	RNF114	0.498	7.43364e-05	-0.512	0.000272389
ENSG00000112695	COX7A2	0.502	0.00111345	-0.294	0.00808678
ENSG00000123240	OPTN	0.502	0.000131133	-0.769	8.65397e-09
ENSG00000186468	RPS23	0.509	7.66977e-09	-0.411	2.71942e-09
ENSG00000134419	RPS15A	0.514	6.81338e-05	-0.479	1.00405e-05
ENSG00000119632	IFI27L2	0.515	0.0390265	-0.648	0.000440311
ENSG00000131495	NDUFA2	0.534	0.00140227	-0.268	0.0241353
ENSG00000072832	CRMP1	0.538	8.51821e-05	-0.423	0.00324149
ENSG00000132640	BTBD3	0.541	8.80012e-07	-0.396	0.00204836
ENSG00000144369	FAM171B	0.547	0.0416436	-0.895	0.00504626
ENSG00000119421	NDUFA8	0.547	0.00989038	-0.403	0.01253
ENSG00000136295	TTYH3	0.547	0.0201854	0.488	0.0229714
ENSG00000152234	ATP5A1	0.548	0.000183893	-0.224	0.0323504
ENSG00000137876	RSL24D1	0.548	0.000417452	-1.177	1.17041e-18
ENSG00000120963	ZNF706	0.548	0.00487531	-0.485	0.000950908
ENSG00000164919	COX6C	0.549	3.91421e-07	-0.463	4.47928e-05
ENSG00000167699	GLOD4	0.552	2.25365e-05	-0.608	3.55945e-06
ENSG00000157837	SPPL3	0.556	3.26875e-05	-0.404	0.00121272
ENSG00000132639	SNAP25	0.562	3.59461e-08	-0.34	0.0245289
ENSG00000145220	LYAR	0.566	0.00559809	-0.409	0.0390735
ENSG00000134153	EMC7	0.571	0.00317642	-0.521	0.0019885
ENSG00000099194	SCD	0.571	1.39834e-12	-0.254	0.0155497
ENSG00000105197	TIMM50	0.577	0.0154894	-0.349	0.0418693
ENSG00000164163	ABCE1	0.578	0.000593445	-0.414	0.0114851
ENSG00000173588	CEP83	0.579	0.011209	0.412	0.0255434
ENSG00000113387	SUB1	0.585	1.22633e-09	-0.355	3.59603e-06
ENSG00000100304	TTLL12	0.587	0.00723666	-0.507	0.00478404
ENSG00000075785	RAB7A	0.59	1.02916e-12	-0.337	0.00015083
ENSG00000109654	TRIM2	0.59	0.00645561	-0.465	0.0198238
ENSG00000071859	FAM50A	0.593	1.75138e-05	-0.352	0.00927875
ENSG00000049860	HEXB	0.593	4.36566e-07	-0.841	1.71701e-13
ENSG00000107833	NPM3	0.595	1.69616e-05	-0.68	5.1586e-08
ENSG00000197956	S100A6	0.595	1.44704e-10	-0.338	0.0156787
ENSG00000140941	MAP1LC3B	0.596	1.06658e-06	-0.544	0.000574731
ENSG00000188186	LAMTOR4	0.598	0.00269813	-0.41	0.00319048
ENSG00000113732	ATP6V0E1	0.608	3.6359e-11	-0.489	7.92066e-06
ENSG00000126945	HNRNPH2	0.608	3.15244e-09	-0.435	5.68672e-05
ENSG00000141452	C18orf8	0.611	0.0228247	-0.931	0.00386149
ENSG00000166340	TPP1	0.611	2.964e-09	-0.606	3.23932e-07
ENSG00000228300	C19orf24	0.615	0.0366341	-0.491	0.00368729
ENSG00000131100	ATP6V1E1	0.616	1.33402e-09	-0.328	0.0146691
ENSG00000188342	GTF2F2	0.617	0.000803806	-0.357	0.0343658
ENSG00000168003	SLC3A2	0.622	2.97787e-13	-0.355	0.000723942
ENSG00000108298	RPL19	0.625	8.7048e-12	-0.409	3.34772e-06
ENSG00000197063	MAFG	0.627	2.14817e-10	-0.423	0.00013742
ENSG00000115128	SF3B6	0.633	0.000791885	-0.424	0.0241271
ENSG00000183688	FAM101B	0.635	9.084e-08	-0.417	0.00127821
ENSG00000172586	CHCHD1	0.636	0.000561414	-0.477	0.000428521
ENSG00000198417	MT1F	0.638	2.16842e-05	0.965	0.00307628
ENSG00000196405	EVL	0.641	0.000133882	0.399	0.00621642
ENSG00000164823	OSGIN2	0.642	0.0018956	-0.729	0.00206752
ENSG00000131876	SNRPA1	0.642	0.00309716	-0.738	8.5394e-05
ENSG00000133104	SPG20	0.643	0.000892105	-0.539	0.043906
ENSG00000131238	PPT1	0.654	6.97946e-08	-0.29	0.0311767
ENSG00000115758	ODC1	0.656	1.03677e-09	-0.679	1.50373e-10
ENSG00000247746	USP51	0.656	0.0249331	-0.617	0.038751
ENSG00000177954	RPS27	0.657	8.85553e-15	-0.591	3.57673e-11
ENSG00000247516	MIR4458HG	0.658	0.00223728	-0.628	0.00653484
ENSG00000112514	CUTA	0.66	4.02671e-12	-0.25	0.00744395
ENSG00000072364	AFF4	0.662	5.2079e-09	-0.317	0.0058165
ENSG00000231500	RPS18	0.664	4.40347e-11	-0.274	0.0466265
ENSG00000177556	ATOX1	0.665	0.00139561	-0.381	0.0318555
ENSG00000151726	ACSL1	0.67	0.000614426	-0.554	0.047132
ENSG00000125378	BMP4	0.671	0.0167007	-0.985	0.0119964
ENSG00000105640	RPL18A	0.671	0.000166045	-0.325	0.0271796
ENSG00000119899	SLC17A5	0.673	4.86978e-06	-0.477	0.00824785
ENSG00000250479	CHCHD10	0.68	4.72512e-06	-0.369	0.0127399
ENSG00000153317	ASAP1	0.682	2.68517e-13	-0.226	0.0189687
ENSG00000161179	YDJC	0.685	0.0255244	-0.567	0.0195674
ENSG00000101745	ANKRD12	0.686	2.11318e-14	-0.269	0.0174329
ENSG00000100376	FAM118A	0.688	0.00496712	-1.254	0.0011205
ENSG00000090487	SPG21	0.69	6.35849e-06	-0.47	0.000816803
ENSG00000140297	GCNT3	0.691	1.98166e-06	-1.28	4.28619e-06
ENSG00000103485	QPRT	0.694	1.56666e-05	-0.502	0.000364547
ENSG00000082996	RNF13	0.697	0.0050732	-0.756	0.000897221
ENSG00000144711	IQSEC1	0.698	0.000572624	-0.653	0.0268214
ENSG00000175182	FAM131A	0.7	0.00326102	-0.783	4.77163e-05
ENSG00000113552	GNPDA1	0.7	9.05624e-13	-0.9	1.82072e-25
ENSG00000168476	REEP4	0.703	8.20999e-06	0.811	3.05566e-06
ENSG00000167515	TRAPPC2L	0.712	1.96179e-09	-0.41	0.0012926
ENSG00000188243	COMMD6	0.714	0.000470149	-0.507	0.0002659
ENSG00000127922	SHFM1	0.715	3.14419e-09	-0.523	0.00209434
ENSG00000173915	USMG5	0.716	1.45962e-05	-0.413	9.03657e-05
ENSG00000186395	KRT10	0.718	2.52331e-07	-0.354	0.00136013
ENSG00000133169	BEX1	0.724	8.69739e-34	-0.417	4.06488e-07
ENSG00000101182	PSMA7	0.725	1.4683e-40	-0.209	0.00478792
ENSG00000180185	FAHD1	0.727	9.5525e-13	-0.351	0.00248607
ENSG00000126698	DNAJC8	0.728	1.58038e-12	-0.458	1.0236e-06
ENSG00000170502	NUDT9	0.728	0.000167725	-0.466	0.0175761
ENSG00000108639	SYNGR2	0.736	5.81518e-08	0.3	0.0348127
ENSG00000166889	PATL1	0.741	7.40897e-07	-0.431	0.00076337
ENSG00000183255	PTTG1IP	0.75	2.37241e-13	0.256	0.00139271
ENSG00000167642	SPINT2	0.762	1.1024e-05	-0.319	0.00542068
ENSG00000047579	DTNBP1	0.766	1.48728e-08	-0.572	3.45821e-05
ENSG00000183283	DAZAP2	0.769	3.63405e-09	-0.466	0.00906616
ENSG00000185896	LAMP1	0.771	6.45761e-27	0.264	0.00629944
ENSG00000181610	MRPS23	0.773	2.18238e-05	-0.551	0.00450236
ENSG00000198382	UVRAG	0.774	2.99752e-05	-0.633	1.81442e-06
ENSG00000169021	UQCRFS1	0.778	1.96386e-12	-0.51	0.000690429
ENSG00000232388	LINC00493	0.783	3.70457e-07	-0.376	0.0371232
ENSG00000172840	PDP2	0.784	6.3088e-09	-0.51	0.000105061
ENSG00000070159	PTPN3	0.789	5.43427e-12	-0.403	0.0193814
ENSG00000072274	TFRC	0.793	2.4127e-14	-0.488	0.00118492
ENSG00000147592	LACTB2	0.796	0.0081728	-0.912	0.00847909
ENSG00000083635	NUFIP1	0.798	0.000718112	-0.539	0.0327945
ENSG00000160209	PDXK	0.804	4.17293e-10	-0.356	0.0214314
ENSG00000005001	PRSS22	0.804	0.00103164	-0.706	0.00838227
ENSG00000141401	IMPA2	0.808	0.0404383	1.429	0.000274554
ENSG00000182916	TCEAL7	0.81	7.53369e-11	-0.758	2.01948e-05
ENSG00000084652	TXLNA	0.81	1.76543e-09	0.642	6.48657e-05
ENSG00000181027	FKRP	0.824	0.0132653	0.766	0.0256029
ENSG00000204386	NEU1	0.83	2.14634e-15	-0.796	3.5926e-14
ENSG00000089048	ESF1	0.831	1.93462e-26	-0.334	0.000111018
ENSG00000164713	BRI3	0.832	2.41802e-20	-1.224	3.12791e-46
ENSG00000148290	SURF1	0.833	0.000340604	-0.559	0.000930836
ENSG00000109971	HSPA8	0.835	5.25046e-08	-0.315	0.00535304
ENSG00000171612	SLC25A33	0.835	1.85091e-05	-0.44	0.0399819
ENSG00000110880	CORO1C	0.85	3.82711e-11	-0.4	0.0391086
ENSG00000052795	FNIP2	0.85	8.05637e-44	-0.901	1.37139e-25
ENSG00000138413	IDH1	0.853	7.35708e-08	0.354	0.0224188
ENSG00000133134	BEX2	0.86	4.67933e-19	-0.279	0.00144518
ENSG00000174080	CTSF	0.86	7.02045e-09	0.772	0.000130793
ENSG00000173947	PIFO	0.86	0.0112227	-1.569	0.0348127
ENSG00000100784	RPS6KA5	0.862	4.34445e-05	0.637	0.0121768
ENSG00000116954	RRAGC	0.864	2.39636e-25	-1.243	1.83577e-20
ENSG00000213585	VDAC1	0.867	3.52564e-14	-0.478	3.53462e-05
ENSG00000185950	IRS2	0.875	3.0611e-25	-0.552	0.00741827
ENSG00000091490	SEL1L3	0.875	6.31467e-18	-0.951	0.000729966
ENSG00000177150	FAM210A	0.877	1.93428e-06	-0.648	0.0422765
ENSG00000171421	MRPL36	0.882	0.000146393	-0.879	6.38085e-05
ENSG00000034713	GABARAPL2	0.884	9.50715e-23	-0.315	0.0480674
ENSG00000219438	FAM19A5	0.887	2.31625e-09	-0.531	0.00536723
ENSG00000149357	LAMTOR1	0.888	2.55042e-13	-0.282	0.0491545
ENSG00000175197	DDIT3	0.89	1.26575e-17	-0.482	0.0286488
ENSG00000198355	PIM3	0.89	1.0715e-13	-0.26	0.0495419
ENSG00000168273	SMIM4	0.894	1.98738e-15	-0.799	3.38502e-09
ENSG00000178035	IMPDH2	0.895	3.72568e-06	-0.489	0.0100043
ENSG00000115616	SLC9A2	0.9	0.0073122	-0.803	0.0281344
ENSG00000081087	OSTM1	0.906	5.26674e-08	-0.653	0.000439456
ENSG00000233276	GPX1	0.918	1.03778e-11	-0.457	0.00304871
ENSG00000011260	UTP18	0.921	1.16388e-08	-0.411	0.0276942
ENSG00000134775	FHOD3	0.926	3.27704e-07	-1.655	2.47624e-06
ENSG00000157064	NMNAT2	0.93	2.53672e-06	-0.725	0.0039028
ENSG00000101255	TRIB3	0.931	3.23052e-25	-0.515	5.35221e-05
ENSG00000111110	PPM1H	0.937	0.00156143	-0.768	0.000808064
ENSG00000187634	SAMD11	0.94	0.0152537	1.86	0.00363017
ENSG00000128564	VGF	0.942	4.44601e-29	-0.873	2.0956e-10
ENSG00000103174	NAGPA	0.944	0.000294495	-0.966	3.40348e-11
ENSG00000078902	TOLLIP	0.945	5.6947e-30	-0.387	6.45421e-05
ENSG00000135404	CD63	0.955	4.04682e-50	-0.584	2.1523e-12
ENSG00000181220	ZNF746	0.958	5.13718e-05	-0.661	0.00196992
ENSG00000198930	CSAG1	0.961	8.07103e-08	-0.493	0.00307628
ENSG00000197355	UAP1L1	0.962	1.41772e-05	-1.905	3.63387e-10
ENSG00000156831	NSMCE2	0.964	4.7535e-07	-0.724	0.00106924
ENSG00000105976	MET	0.982	3.11772e-14	-0.463	0.00544574
ENSG00000100575	TIMM9	0.982	7.08508e-06	-0.399	0.0488286
ENSG00000133142	TCEAL4	1.003	2.10679e-33	-0.7	1.18966e-10
ENSG00000137193	PIM1	1.014	1.63043e-06	-0.926	3.45821e-05
ENSG00000145945	FAM50B	1.02	0.0196287	-1.432	0.00743804
ENSG00000108861	DUSP3	1.021	2.68618e-35	-0.399	0.0125394
ENSG00000180044	C3orf80	1.024	0.0251869	-0.718	0.0349105
ENSG00000162817	C1orf115	1.028	0.0311689	-1.506	0.0302304
ENSG00000073910	FRY	1.044	0.00013314	-0.711	0.00901702
ENSG00000169813	HNRNPF	1.049	2.82941e-19	-0.47	3.28447e-05
ENSG00000091039	OSBPL8	1.053	1.05506e-21	-0.34	0.00921891
ENSG00000120129	DUSP1	1.055	0.00594973	-0.873	0.0435082
ENSG00000164086	DUSP7	1.061	0.0275198	-0.754	0.0256854
ENSG00000130545	CRB3	1.068	8.83093e-05	-0.71	0.0240228
ENSG00000120306	CYSTM1	1.07	1.06293e-15	-0.565	0.000213086
ENSG00000180817	PPA1	1.071	2.10497e-06	-0.778	0.000852294
ENSG00000197562	RAB40C	1.076	4.5213e-10	-0.478	0.0240886
ENSG00000133731	IMPA1	1.078	0.000256352	-0.733	0.0131418
ENSG00000177519	RPRM	1.081	0.00186638	-0.909	0.0470612
ENSG00000175352	NRIP3	1.087	0.0216118	1.403	0.0109863
ENSG00000092439	TRPM7	1.091	7.83264e-22	-0.611	7.38642e-07
ENSG00000058866	DGKG	1.108	0.00150177	-0.849	0.0190982
ENSG00000173511	VEGFB	1.118	3.24429e-12	-0.397	0.00437463
ENSG00000075239	ACAT1	1.119	5.50348e-08	-0.668	0.00504626
ENSG00000137936	BCAR3	1.123	0.0348818	-2.078	0.0467301
ENSG00000123643	SLC36A1	1.123	1.64373e-06	-0.681	0.0391285
ENSG00000205476	CCDC85C	1.129	1.08001e-12	-0.656	0.000460072
ENSG00000125384	PTGER2	1.135	0.00274021	-2.009	2.37246e-05
ENSG00000132471	WBP2	1.143	2.59867e-18	-0.478	0.000967247
ENSG00000119185	ITGB1BP1	1.147	6.57077e-14	-0.71	2.62426e-06
ENSG00000147364	FBXO25	1.153	7.89281e-25	-0.769	2.82397e-16
ENSG00000111412	C12orf49	1.159	4.58948e-20	-0.455	0.00852391
ENSG00000136111	TBC1D4	1.16	9.826e-51	-0.649	1.36183e-12
ENSG00000116141	MARK1	1.162	1.4525e-16	-0.661	0.00100455
ENSG00000109133	TMEM33	1.175	4.75308e-33	-0.372	0.0162322
ENSG00000173083	HPSE	1.178	0.00148177	-2.045	6.33466e-12
ENSG00000143256	PFDN2	1.183	3.08838e-24	-0.394	0.0077697
ENSG00000239672	NME1	1.189	3.1835e-09	-0.376	0.0446313
ENSG00000188211	NCR3LG1	1.194	3.07161e-08	-1.686	4.70625e-05
ENSG00000136045	PWP1	1.195	5.24955e-14	-0.272	0.0420139
ENSG00000148291	SURF2	1.2	9.66071e-18	-0.607	5.81808e-06
ENSG00000105852	PON3	1.211	1.36413e-07	0.448	0.0313234
ENSG00000137486	ARRB1	1.223	0.00782521	-0.826	0.0326701
ENSG00000137266	SLC22A23	1.225	1.52489e-12	-0.752	0.00877791
ENSG00000070761	CFAP20	1.226	1.10887e-07	-0.767	0.000795267
ENSG00000025039	RRAGD	1.252	8.13803e-50	-1.025	5.55558e-22
ENSG00000124839	RAB17	1.257	7.05699e-33	-0.462	0.000136929
ENSG00000101349	PAK7	1.261	0.0111787	-0.929	0.0289349
ENSG00000004399	PLXND1	1.262	0.0018025	1.291	0.0260968
ENSG00000109445	ZNF330	1.262	9.12757e-16	-0.526	0.048613
ENSG00000128524	ATP6V1F	1.264	1.01802e-36	-0.514	7.89822e-07
ENSG00000140471	LINS1	1.272	1.04691e-05	-0.718	0.0214884
ENSG00000125740	FOSB	1.292	1.46603e-06	1.831	0.046479
ENSG00000183036	PCP4	1.298	4.24867e-14	-0.491	0.00166305
ENSG00000165689	SDCCAG3	1.298	9.56667e-07	-0.533	0.0268396
ENSG00000103042	SLC38A7	1.298	1.61613e-09	-0.939	1.41873e-05
ENSG00000143891	GALM	1.301	2.49422e-05	-0.966	0.00956345
ENSG00000129925	TMEM8A	1.334	6.10595e-30	-0.279	0.0283709
ENSG00000182117	NOP10	1.337	1.59642e-17	-0.746	2.30617e-06
ENSG00000177570	SAMD12	1.339	5.94492e-06	-0.85	0.0478119
ENSG00000154642	C21orf91	1.34	3.64182e-10	0.616	0.00109289
ENSG00000130787	HIP1R	1.346	3.25847e-05	0.725	0.0414213
ENSG00000147912	FBXO10	1.354	0.000151193	-0.959	0.00253368
ENSG00000115306	SPTBN1	1.368	1.98769e-54	-0.32	0.000309445
ENSG00000134480	CCNH	1.378	0.000124824	-0.976	0.00319241
ENSG00000083937	CHMP2B	1.381	6.04664e-32	-0.333	0.0273687
ENSG00000132932	ATP8A2	1.388	0.000817905	-1.357	0.0374665
ENSG00000089057	SLC23A2	1.42	5.76128e-12	-0.554	0.0214314
ENSG00000047249	ATP6V1H	1.424	1.62308e-17	-0.546	0.00138993
ENSG00000104341	LAPTM4B	1.459	2.72358e-30	-0.438	0.0416585
ENSG00000116977	LGALS8	1.462	2.47412e-14	-0.767	0.0216588
ENSG00000137731	FXYD2	1.472	5.40012e-15	1.056	0.00571663
ENSG00000100554	ATP6V1D	1.476	2.90586e-41	-0.52	5.15676e-05
ENSG00000188522	FAM83G	1.495	7.19956e-17	-1.615	2.57789e-06
ENSG00000110721	CHKA	1.504	4.79443e-28	-0.403	0.0185785
ENSG00000260196	RP1-239B22.5	1.504	6.6956e-11	-1.343	0.00473917
ENSG00000177674	AGTRAP	1.508	4.41647e-05	-1.474	0.0135014
ENSG00000198814	GK	1.525	4.47272e-08	-0.635	0.0275395
ENSG00000110768	GTF2H1	1.537	7.29808e-21	-0.641	0.0150207
ENSG00000155097	ATP6V1C1	1.546	1.04894e-36	-0.489	0.00658243
ENSG00000173621	LRFN4	1.56	0.000168062	-1.335	0.000719912
ENSG00000198715	GLMP	1.597	4.88255e-32	-0.53	0.00398272
ENSG00000143502	SUSD4	1.608	5.31743e-09	-0.616	0.010106
ENSG00000107819	SFXN3	1.614	2.28534e-09	-1.557	4.04647e-07
ENSG00000100266	PACSIN2	1.624	4.46982e-31	-0.593	0.0235348
ENSG00000114529	C3orf52	1.642	2.79117e-05	-1.714	0.0144546
ENSG00000030582	GRN	1.65	2.01047e-58	-0.292	0.0266714
ENSG00000160213	CSTB	1.66	6.91089e-20	-0.968	1.00607e-10
ENSG00000130066	SAT1	1.66	2.94066e-99	-0.687	1.01821e-09
ENSG00000163812	ZDHHC3	1.678	7.14893e-48	-0.341	0.0307536
ENSG00000008441	NFIX	1.68	1.37969e-10	0.58	0.0401378
ENSG00000040608	RTN4R	1.686	1.27478e-13	-0.622	0.0228605
ENSG00000167535	CACNB3	1.693	6.34945e-21	-0.474	0.0284643
ENSG00000134780	DAGLA	1.708	2.00053e-28	-0.885	0.000315289
ENSG00000159720	ATP6V0D1	1.724	8.42349e-62	-0.323	0.0438323
ENSG00000134330	IAH1	1.732	5.80729e-24	-0.386	0.0172325
ENSG00000157470	FAM81A	1.735	0.000492918	-1.099	0.0339472
ENSG00000135638	EMX1	1.754	0.000636746	-1.163	0.0244162
ENSG00000162066	AMDHD2	1.763	1.00347e-29	-0.744	1.4854e-07
ENSG00000182108	DEXI	1.794	6.21745e-22	-0.455	0.00838635
ENSG00000081059	TCF7	1.795	0.00150272	2.126	0.043557
ENSG00000183780	SLC35F3	1.807	6.45042e-05	-0.998	0.0353149
ENSG00000188677	PARVB	1.814	5.11375e-52	-1.663	9.34032e-23
ENSG00000161980	POLR3K	1.839	2.32005e-16	-0.723	2.08278e-05
ENSG00000117394	SLC2A1	1.862	9.8598e-18	0.472	0.0117866
ENSG00000106624	AEBP1	1.884	0.000325312	1.517	0.00678152
ENSG00000183454	GRIN2A	1.889	0.00585723	1.251	0.0179912
ENSG00000120158	RCL1	1.895	2.22492e-16	-0.679	0.0123011
ENSG00000079950	STX7	1.914	9.28925e-28	-0.462	0.0400227
ENSG00000064601	CTSA	1.94	1.37057e-52	-0.314	0.00281265
ENSG00000027075	PRKCH	1.941	9.1312e-14	-1.277	5.53049e-06
ENSG00000101945	SUV39H1	1.983	2.2745e-15	0.789	0.000113242
ENSG00000138185	ENTPD1	2.045	0.000217048	-3.019	0.0152328
ENSG00000114646	CSPG5	2.065	7.35304e-09	1.316	0.0464327
ENSG00000172661	FAM21C	2.146	4.58512e-54	-0.604	0.0343899
ENSG00000204065	TCEAL5	2.147	3.65766e-70	-0.965	1.40628e-08
ENSG00000118508	RAB32	2.166	7.03262e-26	-0.857	0.000972549
ENSG00000106266	SNX8	2.185	9.77453e-30	-0.951	0.0111994
ENSG00000008283	CYB561	2.204	4.79856e-128	0.302	0.00118383
ENSG00000196562	SULF2	2.292	4.73635e-24	-0.792	0.00252788
ENSG00000154928	EPHB1	2.293	8.01599e-17	-1.09	0.0186616
ENSG00000251381	LINC00958	2.298	3.07484e-108	-0.36	0.00505698
ENSG00000166250	CLMP	2.333	1.35031e-11	1.1	0.0264392
ENSG00000170745	KCNS3	2.339	3.31638e-10	-0.965	0.0271796
ENSG00000074181	NOTCH3	2.411	0.00130036	2.43	0.0436564
ENSG00000122694	GLIPR2	2.463	6.26988e-24	0.701	0.0396484
ENSG00000112561	TFEB	2.487	4.67086e-15	-3.501	7.21511e-10
ENSG00000104763	ASAH1	2.519	1.31078e-130	-0.53	0.00361483
ENSG00000176485	PLA2G16	2.791	1.01093e-81	-0.697	0.0183297
ENSG00000115194	SLC30A3	2.805	7.14332e-06	3.862	0.0077697
ENSG00000118855	MFSD1	2.885	6.52288e-66	-0.851	0.00344061
ENSG00000087077	TRIP6	3.238	0.0355207	4.561	0.0374665
ENSG00000184515	BEX5	3.289	9.63818e-139	-0.367	0.0125357
ENSG00000125144	MT1G	3.551	3.28537e-05	3.734	0.000207817
ENSG00000152104	PTPN14	3.57	1.59823e-07	3.577	0.0317074
ENSG00000196353	CPNE4	3.592	1.43079e-07	-2.996	0.0301875
ENSG00000183696	UPP1	3.758	4.08692e-45	-1.294	0.0486791
ENSG00000069424	KCNAB2	3.799	1.75317e-83	-2.799	0.000263473
ENSG00000130513	GDF15	3.918	1.57281e-287	-0.775	0.0253001
ENSG00000090013	BLVRB	4.066	3.03093e-150	-0.904	0.00053565
ENSG00000108179	PPIF	4.302	1.36232e-257	-0.445	0.0150454
ENSG00000123329	ARHGAP9	4.348	1.2142e-13	2.968	0.0213583
ENSG00000134107	BHLHE40	4.775	6.06523e-69	-5.977	1.80563e-05
ENSG00000204071	TCEAL6	4.956	5.29263e-49	-1.075	0.0393114
ENSG00000187091	PLCD1	5.475	0.000303877	-2.663	0.00647727
ENSG00000139629	GALNT6	5.793	2.93106e-10	-3.811	0.00538961
ENSG00000182687	GALR2	5.853	5.61223e-09	3.842	0.00491142

## Sheet: V5_hTFEB_EarlvsCTL_SPEC_3246
EnsemblGeneID	Symbol	logFC_V5_hTFEB_EarlvsCTL_Earl	FDR_V5_hTFEB_EarlvsCTL_Earl
ENSG00000077009	NMRK2	10.421	5.07347e-67
ENSG00000123689	G0S2	10.017	0
ENSG00000054938	CHRDL2	9.552	6.7987e-59
ENSG00000172482	AGXT	9.293	2.05803e-45
ENSG00000139547	RDH16	9.081	9.45482e-45
ENSG00000215458	AATBC	9.054	1.06788e-32
ENSG00000100302	RASD2	8.984	8.9888e-38
ENSG00000160801	PTH1R	8.637	3.73385e-25
ENSG00000262222	RP11-876N24.4	8.505	1.09372e-20
ENSG00000175206	NPPA	8.473	1.52129e-17
ENSG00000198203	SULT1C2	8.467	6.00451e-21
ENSG00000132470	ITGB4	8.338	8.20816e-19
ENSG00000157601	MX1	8.298	5.04903e-22
ENSG00000007384	RHBDF1	8.242	4.59601e-15
ENSG00000145107	TM4SF19	8.141	7.26809e-22
ENSG00000144130	NT5DC4	8.107	5.75624e-19
ENSG00000179348	GATA2	8.085	3.93388e-17
ENSG00000268601	AC115522.3	7.857	4.42667e-16
ENSG00000116032	GRIN3B	7.796	9.39025e-18
ENSG00000174945	AMZ1	7.79	4.84833e-16
ENSG00000227363	AC019172.2	7.783	3.82819e-13
ENSG00000166831	RBPMS2	7.695	6.14377e-35
ENSG00000070371	CLTCL1	7.675	4.87923e-79
ENSG00000184113	CLDN5	7.617	9.68059e-13
ENSG00000150510	FAM124A	7.606	5.1177e-181
ENSG00000101850	GPR143	7.591	4.45295e-27
ENSG00000105642	KCNN1	7.589	2.61765e-11
ENSG00000238164	RP3-395M20.8	7.566	3.39836e-14
ENSG00000215182	MUC5AC	7.495	1.2491e-12
ENSG00000147614	ATP6V0D2	7.494	1.13255e-12
ENSG00000171246	NPTX1	7.474	3.7996e-36
ENSG00000258791	LINC00520	7.464	1.01224e-10
ENSG00000187642	PERM1	7.456	1.01827e-08
ENSG00000148677	ANKRD1	7.446	3.58829e-12
ENSG00000268751	SCGB1B2P	7.364	4.72267e-11
ENSG00000145506	NKD2	7.364	2.49569e-10
ENSG00000120949	TNFRSF8	7.343	1.43585e-07
ENSG00000143217	PVRL4	7.331	3.45893e-10
ENSG00000148344	PTGES	7.328	5.01398e-37
ENSG00000204758	CTC-308K20.1	7.3	1.94936e-19
ENSG00000153266	FEZF2	7.289	7.31603e-09
ENSG00000163421	PROK2	7.256	3.07518e-09
ENSG00000177453	NIM1K	7.237	4.8376e-18
ENSG00000129988	LBP	7.223	3.23389e-09
ENSG00000104783	KCNN4	7.155	8.89814e-11
ENSG00000144810	COL8A1	7.152	5.40906e-05
ENSG00000103335	PIEZO1	7.129	1.93462e-26
ENSG00000111432	FZD10	7.129	1.14546e-07
ENSG00000134160	TRPM1	7.061	1.06662e-09
ENSG00000158050	DUSP2	7.043	1.56791e-20
ENSG00000206557	TRIM71	7.039	4.20978e-30
ENSG00000159399	HK2	7.032	7.52847e-08
ENSG00000170549	IRX1	6.962	2.92644e-20
ENSG00000151650	VENTX	6.958	1.13332e-08
ENSG00000197587	DMBX1	6.948	6.63967e-26
ENSG00000109758	HGFAC	6.92	1.35751e-07
ENSG00000164398	ACSL6	6.919	3.73055e-50
ENSG00000152034	MCHR2	6.912	1.26259e-07
ENSG00000185056	C5orf47	6.903	4.9335e-35
ENSG00000131378	RFTN1	6.882	2.07674e-15
ENSG00000248360	LINC00504	6.874	1.24992e-07
ENSG00000165643	SOHLH1	6.838	2.14956e-41
ENSG00000185988	PLK5	6.838	5.2079e-09
ENSG00000275385	CCL18	6.789	2.50604e-06
ENSG00000164236	ANKRD33B	6.737	1.24602e-13
ENSG00000160224	AIRE	6.725	3.56465e-07
ENSG00000258977	LINC01467	6.716	6.32407e-07
ENSG00000026751	SLAMF7	6.696	1.01214e-07
ENSG00000175920	DOK7	6.687	6.21799e-24
ENSG00000167895	TMC8	6.673	1.03682e-17
ENSG00000167914	GSDMA	6.672	3.17557e-09
ENSG00000141527	CARD14	6.654	7.93657e-17
ENSG00000205867	KRTAP5-2	6.594	3.98105e-07
ENSG00000182366	FAM87A	6.584	1.99052e-13
ENSG00000225968	ELFN1	6.549	1.5038e-07
ENSG00000122861	PLAU	6.529	7.33475e-05
ENSG00000166813	KIF7	6.48	1.44691e-16
ENSG00000144837	PLA1A	6.47	3.70449e-56
ENSG00000248968	CTD-2256P15.1	6.441	1.1871e-06
ENSG00000173597	SULT1B1	6.441	3.72404e-05
ENSG00000188293	IGFL1	6.437	1.15073e-05
ENSG00000158022	TRIM63	6.418	8.41648e-23
ENSG00000176845	METRNL	6.417	1.93702e-19
ENSG00000121577	POPDC2	6.411	1.82107e-06
ENSG00000145692	BHMT	6.401	0.000450747
ENSG00000092529	CAPN3	6.386	3.83919e-18
ENSG00000008118	CAMK1G	6.35	0.000528477
ENSG00000167680	SEMA6B	6.335	1.50169e-05
ENSG00000128591	FLNC	6.322	1.00347e-29
ENSG00000235280	MCF2L-AS1	6.318	8.8836e-105
ENSG00000180422	LINC00304	6.286	1.80912e-06
ENSG00000205037	RP11-863P13.4	6.273	2.11351e-05
ENSG00000268621	AC006262.5	6.263	3.68144e-08
ENSG00000255375	RP1-65P5.5	6.224	5.25785e-05
ENSG00000189127	ANKRD34B	6.174	5.16176e-16
ENSG00000241135	LINC00881	6.155	9.1526e-05
ENSG00000184845	DRD1	6.146	0.00235978
ENSG00000159307	SCUBE1	6.129	9.12964e-07
ENSG00000182870	GALNT9	6.117	0.00199244
ENSG00000184371	CSF1	6.114	4.96399e-05
ENSG00000179846	NKPD1	6.11	0.000729811
ENSG00000235782	RP3-333A15.1	6.077	0.00079642
ENSG00000101198	NKAIN4	6.06	1.54431e-34
ENSG00000203837	PNLIPRP3	6.029	0.000325823
ENSG00000259888	CTD-2540M10.1	5.993	7.64664e-07
ENSG00000172548	NIPAL4	5.987	0.000790879
ENSG00000128602	SMO	5.98	2.12874e-14
ENSG00000105928	DFNA5	5.961	1.84524e-05
ENSG00000224506	RP1-293L8.2	5.956	0.00163816
ENSG00000152689	RASGRP3	5.955	9.70627e-20
ENSG00000163121	NEURL3	5.941	4.81816e-08
ENSG00000182352	C17orf77	5.92	0.000192638
ENSG00000172349	IL16	5.907	1.12022e-11
ENSG00000069812	HES2	5.884	9.81763e-10
ENSG00000017427	IGF1	5.874	0.000393302
ENSG00000237330	RNF223	5.862	9.1526e-05
ENSG00000187135	VSTM2B	5.859	0.000165289
ENSG00000129152	MYOD1	5.853	0.000410571
ENSG00000159871	LYPD5	5.762	6.21788e-62
ENSG00000176387	HSD11B2	5.76	8.46598e-06
ENSG00000182612	TSPAN10	5.757	2.3212e-36
ENSG00000227508	LINC01624	5.747	5.40691e-05
ENSG00000162510	MATN1	5.746	1.11722e-07
ENSG00000264956	RP11-1109M24.5	5.741	5.79245e-05
ENSG00000277117	CH507-9B2.1	5.736	0.0012
ENSG00000159261	CLDN14	5.73	0.00498361
ENSG00000117013	KCNQ4	5.729	1.0108e-08
ENSG00000131668	BARX1	5.722	0.000851234
ENSG00000108849	PPY	5.712	0.00738608
ENSG00000135925	WNT10A	5.704	0.000333566
ENSG00000184497	TMEM255B	5.699	9.59067e-06
ENSG00000064787	BCAS1	5.696	8.47693e-10
ENSG00000205922	ONECUT3	5.69	1.81379e-05
ENSG00000259828	RP11-63E9.1	5.69	0.0094779
ENSG00000103196	CRISPLD2	5.662	0.000627579
ENSG00000204099	NEU4	5.658	3.61168e-09
ENSG00000021762	OSBPL5	5.644	9.25852e-05
ENSG00000169427	KCNK9	5.635	0.000325769
ENSG00000064300	NGFR	5.606	1.32311e-06
ENSG00000232445	RP11-132A1.4	5.605	0.000286268
ENSG00000156515	HK1	5.588	1.37037e-08
ENSG00000127418	FGFRL1	5.575	0.00153924
ENSG00000173714	WFIKKN2	5.573	3.63057e-08
ENSG00000278630	RP11-78L16.1	5.573	0.00104064
ENSG00000176170	SPHK1	5.565	5.74726e-07
ENSG00000100253	MIOX	5.561	4.13405e-71
ENSG00000102385	DRP2	5.541	0.00332162
ENSG00000164266	SPINK1	5.537	4.41217e-06
ENSG00000111799	COL12A1	5.536	0.0118956
ENSG00000197561	ELANE	5.533	0.00205412
ENSG00000072163	LIMS2	5.526	8.06046e-19
ENSG00000144843	ADPRH	5.523	0.000323661
ENSG00000239998	LILRA2	5.519	0.00615749
ENSG00000158486	DNAH3	5.516	0.00116188
ENSG00000205220	PSMB10	5.515	8.73814e-05
ENSG00000183625	CCR3	5.515	0.0107306
ENSG00000140955	ADAD2	5.509	0.00691562
ENSG00000013588	GPRC5A	5.486	0.00698282
ENSG00000169006	NTSR2	5.479	0.00354249
ENSG00000146678	IGFBP1	5.473	0.000475875
ENSG00000231705	RP11-432J24.2	5.458	0.00342533
ENSG00000136944	LMX1B	5.452	0.00276763
ENSG00000003137	CYP26B1	5.45	0.00184943
ENSG00000145626	UGT3A1	5.431	0.000614426
ENSG00000112769	LAMA4	5.379	0.00067418
ENSG00000203685	C1orf95	5.363	0.00151239
ENSG00000224888	RP5-1142A6.2	5.362	5.56622e-06
ENSG00000233695	GAS6-AS1	5.353	0.00169073
ENSG00000244310	RP11-734K21.3	5.345	0.00279501
ENSG00000163395	IGFN1	5.337	0.0106986
ENSG00000070731	ST6GALNAC2	5.329	0.000222256
ENSG00000112343	TRIM38	5.328	1.22146e-19
ENSG00000188710	QRFP	5.319	0.0122555
ENSG00000178860	MSC	5.301	1.26484e-07
ENSG00000269446	RP4-639J15.3	5.295	0.00193453
ENSG00000228989	AC133528.2	5.294	4.89005e-07
ENSG00000180777	ANKRD30B	5.277	2.56702e-13
ENSG00000136881	BAAT	5.275	4.47054e-21
ENSG00000205622	AF064858.6	5.246	0.0408012
ENSG00000164124	TMEM144	5.243	8.08091e-38
ENSG00000100346	CACNA1I	5.229	0.000949496
ENSG00000178226	PRSS36	5.228	0.0199363
ENSG00000188643	S100A16	5.206	0.0256348
ENSG00000184489	PTP4A3	5.203	5.1229e-47
ENSG00000169224	GCSAML	5.187	0.0289363
ENSG00000151388	ADAMTS12	5.179	0.00236193
ENSG00000182771	GRID1	5.177	0.000204244
ENSG00000138119	MYOF	5.165	0.00627629
ENSG00000141524	TMC6	5.164	7.62547e-59
ENSG00000135604	STX11	5.162	0.0254266
ENSG00000142619	PADI3	5.151	0.00945534
ENSG00000012504	NR1H4	5.15	0.00706357
ENSG00000177752	YIPF7	5.125	0.0240204
ENSG00000142871	CYR61	5.071	0.0416113
ENSG00000161638	ITGA5	5.057	0.014007
ENSG00000247708	STX18-AS1	5.037	0.000197805
ENSG00000238121	LINC00426	5.037	0.0029293
ENSG00000125510	OPRL1	5.023	4.91914e-06
ENSG00000160223	ICOSLG	5.014	0.0190975
ENSG00000120937	NPPB	5.01	0.0100442
ENSG00000153303	FRMD1	4.993	0.0122177
ENSG00000168481	LGI3	4.989	1.55596e-43
ENSG00000271824	AC009014.3	4.988	1.1795e-05
ENSG00000144908	ALDH1L1	4.982	0.0257101
ENSG00000180210	F2	4.98	0.0199227
ENSG00000156218	ADAMTSL3	4.972	0.00425595
ENSG00000158874	APOA2	4.965	0.0138304
ENSG00000054803	CBLN4	4.96	7.92062e-05
ENSG00000153446	C16orf89	4.955	0.00288796
ENSG00000110057	UNC93B1	4.953	0.0104889
ENSG00000205927	OLIG2	4.951	7.88709e-06
ENSG00000267443	AC010641.1	4.948	0.0146964
ENSG00000091583	APOH	4.924	2.79376e-06
ENSG00000100368	CSF2RB	4.923	0.0193381
ENSG00000054598	FOXC1	4.921	0.0409435
ENSG00000122863	CHST3	4.902	0.00541021
ENSG00000234191	RP11-157D23.2	4.887	0.0217032
ENSG00000185201	IFITM2	4.871	0.0189159
ENSG00000187094	CCK	4.869	0.0208578
ENSG00000167601	AXL	4.861	0.00565718
ENSG00000269194	AC006942.4	4.855	4.95046e-05
ENSG00000101680	LAMA1	4.852	1.92165e-56
ENSG00000130635	COL5A1	4.851	0.0154331
ENSG00000272040	CTC-366B18.4	4.847	0.00646125
ENSG00000106483	SFRP4	4.84	0.00249349
ENSG00000110169	HPX	4.834	0.00588503
ENSG00000196277	GRM7	4.804	0.0181424
ENSG00000188060	RAB42	4.771	0.023673
ENSG00000163331	DAPL1	4.764	5.22728e-06
ENSG00000230289	RP11-334J6.6	4.763	0.0152537
ENSG00000159403	C1R	4.752	3.23632e-39
ENSG00000185668	POU3F1	4.749	4.1237e-60
ENSG00000090104	RGS1	4.74	0.0159316
ENSG00000106018	VIPR2	4.734	6.46969e-06
ENSG00000113083	LOX	4.732	0.0158228
ENSG00000162407	PLPP3	4.727	2.65641e-41
ENSG00000172425	TTC36	4.715	0.020699
ENSG00000174599	TRAM1L1	4.714	0.00657836
ENSG00000122254	HS3ST2	4.688	2.57086e-28
ENSG00000082482	KCNK2	4.685	0.0147909
ENSG00000148814	LRRC27	4.669	8.02094e-25
ENSG00000153495	TEX29	4.667	2.06858e-15
ENSG00000251331	RP11-689K5.3	4.665	0.00147156
ENSG00000250685	RP11-486L19.2	4.642	0.00552184
ENSG00000123453	SARDH	4.64	0.00895229
ENSG00000072041	SLC6A15	4.638	3.70161e-13
ENSG00000153531	ADPRHL1	4.627	1.24816e-53
ENSG00000140937	CDH11	4.611	0.000215393
ENSG00000158014	SLC30A2	4.598	0.00186638
ENSG00000206177	HBM	4.593	0.0261554
ENSG00000154783	FGD5	4.58	0.0324335
ENSG00000183914	DNAH2	4.569	1.71808e-07
ENSG00000177042	TMEM80	4.568	8.37234e-262
ENSG00000181652	ATG9B	4.565	4.50804e-09
ENSG00000163710	PCOLCE2	4.563	0.0139897
ENSG00000172572	PDE3A	4.561	1.24602e-13
ENSG00000255458	RP11-539G18.3	4.56	0.0312316
ENSG00000155846	PPARGC1B	4.559	0.0228629
ENSG00000250497	AC007126.1	4.547	0.000607071
ENSG00000162594	IL23R	4.524	0.033623
ENSG00000243155	RP11-46A10.5	4.52	0.0126954
ENSG00000021826	CPS1	4.515	0.00917444
ENSG00000178814	OPLAH	4.514	1.20058e-10
ENSG00000130147	SH3BP4	4.503	0.0169504
ENSG00000107719	PALD1	4.5	0.0121138
ENSG00000138079	SLC3A1	4.499	0.000248915
ENSG00000119986	AVPI1	4.492	9.24405e-22
ENSG00000260710	RP11-616M22.7	4.486	0.00133389
ENSG00000101335	MYL9	4.481	0.0199227
ENSG00000171700	RGS19	4.475	0.000161425
ENSG00000204711	C9orf135	4.462	0.00016858
ENSG00000173705	SUSD5	4.458	0.00918299
ENSG00000276406	RP11-78O7.3	4.454	0.0288768
ENSG00000187608	ISG15	4.45	0.0100625
ENSG00000261678	SCRT1	4.443	7.14893e-48
ENSG00000171992	SYNPO	4.443	5.2204e-05
ENSG00000081138	CDH7	4.415	0.00010058
ENSG00000213062	RP1-206D15.6	4.41	0.0099977
ENSG00000113805	CNTN3	4.384	1.46081e-08
ENSG00000250244	CTB-49A3.4	4.383	0.0175475
ENSG00000258279	LINC00592	4.369	0.00108796
ENSG00000126882	FAM78A	4.36	0.0130158
ENSG00000184709	LRRC26	4.348	0.000651359
ENSG00000104892	KLC3	4.313	1.38226e-12
ENSG00000072201	LNX1	4.313	2.99815e-08
ENSG00000132975	GPR12	4.294	0.00390452
ENSG00000164488	DACT2	4.294	0.019502
ENSG00000170381	SEMA3E	4.287	0.000464228
ENSG00000047457	CP	4.267	0.0206008
ENSG00000133063	CHIT1	4.257	0.0466065
ENSG00000110719	TCIRG1	4.254	9.94074e-26
ENSG00000078814	MYH7B	4.254	1.09216e-10
ENSG00000146453	PNLDC1	4.254	0.0365262
ENSG00000075275	CELSR1	4.251	7.11385e-16
ENSG00000141384	TAF4B	4.251	0.0307496
ENSG00000188290	HES4	4.249	3.51242e-14
ENSG00000120217	CD274	4.242	4.66276e-22
ENSG00000117266	CDK18	4.239	0.0141883
ENSG00000122547	EEPD1	4.232	1.11567e-07
ENSG00000047662	FAM184B	4.23	0.00552184
ENSG00000168350	DEGS2	4.221	1.55502e-13
ENSG00000198719	DLL1	4.209	1.4794e-75
ENSG00000226124	FTCDNL1	4.201	0.0432197
ENSG00000154930	ACSS1	4.196	0.00381937
ENSG00000118785	SPP1	4.186	0.0250544
ENSG00000112562	SMOC2	4.183	0.00384293
ENSG00000267152	CTD-2528L19.6	4.171	0.0240204
ENSG00000140519	RHCG	4.166	0.0443882
ENSG00000224511	LINC00365	4.158	0.0126225
ENSG00000175556	LONRF3	4.156	5.04879e-10
ENSG00000223573	TINCR	4.153	4.06896e-13
ENSG00000082014	SMARCD3	4.149	1.06131e-38
ENSG00000163586	FABP1	4.149	0.000256478
ENSG00000185055	EFCAB10	4.138	0.0403912
ENSG00000237512	UNC5B-AS1	4.123	0.000775195
ENSG00000166426	CRABP1	4.122	0.00712168
ENSG00000186907	RTN4RL2	4.117	0.000165881
ENSG00000164591	MYOZ3	4.114	3.91783e-11
ENSG00000107796	ACTA2	4.112	0.0438522
ENSG00000185338	SOCS1	4.11	3.23464e-11
ENSG00000118257	NRP2	4.108	1.8797e-11
ENSG00000228022	HCG20	4.101	0.0115074
ENSG00000261664	TTC39A-AS1	4.1	0.00995149
ENSG00000152969	JAKMIP1	4.095	2.37175e-18
ENSG00000137809	ITGA11	4.066	0.000706595
ENSG00000178015	GPR150	4.057	0.000568545
ENSG00000005513	SOX8	4.057	0.00491957
ENSG00000274383	CTD-2017F17.2	4.056	0.00384369
ENSG00000197721	CR1L	4.049	0.0380103
ENSG00000152284	TCF7L1	4.034	6.87178e-06
ENSG00000198797	BRINP2	4.03	0.00253516
ENSG00000163827	LRRC2	4.028	3.99771e-08
ENSG00000060718	COL11A1	4.022	0.010694
ENSG00000146859	TMEM140	4.003	1.94608e-06
ENSG00000159450	TCHH	3.998	6.32808e-09
ENSG00000090339	ICAM1	3.997	0.020608
ENSG00000053918	KCNQ1	3.983	0.046877
ENSG00000101974	ATP11C	3.973	0.000316764
ENSG00000147065	MSN	3.966	0.000461722
ENSG00000176884	GRIN1	3.954	4.8368e-08
ENSG00000244486	SCARF2	3.939	0.00386598
ENSG00000165805	C12orf50	3.932	2.11945e-06
ENSG00000276166	CTD-2600O9.2	3.931	0.0475786
ENSG00000102760	RGCC	3.926	0.00605361
ENSG00000163884	KLF15	3.922	0.0235016
ENSG00000165424	ZCCHC24	3.903	0.0487455
ENSG00000124713	GNMT	3.899	0.00333674
ENSG00000121281	ADCY7	3.897	0.00110134
ENSG00000118503	TNFAIP3	3.893	3.1671e-37
ENSG00000148702	HABP2	3.889	1.3858e-09
ENSG00000204577	LILRB3	3.888	0.0223648
ENSG00000222009	BTBD19	3.884	0.00285615
ENSG00000186642	PDE2A	3.883	1.49906e-12
ENSG00000253426	RP11-10A14.4	3.879	0.0255325
ENSG00000110881	ASIC1	3.875	3.2425e-14
ENSG00000103253	HAGHL	3.864	3.89204e-23
ENSG00000157613	CREB3L1	3.858	6.484e-45
ENSG00000142627	EPHA2	3.843	5.80844e-10
ENSG00000235236	RP13-131K19.1	3.841	0.0373386
ENSG00000154358	OBSCN	3.839	5.45014e-11
ENSG00000234949	AC104667.3	3.837	3.32333e-06
ENSG00000137801	THBS1	3.837	0.0413773
ENSG00000100600	LGMN	3.829	7.8174e-61
ENSG00000250120	PCDHA10	3.825	0.00938667
ENSG00000146013	GFRA3	3.82	0.0126225
ENSG00000120318	ARAP3	3.815	0.006898
ENSG00000273356	RP11-804H8.6	3.789	0.000337399
ENSG00000125869	LAMP5	3.784	8.96778e-16
ENSG00000152661	GJA1	3.757	0.0421618
ENSG00000134802	SLC43A3	3.747	0.00768318
ENSG00000074317	SNCB	3.741	4.32444e-28
ENSG00000108622	ICAM2	3.739	0.00529081
ENSG00000115266	APC2	3.738	2.59502e-10
ENSG00000136378	ADAMTS7	3.733	0.00960611
ENSG00000069493	CLEC2D	3.71	0.00977281
ENSG00000236519	LINC01424	3.702	0.0109304
ENSG00000081923	ATP8B1	3.702	0.013636
ENSG00000115604	IL18R1	3.698	0.0115102
ENSG00000143178	TBX19	3.696	0.0109073
ENSG00000124225	PMEPA1	3.69	1.06581e-05
ENSG00000065989	PDE4A	3.682	0.00406047
ENSG00000185989	RASA3	3.678	0.0173753
ENSG00000053108	FSTL4	3.662	1.6997e-05
ENSG00000241484	ARHGAP8	3.66	0.00130318
ENSG00000175592	FOSL1	3.658	0.0115708
ENSG00000129757	CDKN1C	3.645	0
ENSG00000127329	PTPRB	3.644	1.30068e-09
ENSG00000185070	FLRT2	3.638	9.44053e-05
ENSG00000187775	DNAH17	3.632	0.0203766
ENSG00000173868	PHOSPHO1	3.625	0.0114785
ENSG00000263331	CTC-508F8.1	3.621	0.00392745
ENSG00000163083	INHBB	3.612	4.92437e-16
ENSG00000185940	KRTAP5-5	3.609	0.0430205
ENSG00000187498	COL4A1	3.607	0.00394785
ENSG00000117479	SLC19A2	3.596	1.54065e-20
ENSG00000267890	CTD-2126E3.4	3.593	0.00874578
ENSG00000136002	ARHGEF4	3.588	9.20778e-05
ENSG00000197046	SIGLEC15	3.574	1.60932e-17
ENSG00000237560	LINC01497	3.574	0.000250195
ENSG00000002587	HS3ST1	3.569	2.84341e-64
ENSG00000151474	FRMD4A	3.563	5.85659e-06
ENSG00000255031	RP11-802E16.3	3.559	1.07815e-10
ENSG00000183287	CCBE1	3.558	0.000608726
ENSG00000153404	PLEKHG4B	3.558	0.0142585
ENSG00000235531	MSC-AS1	3.557	1.65109e-06
ENSG00000091986	CCDC80	3.553	0.0132191
ENSG00000127578	WFIKKN1	3.549	0.00289082
ENSG00000198832	SELM	3.548	0.0154971
ENSG00000084636	COL16A1	3.527	0.00117072
ENSG00000278607	RP11-405M12.3	3.525	3.58275e-05
ENSG00000141526	SLC16A3	3.52	9.06338e-88
ENSG00000153071	DAB2	3.517	0.012781
ENSG00000157680	DGKI	3.515	0.0151949
ENSG00000178773	CPNE7	3.512	0.00428261
ENSG00000185774	KCNIP4	3.512	0.00595411
ENSG00000164818	DNAAF5	3.511	3.00588e-22
ENSG00000228784	LINC00954	3.494	3.19162e-07
ENSG00000260331	RP11-111J6.2	3.493	0.0161459
ENSG00000134762	DSC3	3.49	0.0373347
ENSG00000127084	FGD3	3.486	0.00963657
ENSG00000066735	KIF26A	3.483	0.0466942
ENSG00000091656	ZFHX4	3.479	0.0237851
ENSG00000122756	CNTFR	3.476	0.000802232
ENSG00000069011	PITX1	3.461	0.000180872
ENSG00000167994	RAB3IL1	3.455	1.32115e-11
ENSG00000176920	FUT2	3.426	0.0215041
ENSG00000177301	KCNA2	3.413	0.00392677
ENSG00000166147	FBN1	3.408	0.000175584
ENSG00000007866	TEAD3	3.405	4.7111e-19
ENSG00000159208	CIART	3.404	3.29437e-24
ENSG00000163631	ALB	3.401	0.0113089
ENSG00000028137	TNFRSF1B	3.376	0.0377107
ENSG00000101098	RIMS4	3.368	0.00774842
ENSG00000066468	FGFR2	3.365	0.0211965
ENSG00000215644	GCGR	3.364	9.87283e-06
ENSG00000120708	TGFBI	3.355	0.00155113
ENSG00000214106	PAXIP1-AS2	3.352	1.50508e-06
ENSG00000269524	CTB-83J4.1	3.349	0.000181342
ENSG00000135253	KCP	3.322	5.5068e-07
ENSG00000115594	IL1R1	3.314	3.20651e-11
ENSG00000196878	LAMB3	3.309	1.90925e-08
ENSG00000173638	SLC19A1	3.303	8.56395e-23
ENSG00000268573	RP11-158H5.7	3.291	0.029699
ENSG00000165105	RASEF	3.28	0.0389871
ENSG00000111012	CYP27B1	3.261	0.000256623
ENSG00000198844	ARHGEF15	3.251	0.0450643
ENSG00000147606	SLC26A7	3.237	0.00331266
ENSG00000196411	EPHB4	3.231	0.0420694
ENSG00000171502	COL24A1	3.229	1.8013e-06
ENSG00000162433	AK4	3.22	0.00296848
ENSG00000272449	RP3-395M20.12	3.217	4.54789e-10
ENSG00000083857	FAT1	3.205	5.93349e-10
ENSG00000271324	RP11-10C24.2	3.202	0.00264468
ENSG00000170006	TMEM154	3.198	0.00117771
ENSG00000136197	C7orf25	3.196	0.0356301
ENSG00000160050	CCDC28B	3.186	3.12791e-199
ENSG00000008513	ST3GAL1	3.177	1.04644e-34
ENSG00000124191	TOX2	3.177	1.46525e-14
ENSG00000168994	PXDC1	3.148	3.87794e-10
ENSG00000115648	MLPH	3.146	0.0463268
ENSG00000122477	LRRC39	3.139	0.0173245
ENSG00000228037	RP3-395M20.9	3.134	0.0428089
ENSG00000107014	RLN2	3.109	0.0231056
ENSG00000166387	PPFIBP2	3.077	4.23866e-27
ENSG00000130707	ASS1	3.077	1.61225e-18
ENSG00000224982	TMEM233	3.073	0.000762023
ENSG00000005187	ACSM3	3.072	4.09775e-11
ENSG00000160963	COL26A1	3.061	0.00305086
ENSG00000092758	COL9A3	3.06	1.42838e-05
ENSG00000146674	IGFBP3	3.06	0.000268242
ENSG00000136167	LCP1	3.054	8.1172e-08
ENSG00000026025	VIM	3.051	0.00296821
ENSG00000176349	AC110781.3	3.028	2.84885e-09
ENSG00000164741	DLC1	3.028	2.4733e-08
ENSG00000134531	EMP1	3.028	0.0171138
ENSG00000104321	TRPA1	3.004	3.13574e-08
ENSG00000172878	METAP1D	2.984	0.0466688
ENSG00000136859	ANGPTL2	2.979	0.0263516
ENSG00000233621	LINC01137	2.972	0.00192702
ENSG00000187796	CARD9	2.968	0.0270468
ENSG00000118292	C1orf54	2.967	1.03205e-11
ENSG00000179546	HTR1D	2.964	2.09606e-07
ENSG00000188916	FAM196A	2.964	0.0223597
ENSG00000144668	ITGA9	2.954	3.07364e-06
ENSG00000102575	ACP5	2.951	0.00171818
ENSG00000130203	APOE	2.944	0.00471974
ENSG00000123358	NR4A1	2.94	8.03606e-15
ENSG00000185269	NOTUM	2.932	0.0447027
ENSG00000148175	STOM	2.923	9.68694e-06
ENSG00000118242	MREG	2.902	4.18777e-05
ENSG00000142235	LMTK3	2.895	0.0491448
ENSG00000178828	RNF186	2.892	4.34404e-08
ENSG00000157873	TNFRSF14	2.884	1.24754e-69
ENSG00000084207	GSTP1	2.884	2.4859e-07
ENSG00000172456	FGGY	2.869	1.89145e-05
ENSG00000168824	NSG1	2.865	1.66286e-10
ENSG00000272760	RP11-5C23.1	2.865	0.002592
ENSG00000104714	ERICH1	2.863	2.79302e-54
ENSG00000160932	LY6E	2.861	0.00507929
ENSG00000176769	TCERG1L	2.859	6.00323e-12
ENSG00000100097	LGALS1	2.854	0.00626556
ENSG00000144730	IL17RD	2.852	1.38366e-06
ENSG00000196754	S100A2	2.843	6.6918e-11
ENSG00000111907	TPD52L1	2.842	0.0034897
ENSG00000185532	PRKG1	2.835	0.0228388
ENSG00000150457	LATS2	2.831	6.24124e-05
ENSG00000182580	EPHB3	2.83	3.82478e-18
ENSG00000185837	CECR5-AS1	2.827	0.0357646
ENSG00000112699	GMDS	2.823	8.81848e-23
ENSG00000095383	TBC1D2	2.818	1.54131e-08
ENSG00000092969	TGFB2	2.81	0.00106141
ENSG00000107968	MAP3K8	2.784	0.0129518
ENSG00000106366	SERPINE1	2.783	0.0365445
ENSG00000105516	DBP	2.779	0.00980078
ENSG00000134321	RSAD2	2.778	1.07062e-58
ENSG00000129965	INS-IGF2	2.775	0.000673946
ENSG00000124243	BCAS4	2.771	2.66971e-14
ENSG00000147509	RGS20	2.771	0.00217124
ENSG00000082512	TRAF5	2.767	2.00142e-12
ENSG00000151136	BTBD11	2.762	0.000226477
ENSG00000174292	TNK1	2.755	0.000795471
ENSG00000269908	RP11-1406H17.1	2.742	0.00393596
ENSG00000272636	DOC2B	2.736	2.06001e-06
ENSG00000177469	PTRF	2.736	0.0213144
ENSG00000130768	SMPDL3B	2.733	9.22877e-56
ENSG00000196511	TPK1	2.727	0.00612657
ENSG00000118473	SGIP1	2.713	0.000371959
ENSG00000187955	COL14A1	2.713	0.0073122
ENSG00000100292	HMOX1	2.703	1.6995e-11
ENSG00000099290	FAM21A	2.692	2.31725e-99
ENSG00000143333	RGS16	2.689	7.27112e-09
ENSG00000188277	C15orf62	2.687	3.54356e-11
ENSG00000171813	PWWP2B	2.67	1.27911e-19
ENSG00000231690	LINC00574	2.669	2.92341e-05
ENSG00000058085	LAMC2	2.666	2.15543e-14
ENSG00000206077	ZDHHC11B	2.665	6.86388e-05
ENSG00000249896	RP11-586D19.1	2.662	0.0444656
ENSG00000152433	ZNF547	2.657	0.0218509
ENSG00000255468	RP11-867G23.8	2.655	0.0015039
ENSG00000144136	SLC20A1	2.653	4.54819e-133
ENSG00000179598	PLD6	2.646	6.54289e-09
ENSG00000069188	SDK2	2.644	1.13195e-06
ENSG00000171621	SPSB1	2.623	2.36055e-05
ENSG00000179918	SEPHS2	2.618	4.69671e-07
ENSG00000136997	MYC	2.617	0.0333561
ENSG00000181404	WASH1	2.616	1.04325e-08
ENSG00000197714	ZNF460	2.614	0.00282271
ENSG00000244242	IFITM10	2.607	3.72948e-09
ENSG00000198435	NRARP	2.604	0.0167835
ENSG00000157782	CABP1	2.6	0.0146533
ENSG00000099338	CATSPERG	2.598	0.0116204
ENSG00000171368	TPPP	2.594	3.23395e-26
ENSG00000185022	MAFF	2.59	6.03463e-133
ENSG00000153485	TMEM251	2.581	4.47854e-24
ENSG00000197381	ADARB1	2.564	5.61761e-08
ENSG00000249715	FER1L5	2.558	1.1927e-05
ENSG00000141540	TTYH2	2.554	0.00762491
ENSG00000149295	DRD2	2.552	6.53861e-05
ENSG00000251322	SHANK3	2.546	8.13459e-05
ENSG00000166035	LIPC	2.539	3.00877e-28
ENSG00000118137	APOA1	2.538	0.00411439
ENSG00000123360	PDE1B	2.538	0.0284902
ENSG00000130702	LAMA5	2.535	6.00102e-09
ENSG00000249345	RP11-575F12.1	2.53	0.0438554
ENSG00000178184	PARD6G	2.529	4.85673e-18
ENSG00000147119	CHST7	2.529	1.78225e-06
ENSG00000103187	COTL1	2.522	3.8878e-23
ENSG00000079308	TNS1	2.521	1.16632e-12
ENSG00000187398	LUZP2	2.497	0.00154198
ENSG00000167716	WDR81	2.481	1.42447e-06
ENSG00000141622	RNF165	2.477	1.16365e-14
ENSG00000118523	CTGF	2.474	0.0262867
ENSG00000164687	FABP5	2.473	5.7583e-17
ENSG00000272579	RP11-101E13.5	2.471	0.00947497
ENSG00000138028	CGREF1	2.469	0.0333789
ENSG00000128340	RAC2	2.467	0.000254912
ENSG00000196345	ZKSCAN7	2.451	0.00615356
ENSG00000119408	NEK6	2.449	0.0142968
ENSG00000175866	BAIAP2	2.445	6.8929e-44
ENSG00000236255	AC009404.2	2.439	0.0101096
ENSG00000162543	UBXN10	2.434	0.00032442
ENSG00000022567	SLC45A4	2.433	4.2421e-13
ENSG00000177628	GBA	2.429	4.33132e-08
ENSG00000215912	TTC34	2.427	0.0496307
ENSG00000132837	DMGDH	2.422	0.0436925
ENSG00000214960	ISPD	2.416	3.74292e-06
ENSG00000107242	PIP5K1B	2.416	0.000463908
ENSG00000159166	LAD1	2.413	4.13664e-07
ENSG00000236213	AC006369.2	2.409	0.001703
ENSG00000007038	PRSS21	2.409	0.00987065
ENSG00000204866	IGFL2	2.407	0.00996583
ENSG00000125355	TMEM255A	2.385	2.71788e-20
ENSG00000169302	STK32A	2.385	0.0107584
ENSG00000104728	ARHGEF10	2.374	0.00104988
ENSG00000147862	NFIB	2.372	6.97205e-06
ENSG00000101638	ST8SIA5	2.37	0.000488229
ENSG00000175606	TMEM70	2.366	2.11252e-58
ENSG00000174827	PDZK1	2.359	1.40847e-14
ENSG00000123095	BHLHE41	2.35	2.00767e-38
ENSG00000067842	ATP2B3	2.344	0.00358358
ENSG00000141934	PLPP2	2.331	0.0144464
ENSG00000159733	ZFYVE28	2.29	2.5879e-15
ENSG00000197705	KLHL14	2.289	0.00570097
ENSG00000135472	FAIM2	2.286	0.00655598
ENSG00000149177	PTPRJ	2.285	1.68345e-09
ENSG00000056291	NPFFR2	2.278	0.0117384
ENSG00000160285	LSS	2.276	3.61987e-47
ENSG00000160460	SPTBN4	2.261	4.85897e-23
ENSG00000261488	RP11-757F18.5	2.259	0.0459029
ENSG00000090661	CERS4	2.258	0.0395192
ENSG00000227848	SUCLA2-AS1	2.257	0.0129591
ENSG00000103316	CRYM	2.253	0.0449724
ENSG00000131848	ZSCAN5A	2.249	3.76377e-05
ENSG00000198908	BHLHB9	2.248	3.74486e-15
ENSG00000105327	BBC3	2.244	6.99511e-49
ENSG00000271020	RP11-10C24.1	2.244	0.0472895
ENSG00000130508	PXDN	2.239	1.11465e-21
ENSG00000172183	ISG20	2.239	1.22394e-05
ENSG00000109686	SH3D19	2.226	0.0106227
ENSG00000267868	RP11-120K24.3	2.222	0.0110225
ENSG00000115226	FNDC4	2.218	0.0122634
ENSG00000109846	CRYAB	2.216	0.00052929
ENSG00000204264	PSMB8	2.215	2.6296e-17
ENSG00000101213	PTK6	2.212	0.0446151
ENSG00000105643	ARRDC2	2.206	1.41037e-05
ENSG00000205084	TMEM231	2.199	3.52749e-05
ENSG00000145362	ANK2	2.198	1.66436e-30
ENSG00000154134	ROBO3	2.198	1.72802e-20
ENSG00000145703	IQGAP2	2.197	4.74643e-22
ENSG00000115423	DNAH6	2.193	0.0450421
ENSG00000197971	MBP	2.19	4.37366e-158
ENSG00000198910	L1CAM	2.185	2.36229e-08
ENSG00000163430	FSTL1	2.177	0.00179864
ENSG00000141753	IGFBP4	2.16	5.74211e-05
ENSG00000184277	TM2D3	2.159	3.25819e-38
ENSG00000129159	KCNC1	2.152	8.95705e-05
ENSG00000106789	CORO2A	2.15	8.21015e-06
ENSG00000048140	TSPAN17	2.147	5.01398e-37
ENSG00000186480	INSIG1	2.138	2.58211e-116
ENSG00000215218	UBE2QL1	2.137	4.06394e-24
ENSG00000198915	RASGEF1A	2.137	0.000225673
ENSG00000185924	RTN4RL1	2.132	0.01204
ENSG00000149927	DOC2A	2.131	0.000184243
ENSG00000165152	TMEM246	2.12	1.30402e-29
ENSG00000165023	DIRAS2	2.115	4.48758e-07
ENSG00000137124	ALDH1B1	2.114	8.89791e-12
ENSG00000173559	NABP1	2.11	0.049311
ENSG00000153113	CAST	2.107	4.36627e-119
ENSG00000189410	SH2D5	2.107	0.0136461
ENSG00000237975	FLG-AS1	2.106	0.023692
ENSG00000128594	LRRC4	2.104	2.57564e-28
ENSG00000129993	CBFA2T3	2.104	6.3576e-24
ENSG00000070886	EPHA8	2.102	0.035921
ENSG00000146426	TIAM2	2.099	0.00356551
ENSG00000171097	CCBL1	2.095	3.51203e-05
ENSG00000203485	INF2	2.091	0.000479753
ENSG00000117308	GALE	2.09	1.12506e-37
ENSG00000031081	ARHGAP31	2.081	0.000101739
ENSG00000115295	CLIP4	2.07	9.19297e-14
ENSG00000164949	GEM	2.064	0.000235874
ENSG00000104332	SFRP1	2.063	2.44635e-30
ENSG00000155666	KDM8	2.062	0.0305
ENSG00000078900	TP73	2.061	0.027137
ENSG00000167191	GPRC5B	2.06	0.000144678
ENSG00000196581	AJAP1	2.054	0.0146317
ENSG00000131650	KREMEN2	2.047	0.0070525
ENSG00000221867	MAGEA3	2.045	3.73567e-08
ENSG00000111912	NCOA7	2.043	6.90321e-72
ENSG00000138669	PRKG2	2.017	0.000516603
ENSG00000162069	CCDC64B	2.014	0.0151675
ENSG00000101670	LIPG	2.005	0.0134128
ENSG00000053524	MCF2L2	2	0.0183359
ENSG00000181234	TMEM132C	1.999	8.95832e-05
ENSG00000181804	SLC9A9	1.998	0.0203725
ENSG00000091409	ITGA6	1.996	9.98273e-07
ENSG00000254598	CSNK2A3	1.994	0.0384388
ENSG00000113108	APBB3	1.974	3.14346e-14
ENSG00000176788	BASP1	1.972	1.67385e-05
ENSG00000106617	PRKAG2	1.97	1.60271e-22
ENSG00000196743	GM2A	1.968	2.23346e-10
ENSG00000163273	NPPC	1.967	0.0199431
ENSG00000184916	JAG2	1.962	2.25119e-06
ENSG00000167711	SERPINF2	1.961	0.00615749
ENSG00000205336	ADGRG1	1.95	5.16307e-12
ENSG00000122507	BBS9	1.949	0.0382398
ENSG00000130222	GADD45G	1.946	3.72817e-30
ENSG00000064012	CASP8	1.941	8.14012e-05
ENSG00000120549	KIAA1217	1.938	9.61925e-07
ENSG00000064270	ATP2C2	1.935	8.61612e-13
ENSG00000115525	ST3GAL5	1.935	4.97447e-11
ENSG00000111371	SLC38A1	1.932	1.11169e-06
ENSG00000163132	MSX1	1.927	4.1519e-48
ENSG00000158458	NRG2	1.906	0.0356301
ENSG00000161981	SNRNP25	1.905	2.14896e-20
ENSG00000172037	LAMB2	1.905	0.00765374
ENSG00000104419	NDRG1	1.904	8.90435e-45
ENSG00000180525	PRR26	1.903	4.17326e-08
ENSG00000158186	MRAS	1.902	0.0031712
ENSG00000154127	UBASH3B	1.9	0.000179477
ENSG00000054392	HHAT	1.899	1.10024e-05
ENSG00000243444	PALM2	1.896	0.000250609
ENSG00000063761	ADCK1	1.892	0.00730685
ENSG00000157870	FAM213B	1.89	5.44867e-27
ENSG00000189114	BLOC1S3	1.889	1.04006e-12
ENSG00000197181	PIWIL2	1.884	1.67014e-07
ENSG00000010278	CD9	1.884	1.75821e-06
ENSG00000272447	RP11-182L21.6	1.876	0.00258093
ENSG00000103876	FAH	1.874	0.00894782
ENSG00000146476	ARMT1	1.866	2.92496e-07
ENSG00000100116	GCAT	1.865	0.000762017
ENSG00000170684	ZNF296	1.865	0.0128038
ENSG00000234745	HLA-B	1.864	6.22611e-06
ENSG00000156453	PCDH1	1.861	8.55985e-18
ENSG00000167363	FN3K	1.859	4.48286e-07
ENSG00000183018	SPNS2	1.856	3.01094e-08
ENSG00000164604	GPR85	1.85	0.00333268
ENSG00000221866	PLXNA4	1.847	2.79264e-08
ENSG00000171310	CHST11	1.846	0.0152368
ENSG00000180190	TDRP	1.841	5.84516e-09
ENSG00000162849	KIF26B	1.841	4.59932e-06
ENSG00000136144	RCBTB1	1.831	1.06662e-09
ENSG00000148082	SHC3	1.83	1.85108e-06
ENSG00000099377	HSD3B7	1.826	6.23659e-05
ENSG00000164627	KIF6	1.822	6.15829e-06
ENSG00000167281	RBFOX3	1.82	4.86147e-07
ENSG00000235169	SMIM1	1.813	0.000467821
ENSG00000144218	AFF3	1.811	0.00590324
ENSG00000135823	STX6	1.808	5.06928e-29
ENSG00000164237	CMBL	1.806	0.000193112
ENSG00000144182	LIPT1	1.805	0.0213289
ENSG00000165684	SNAPC4	1.804	8.26767e-16
ENSG00000182372	CLN8	1.801	1.18622e-13
ENSG00000244342	LINC00698	1.801	0.0293088
ENSG00000136720	HS6ST1	1.8	4.50306e-28
ENSG00000090932	DLL3	1.799	2.22246e-15
ENSG00000129226	CD68	1.797	9.32391e-11
ENSG00000197081	IGF2R	1.793	1.28695e-42
ENSG00000070019	GUCY2C	1.792	0.017716
ENSG00000125398	SOX9	1.791	0.0277602
ENSG00000069535	MAOB	1.783	0.00483737
ENSG00000105245	NUMBL	1.777	1.09734e-20
ENSG00000180787	ZFP3	1.777	0.00114698
ENSG00000103599	IQCH	1.777	0.0419459
ENSG00000165566	AMER2	1.774	0.00534335
ENSG00000188026	RILPL1	1.773	0.00150279
ENSG00000116985	BMP8B	1.769	1.23254e-15
ENSG00000085831	TTC39A	1.768	6.06523e-69
ENSG00000166289	PLEKHF1	1.765	0.0178254
ENSG00000228065	LINC01515	1.765	0.0382398
ENSG00000183421	RIPK4	1.764	3.60851e-28
ENSG00000157992	KRTCAP3	1.763	0.0162036
ENSG00000117868	ESYT2	1.756	3.46838e-56
ENSG00000225697	SLC26A6	1.755	1.23127e-09
ENSG00000275832	ARHGAP23	1.754	0.00627629
ENSG00000100300	TSPO	1.753	0.00639849
ENSG00000101199	ARFGAP1	1.752	9.10501e-18
ENSG00000163312	HELQ	1.751	0.000214082
ENSG00000140853	NLRC5	1.748	1.24313e-06
ENSG00000204396	VWA7	1.745	0.026109
ENSG00000176978	DPP7	1.742	2.23117e-17
ENSG00000147526	TACC1	1.739	1.21288e-64
ENSG00000049246	PER3	1.738	8.833e-24
ENSG00000140939	NOL3	1.732	3.25602e-05
ENSG00000239887	C1orf226	1.732	0.0351986
ENSG00000265933	LINC00668	1.725	1.17717e-07
ENSG00000130558	OLFM1	1.723	6.19836e-21
ENSG00000186564	FOXD2	1.72	0.0292199
ENSG00000171791	BCL2	1.719	2.54228e-05
ENSG00000137460	FHDC1	1.715	7.45341e-09
ENSG00000185101	ANO9	1.712	0.00156991
ENSG00000219545	UMAD1	1.71	0.0357245
ENSG00000141068	KSR1	1.709	4.66826e-19
ENSG00000155760	FZD7	1.701	0.00198283
ENSG00000109956	B3GAT1	1.699	5.12751e-13
ENSG00000163947	ARHGEF3	1.696	4.64701e-27
ENSG00000126217	MCF2L	1.695	9.21165e-39
ENSG00000140961	OSGIN1	1.694	1.43681e-05
ENSG00000143162	CREG1	1.692	1.65149e-05
ENSG00000078269	SYNJ2	1.69	3.62826e-75
ENSG00000100075	SLC25A1	1.69	3.30292e-35
ENSG00000125046	SSUH2	1.686	0.0318787
ENSG00000118596	SLC16A7	1.684	0.000923047
ENSG00000189067	LITAF	1.681	5.18966e-18
ENSG00000105379	ETFB	1.681	0.00334958
ENSG00000108448	TRIM16L	1.675	0.0417208
ENSG00000138670	RASGEF1B	1.674	3.3473e-12
ENSG00000144645	OSBPL10	1.671	9.96354e-23
ENSG00000104142	VPS18	1.662	2.59156e-22
ENSG00000119508	NR4A3	1.662	0.0237171
ENSG00000105499	PLA2G4C	1.657	0.000435395
ENSG00000149256	TENM4	1.656	0.00261463
ENSG00000181418	DDN	1.656	0.0224285
ENSG00000105649	RAB3A	1.642	0.000213093
ENSG00000135596	MICAL1	1.641	3.44412e-08
ENSG00000213614	HEXA	1.637	1.13051e-45
ENSG00000172985	SH3RF3	1.633	1.33051e-05
ENSG00000197013	ZNF429	1.63	0.0300618
ENSG00000090020	SLC9A1	1.627	1.30668e-11
ENSG00000145555	MYO10	1.623	4.20113e-105
ENSG00000104490	NCALD	1.622	3.26119e-12
ENSG00000223969	AC002456.2	1.62	0.0381547
ENSG00000114767	RRP9	1.618	5.9341e-06
ENSG00000155090	KLF10	1.618	3.50959e-05
ENSG00000154678	PDE1C	1.611	0.0208798
ENSG00000113209	PCDHB5	1.605	0.0308396
ENSG00000137714	FDX1	1.603	1.60086e-23
ENSG00000154027	AK5	1.603	0.000448753
ENSG00000235663	SAPCD1-AS1	1.6	0.0422441
ENSG00000101928	MOSPD1	1.598	3.17456e-11
ENSG00000135547	HEY2	1.598	0.0183936
ENSG00000154917	RAB6B	1.592	1.94845e-12
ENSG00000163874	ZC3H12A	1.586	0.00392892
ENSG00000171953	ATPAF2	1.584	0.00332162
ENSG00000148408	CACNA1B	1.583	0.000475875
ENSG00000070985	TRPM5	1.582	0.0399433
ENSG00000171587	DSCAM	1.581	2.40108e-18
ENSG00000198576	ARC	1.579	0.000155413
ENSG00000197172	MAGEA6	1.575	4.51658e-05
ENSG00000143437	ARNT	1.573	3.79665e-29
ENSG00000008405	CRY1	1.572	2.78588e-20
ENSG00000145391	SETD7	1.567	1.80857e-16
ENSG00000181649	PHLDA2	1.564	2.10568e-07
ENSG00000100284	TOM1	1.56	5.25292e-12
ENSG00000122367	LDB3	1.559	0.00134942
ENSG00000065534	MYLK	1.556	0.0234644
ENSG00000131910	NR0B2	1.551	5.19268e-34
ENSG00000272661	RP4-548D19.3	1.55	0.00722448
ENSG00000143376	SNX27	1.549	4.2758e-33
ENSG00000113140	SPARC	1.547	0.032062
ENSG00000122912	SLC25A16	1.542	3.44495e-14
ENSG00000139370	SLC15A4	1.537	7.949e-10
ENSG00000114757	PEX5L	1.53	4.08465e-06
ENSG00000169255	B3GALNT1	1.526	5.4272e-17
ENSG00000129667	RHBDF2	1.524	0.00321364
ENSG00000213341	CHUK	1.522	1.26326e-10
ENSG00000006652	IFRD1	1.521	2.87333e-32
ENSG00000166016	ABTB2	1.52	0.00393596
ENSG00000101076	HNF4A	1.518	1.49654e-32
ENSG00000073060	SCARB1	1.515	1.69882e-16
ENSG00000136895	GARNL3	1.514	0.00488267
ENSG00000204261	PSMB8-AS1	1.51	0.00772749
ENSG00000164038	SLC9B2	1.508	9.29226e-06
ENSG00000114315	HES1	1.507	0.000140551
ENSG00000126878	AIF1L	1.507	0.00319537
ENSG00000072121	ZFYVE26	1.506	1.55015e-08
ENSG00000153574	RPIA	1.505	3.39836e-14
ENSG00000183049	CAMK1D	1.504	1.06856e-09
ENSG00000237517	DGCR5	1.502	4.96699e-06
ENSG00000106524	ANKMY2	1.495	4.03814e-09
ENSG00000013016	EHD3	1.495	0.0283043
ENSG00000175309	PHYKPL	1.493	0.000111833
ENSG00000203709	C1orf132	1.492	0.00726866
ENSG00000170542	SERPINB9	1.488	1.2646e-05
ENSG00000134323	MYCN	1.486	0.00120558
ENSG00000180938	ZNF572	1.486	0.0419021
ENSG00000197177	ADGRA1	1.482	4.27571e-05
ENSG00000186654	PRR5	1.482	8.62916e-05
ENSG00000140199	SLC12A6	1.474	2.35262e-13
ENSG00000184905	TCEAL2	1.472	6.30303e-40
ENSG00000183971	NPW	1.461	0.00766358
ENSG00000048740	CELF2	1.46	3.76637e-23
ENSG00000121064	SCPEP1	1.46	3.26073e-06
ENSG00000120254	MTHFD1L	1.45	8.32582e-08
ENSG00000124145	SDC4	1.448	3.11265e-09
ENSG00000183785	TUBA8	1.446	0.000336662
ENSG00000105409	ATP1A3	1.444	0.0416856
ENSG00000172613	RAD9A	1.443	5.38499e-07
ENSG00000231721	LINC-PINT	1.439	0.0276274
ENSG00000100647	SUSD6	1.438	7.62403e-26
ENSG00000133401	PDZD2	1.438	1.04817e-05
ENSG00000145911	N4BP3	1.438	0.0488064
ENSG00000158163	DZIP1L	1.437	0.0293691
ENSG00000115590	IL1R2	1.43	0.012899
ENSG00000183077	AFMID	1.425	0.0113469
ENSG00000126262	FFAR2	1.423	6.6722e-17
ENSG00000136810	TXN	1.423	1.90793e-12
ENSG00000029534	ANK1	1.417	9.36909e-24
ENSG00000117984	CTSD	1.416	3.95408e-32
ENSG00000170776	AKAP13	1.415	4.60347e-42
ENSG00000177432	NAP1L5	1.407	3.93184e-09
ENSG00000100167	SEPT3	1.396	2.90591e-14
ENSG00000124939	SCGB2A1	1.394	0.0247208
ENSG00000144655	CSRNP1	1.389	3.63384e-19
ENSG00000171723	GPHN	1.388	4.80279e-05
ENSG00000160233	LRRC3	1.387	4.58575e-07
ENSG00000135929	CYP27A1	1.383	0.000147377
ENSG00000143171	RXRG	1.382	0.0467856
ENSG00000150594	ADRA2A	1.381	0.00014988
ENSG00000041515	MYO16	1.381	0.00584601
ENSG00000055163	CYFIP2	1.38	5.79001e-44
ENSG00000173320	STOX2	1.378	0.00121081
ENSG00000165312	OTUD1	1.378	0.0309467
ENSG00000162413	KLHL21	1.376	1.5419e-05
ENSG00000150995	ITPR1	1.373	2.43848e-05
ENSG00000145335	SNCA	1.372	2.73116e-07
ENSG00000188191	PRKAR1B	1.365	6.89685e-05
ENSG00000119912	IDE	1.357	0.0135167
ENSG00000213047	DENND1B	1.355	0.00039221
ENSG00000075426	FOSL2	1.351	6.80255e-08
ENSG00000160214	RRP1	1.35	6.41559e-08
ENSG00000162302	RPS6KA4	1.346	0.000121542
ENSG00000151131	C12orf45	1.342	0.000194061
ENSG00000089159	PXN	1.334	8.33299e-18
ENSG00000174705	SH3PXD2B	1.334	9.99387e-10
ENSG00000170525	PFKFB3	1.334	0.00108756
ENSG00000145569	FAM105A	1.333	5.84238e-20
ENSG00000113763	UNC5A	1.332	0.000754813
ENSG00000115446	UNC50	1.332	0.00156143
ENSG00000134463	ECHDC3	1.332	0.0348135
ENSG00000162614	NEXN	1.331	0.0419967
ENSG00000123191	ATP7B	1.33	0.0483002
ENSG00000065600	TMEM206	1.328	0.00637399
ENSG00000090674	MCOLN1	1.327	0.00108889
ENSG00000011021	CLCN6	1.326	0.000221649
ENSG00000179292	TMEM151A	1.325	3.33118e-07
ENSG00000054967	RELT	1.322	2.9285e-06
ENSG00000163754	GYG1	1.321	3.13268e-06
ENSG00000164683	HEY1	1.319	0.00744672
ENSG00000130962	PRRG1	1.312	0.0254632
ENSG00000131408	NR1H2	1.309	0.00653068
ENSG00000101187	SLCO4A1	1.304	5.16193e-10
ENSG00000167183	PRR15L	1.304	0.00134125
ENSG00000169598	DFFB	1.301	0.000250195
ENSG00000087157	PGS1	1.301	0.00081017
ENSG00000168491	CCDC110	1.297	0.0428089
ENSG00000197461	PDGFA	1.296	2.58654e-22
ENSG00000127364	TAS2R4	1.291	0.0457908
ENSG00000156017	CARNMT1	1.29	0.00205445
ENSG00000125454	SLC25A19	1.287	0.000431469
ENSG00000158445	KCNB1	1.286	0.0224288
ENSG00000103249	CLCN7	1.283	7.09506e-10
ENSG00000040531	CTNS	1.282	4.3704e-10
ENSG00000261150	EPPK1	1.279	0.00488511
ENSG00000135838	NPL	1.279	0.0281158
ENSG00000113966	ARL6	1.273	0.0325697
ENSG00000175768	TOMM5	1.273	0.0377201
ENSG00000176473	WDR25	1.272	0.0162059
ENSG00000279457	FO538757.2	1.271	1.75154e-10
ENSG00000229891	LINC01315	1.27	0.0223245
ENSG00000134508	CABLES1	1.269	3.65316e-14
ENSG00000136052	SLC41A2	1.268	0.0364314
ENSG00000181523	SGSH	1.266	0.000627747
ENSG00000139437	TCHP	1.258	5.88591e-16
ENSG00000158806	NPM2	1.255	4.13422e-08
ENSG00000101367	MAPRE1	1.254	6.30366e-20
ENSG00000240972	MIF	1.254	6.04846e-05
ENSG00000188559	RALGAPA2	1.252	1.66106e-18
ENSG00000004975	DVL2	1.251	1.0001e-22
ENSG00000039560	RAI14	1.25	1.40296e-06
ENSG00000138660	AP1AR	1.247	3.87457e-13
ENSG00000005238	FAM214B	1.247	0.0348785
ENSG00000120800	UTP20	1.244	9.57718e-11
ENSG00000163814	CDCP1	1.242	4.73706e-19
ENSG00000173482	PTPRM	1.239	0.000370788
ENSG00000173221	GLRX	1.239	0.00313276
ENSG00000151881	C5orf28	1.238	0.00200349
ENSG00000157399	ARSE	1.235	1.23439e-07
ENSG00000128159	TUBGCP6	1.232	3.51206e-05
ENSG00000172667	ZMAT3	1.231	3.10872e-11
ENSG00000087076	HSD17B14	1.224	8.19877e-06
ENSG00000034152	MAP2K3	1.223	0.000449815
ENSG00000243646	IL10RB	1.219	2.34261e-09
ENSG00000178719	GRINA	1.213	2.36616e-22
ENSG00000198894	CIPC	1.213	7.52935e-05
ENSG00000168398	BDKRB2	1.205	1.14407e-06
ENSG00000170340	B3GNT2	1.201	5.86998e-05
ENSG00000188603	CLN3	1.2	5.41743e-07
ENSG00000213699	SLC35F6	1.199	9.98056e-09
ENSG00000156345	CDK20	1.198	0.000104824
ENSG00000148180	GSN	1.197	3.15223e-07
ENSG00000096968	JAK2	1.197	0.000576653
ENSG00000100241	SBF1	1.191	1.46813e-22
ENSG00000174405	LIG4	1.191	2.02071e-07
ENSG00000150593	PDCD4	1.19	1.3461e-21
ENSG00000116147	TNR	1.19	1.45301e-19
ENSG00000132405	TBC1D14	1.189	3.05974e-08
ENSG00000103152	MPG	1.188	4.7518e-06
ENSG00000164961	KIAA0196	1.188	4.5271e-05
ENSG00000177192	PUS1	1.187	0.00671345
ENSG00000124194	GDAP1L1	1.185	2.23782e-09
ENSG00000105656	ELL	1.183	4.06432e-06
ENSG00000132840	BHMT2	1.183	0.0406929
ENSG00000245848	CEBPA	1.182	1.17377e-07
ENSG00000139842	CUL4A	1.181	2.15046e-21
ENSG00000107816	LZTS2	1.18	0.00422777
ENSG00000116337	AMPD2	1.176	2.74894e-12
ENSG00000197077	KIAA1671	1.173	5.25271e-06
ENSG00000143603	KCNN3	1.171	0.00762849
ENSG00000148158	SNX30	1.17	0.00108796
ENSG00000242802	AP5Z1	1.169	3.76517e-09
ENSG00000166197	NOLC1	1.165	1.42039e-23
ENSG00000048471	SNX29	1.165	6.00415e-06
ENSG00000107951	MTPAP	1.165	0.000651359
ENSG00000164099	PRSS12	1.165	0.0412718
ENSG00000129187	DCTD	1.164	0.000491131
ENSG00000169032	MAP2K1	1.161	1.25607e-05
ENSG00000036672	USP2	1.161	0.00525776
ENSG00000152778	IFIT5	1.159	0.0103199
ENSG00000132109	TRIM21	1.159	0.0457828
ENSG00000160218	TRAPPC10	1.156	0.00139355
ENSG00000124299	PEPD	1.153	3.82478e-18
ENSG00000128335	APOL2	1.149	2.78368e-06
ENSG00000105419	MEIS3	1.149	2.81754e-05
ENSG00000089486	CDIP1	1.146	2.85457e-18
ENSG00000164850	GPER1	1.146	0.000128965
ENSG00000102393	GLA	1.146	0.0015824
ENSG00000182871	COL18A1	1.144	4.7329e-05
ENSG00000179833	SERTAD2	1.141	4.35792e-08
ENSG00000152518	ZFP36L2	1.14	3.51244e-36
ENSG00000168818	STX18	1.138	4.17914e-07
ENSG00000103043	VAC14	1.138	0.000308609
ENSG00000125266	EFNB2	1.138	0.01565
ENSG00000162981	FAM84A	1.132	4.81636e-08
ENSG00000198885	ITPRIPL1	1.13	0.00125656
ENSG00000196365	LONP1	1.125	7.13165e-14
ENSG00000119547	ONECUT2	1.122	1.49003e-44
ENSG00000112759	SLC29A1	1.121	2.58112e-25
ENSG00000185000	DGAT1	1.117	0.00244144
ENSG00000186868	MAPT	1.116	0.00195882
ENSG00000259330	INAFM2	1.114	0.0247179
ENSG00000107731	UNC5B	1.112	0.00624727
ENSG00000124383	MPHOSPH10	1.111	1.40774e-24
ENSG00000171914	TLN2	1.111	0.000536162
ENSG00000180694	TMEM64	1.105	0.0223746
ENSG00000039523	FAM65A	1.104	1.3037e-07
ENSG00000214575	CPEB1	1.104	0.00148495
ENSG00000131323	TRAF3	1.103	1.31926e-06
ENSG00000171223	JUNB	1.102	1.27399e-18
ENSG00000173818	ENDOV	1.1	1.0569e-05
ENSG00000136205	TNS3	1.1	0.000585814
ENSG00000151240	DIP2C	1.096	1.60002e-09
ENSG00000133805	AMPD3	1.096	0.00183741
ENSG00000185650	ZFP36L1	1.096	0.015302
ENSG00000068079	IFI35	1.093	0.0214344
ENSG00000088808	PPP1R13B	1.092	0.00190603
ENSG00000142185	TRPM2	1.086	0.000490458
ENSG00000142634	EFHD2	1.084	0.000425221
ENSG00000105971	CAV2	1.084	0.0207095
ENSG00000126368	NR1D1	1.082	9.13391e-05
ENSG00000170561	IRX2	1.081	1.24418e-44
ENSG00000166908	PIP4K2C	1.079	2.70301e-11
ENSG00000120738	EGR1	1.078	1.66751e-09
ENSG00000204934	ATP6V0E2-AS1	1.077	0.0166302
ENSG00000112715	VEGFA	1.076	2.15729e-30
ENSG00000099899	TRMT2A	1.076	0.00135836
ENSG00000184903	IMMP2L	1.075	0.0428089
ENSG00000132561	MATN2	1.073	0.0193935
ENSG00000119771	KLHL29	1.073	0.0457175
ENSG00000130158	DOCK6	1.069	0.021533
ENSG00000186350	RXRA	1.067	1.44088e-45
ENSG00000075043	KCNQ2	1.067	3.68969e-11
ENSG00000278266	RP11-575F12.3	1.066	2.5879e-15
ENSG00000095209	TMEM38B	1.066	2.82449e-07
ENSG00000187866	FAM122A	1.066	6.69636e-06
ENSG00000135821	GLUL	1.063	5.88407e-13
ENSG00000116604	MEF2D	1.062	4.87568e-05
ENSG00000156973	PDE6D	1.062	0.000308086
ENSG00000204525	HLA-C	1.061	1.12751e-07
ENSG00000100079	LGALS2	1.059	0.00276613
ENSG00000113504	SLC12A7	1.058	2.15648e-09
ENSG00000109065	NAT9	1.058	0.00195665
ENSG00000117408	IPO13	1.057	0.00154533
ENSG00000174917	C19orf70	1.056	0.000848794
ENSG00000168395	ING5	1.055	3.69944e-14
ENSG00000109929	SC5D	1.052	3.91774e-21
ENSG00000142949	PTPRF	1.05	4.68942e-19
ENSG00000090581	GNPTG	1.05	4.67926e-06
ENSG00000065154	OAT	1.05	0.000277777
ENSG00000123395	ATG101	1.046	4.13684e-08
ENSG00000114770	ABCC5	1.046	0.000487822
ENSG00000162959	MEMO1	1.046	0.00458102
ENSG00000135535	CD164	1.042	6.74678e-15
ENSG00000241839	PLEKHO2	1.041	0.0221194
ENSG00000237172	B3GNT9	1.041	0.0428089
ENSG00000133818	RRAS2	1.037	0.00066942
ENSG00000168615	ADAM9	1.037	0.00241976
ENSG00000111716	LDHB	1.036	1.86728e-21
ENSG00000107872	FBXL15	1.027	0.000117553
ENSG00000112394	SLC16A10	1.026	9.19369e-13
ENSG00000183624	HMCES	1.025	1.68345e-09
ENSG00000135763	URB2	1.024	0.0312027
ENSG00000168140	VASN	1.024	0.0492074
ENSG00000119048	UBE2B	1.019	1.96184e-29
ENSG00000066855	MTFR1	1.019	0.000718879
ENSG00000244187	TMEM141	1.018	2.22818e-12
ENSG00000186020	ZNF529	1.017	0.015727
ENSG00000119013	NDUFB3	1.016	0.0172237
ENSG00000107186	MPDZ	1.012	0.000171927
ENSG00000116544	DLGAP3	1.01	0.0034026
ENSG00000117597	DIEXF	1.009	0.00369531
ENSG00000160695	VPS11	1.005	3.01094e-08
ENSG00000165996	HACD1	1.003	0.0370776
ENSG00000058404	CAMK2B	1.002	8.75362e-09
ENSG00000005108	THSD7A	1.001	0.0475083
ENSG00000177542	SLC25A22	1	0.000103845
ENSG00000204348	DXO	0.997	1.21491e-06
ENSG00000283013	RP11-511P7.5	0.996	0.00387654
ENSG00000184967	NOC4L	0.996	0.0175717
ENSG00000157557	ETS2	0.995	1.81018e-26
ENSG00000260708	CTA-29F11.1	0.994	2.78771e-06
ENSG00000165240	ATP7A	0.993	0.0098731
ENSG00000125485	DDX31	0.991	0.00155231
ENSG00000095380	NANS	0.99	2.96753e-06
ENSG00000117118	SDHB	0.986	0.000227833
ENSG00000177034	MTX3	0.986	0.00925695
ENSG00000160256	FAM207A	0.985	0.0114379
ENSG00000100104	SRRD	0.984	1.58335e-05
ENSG00000143641	GALNT2	0.978	1.5419e-05
ENSG00000103995	CEP152	0.978	1.61327e-05
ENSG00000163050	ADCK3	0.975	0.00800524
ENSG00000165898	ISCA2	0.974	6.26316e-05
ENSG00000148187	MRRF	0.973	0.00188607
ENSG00000103264	FBXO31	0.971	4.05885e-07
ENSG00000171224	C10orf35	0.971	3.8006e-05
ENSG00000257337	RP11-983P16.4	0.971	0.0476401
ENSG00000087884	AAMDC	0.97	4.08739e-05
ENSG00000153046	CDYL	0.97	0.000173992
ENSG00000047634	SCML1	0.969	1.26593e-09
ENSG00000176619	LMNB2	0.969	6.3178e-09
ENSG00000118946	PCDH17	0.967	0.000449815
ENSG00000125630	POLR1B	0.967	0.000771286
ENSG00000109062	SLC9A3R1	0.966	1.52489e-12
ENSG00000155368	DBI	0.965	1.28782e-42
ENSG00000023191	RNH1	0.963	1.14829e-12
ENSG00000241878	PISD	0.961	5.39061e-06
ENSG00000168275	COA6	0.961	0.00301354
ENSG00000104517	UBR5	0.96	3.68866e-18
ENSG00000103037	SETD6	0.958	0.0146317
ENSG00000144749	LRIG1	0.956	0.00353699
ENSG00000077585	GPR137B	0.956	0.0221194
ENSG00000213523	SRA1	0.953	0.000236234
ENSG00000134278	SPIRE1	0.951	3.8661e-05
ENSG00000107371	EXOSC3	0.951	0.00292622
ENSG00000011132	APBA3	0.951	0.0468289
ENSG00000136717	BIN1	0.949	6.64339e-05
ENSG00000149218	ENDOD1	0.948	0.000702308
ENSG00000173706	HEG1	0.942	0.00257516
ENSG00000144741	SLC25A26	0.939	0.000451547
ENSG00000110442	COMMD9	0.938	1.07896e-09
ENSG00000162852	CNST	0.938	0.0135875
ENSG00000198182	ZNF607	0.938	0.0431509
ENSG00000136891	TEX10	0.937	1.90679e-05
ENSG00000034693	PEX3	0.937	0.028739
ENSG00000051108	HERPUD1	0.936	3.83364e-18
ENSG00000103365	GGA2	0.934	2.2235e-12
ENSG00000131069	ACSS2	0.934	0.030747
ENSG00000197635	DPP4	0.932	0.0273246
ENSG00000175198	PCCA	0.932	0.0324238
ENSG00000164815	ORC5	0.929	1.81927e-05
ENSG00000065609	SNAP91	0.929	0.000776063
ENSG00000160785	SLC25A44	0.928	1.75881e-07
ENSG00000066697	MSANTD3	0.928	8.13459e-05
ENSG00000128973	CLN6	0.928	8.69437e-05
ENSG00000162552	WNT4	0.926	5.01326e-08
ENSG00000167112	TRUB2	0.926	1.80602e-05
ENSG00000106554	CHCHD3	0.925	0.000631396
ENSG00000197279	ZNF165	0.925	0.000998891
ENSG00000127946	HIP1	0.925	0.0175734
ENSG00000137699	TRIM29	0.924	0.00649055
ENSG00000111671	SPSB2	0.922	0.000585814
ENSG00000126870	WDR60	0.921	7.90304e-14
ENSG00000122958	VPS26A	0.921	4.68554e-07
ENSG00000172478	C2orf54	0.918	2.62849e-15
ENSG00000119760	SUPT7L	0.915	3.91643e-06
ENSG00000136932	TRMO	0.913	0.000218867
ENSG00000099797	TECR	0.913	0.00236588
ENSG00000187764	SEMA4D	0.912	0.00102245
ENSG00000163041	H3F3A	0.911	0.00136207
ENSG00000166166	TRMT61A	0.911	0.0139897
ENSG00000197256	KANK2	0.91	2.78368e-06
ENSG00000164751	PEX2	0.907	0.0335931
ENSG00000125352	RNF113A	0.906	0.00131519
ENSG00000158164	TMSB15A	0.905	4.32995e-09
ENSG00000197498	RPF2	0.904	3.24113e-12
ENSG00000276529	AP001505.10	0.902	0.000119597
ENSG00000136169	SETDB2	0.902	0.0144915
ENSG00000120437	ACAT2	0.901	1.13179e-08
ENSG00000186716	BCR	0.898	4.29107e-07
ENSG00000128294	TPST2	0.896	0.000507443
ENSG00000181045	SLC26A11	0.896	0.00161552
ENSG00000197016	ZNF470	0.896	0.00727275
ENSG00000138162	TACC2	0.896	0.0161753
ENSG00000115053	NCL	0.894	4.32598e-16
ENSG00000148296	SURF6	0.892	2.37175e-18
ENSG00000013293	SLC7A14	0.892	1.27413e-10
ENSG00000000419	DPM1	0.892	0.000765899
ENSG00000069974	RAB27A	0.889	9.40465e-06
ENSG00000153037	SRP19	0.887	0.0002515
ENSG00000245060	LINC00847	0.887	0.00552184
ENSG00000173545	ZNF622	0.885	4.42471e-06
ENSG00000144455	SUMF1	0.885	0.00469684
ENSG00000147533	GOLGA7	0.884	1.17542e-11
ENSG00000086102	NFX1	0.884	1.26645e-11
ENSG00000163882	POLR2H	0.884	6.58376e-08
ENSG00000178573	MAF	0.884	5.48239e-06
ENSG00000165914	TTC7B	0.884	0.000157294
ENSG00000214063	TSPAN4	0.883	0.0465925
ENSG00000103657	HERC1	0.88	2.06732e-11
ENSG00000135116	HRK	0.88	2.27347e-08
ENSG00000113163	COL4A3BP	0.876	5.53525e-15
ENSG00000164144	ARFIP1	0.875	0.000353321
ENSG00000150938	CRIM1	0.875	0.0284093
ENSG00000112062	MAPK14	0.874	5.02795e-05
ENSG00000143067	ZNF697	0.873	1.2368e-06
ENSG00000130340	SNX9	0.872	3.28089e-15
ENSG00000205765	C5orf51	0.872	0.00435302
ENSG00000138050	THUMPD2	0.871	0.0249784
ENSG00000136750	GAD2	0.87	5.13456e-10
ENSG00000108784	NAGLU	0.87	0.0124893
ENSG00000104866	PPP1R37	0.869	8.70391e-06
ENSG00000183527	PSMG1	0.868	1.17322e-06
ENSG00000196850	PPTC7	0.867	1.66294e-06
ENSG00000172366	FAM195A	0.866	0.0193197
ENSG00000123684	LPGAT1	0.865	2.41535e-15
ENSG00000118246	FASTKD2	0.865	0.000204667
ENSG00000152256	PDK1	0.863	0.0151646
ENSG00000168528	SERINC2	0.862	1.93993e-06
ENSG00000101654	RNMT	0.86	1.0841e-18
ENSG00000112294	ALDH5A1	0.86	1.01632e-11
ENSG00000179241	LDLRAD3	0.859	5.9592e-07
ENSG00000156958	GALK2	0.859	0.000368682
ENSG00000167037	SGSM1	0.858	2.54832e-07
ENSG00000139433	GLTP	0.857	4.40559e-07
ENSG00000151773	CCDC122	0.857	0.0284853
ENSG00000141551	CSNK1D	0.855	9.0011e-22
ENSG00000170088	TMEM192	0.855	1.65468e-09
ENSG00000099795	NDUFB7	0.855	1.69616e-05
ENSG00000167775	CD320	0.855	0.00111637
ENSG00000099889	ARVCF	0.855	0.0110172
ENSG00000136986	DERL1	0.854	0.000355471
ENSG00000154274	C4orf19	0.854	0.0240204
ENSG00000170846	AC093323.3	0.852	0.0152036
ENSG00000248905	FMN1	0.851	0.00558509
ENSG00000132382	MYBBP1A	0.851	0.0208824
ENSG00000129422	MTUS1	0.85	4.54789e-10
ENSG00000175115	PACS1	0.85	0.00366593
ENSG00000171604	CXXC5	0.849	2.86408e-16
ENSG00000169902	TPST1	0.847	0.018252
ENSG00000183735	TBK1	0.847	0.0265817
ENSG00000101811	CSTF2	0.847	0.0310925
ENSG00000172059	KLF11	0.844	7.46914e-06
ENSG00000104635	SLC39A14	0.842	2.9098e-05
ENSG00000157193	LRP8	0.842	0.00831811
ENSG00000153094	BCL2L11	0.84	3.12974e-05
ENSG00000102390	PBDC1	0.839	4.40559e-07
ENSG00000135446	CDK4	0.838	2.60866e-09
ENSG00000147679	UTP23	0.838	1.52596e-05
ENSG00000121039	RDH10	0.836	0.000257842
ENSG00000239305	RNF103	0.835	7.65541e-09
ENSG00000165646	SLC18A2	0.835	0.001013
ENSG00000131446	MGAT1	0.831	1.51687e-08
ENSG00000069329	VPS35	0.829	7.56765e-26
ENSG00000039068	CDH1	0.829	5.74696e-08
ENSG00000114098	ARMC8	0.829	0.000180469
ENSG00000154319	FAM167A	0.826	4.89051e-05
ENSG00000116752	BCAS2	0.826	0.00790139
ENSG00000099977	DDT	0.825	6.04244e-17
ENSG00000116514	RNF19B	0.825	0.0289947
ENSG00000263956	NBPF11	0.824	0.0316589
ENSG00000165521	EML5	0.823	0.00104727
ENSG00000140403	DNAJA4	0.821	3.05974e-08
ENSG00000173276	ZBTB21	0.821	0.000675168
ENSG00000059377	TBXAS1	0.82	0.0394686
ENSG00000115520	COQ10B	0.818	0.00300971
ENSG00000121957	GPSM2	0.817	1.14664e-06
ENSG00000188158	NHS	0.816	0.0168128
ENSG00000060709	RIMBP2	0.814	1.41773e-12
ENSG00000130413	STK33	0.814	0.0241677
ENSG00000172554	SNTG2	0.813	0.00127919
ENSG00000108561	C1QBP	0.813	0.00331792
ENSG00000137502	RAB30	0.812	0.00394597
ENSG00000100209	HSCB	0.811	0.0269132
ENSG00000137845	ADAM10	0.808	1.49762e-08
ENSG00000108176	DNAJC12	0.807	2.82786e-06
ENSG00000213281	NRAS	0.807	0.000187466
ENSG00000130717	UCK1	0.805	1.04229e-05
ENSG00000160789	LMNA	0.805	0.00023081
ENSG00000173145	NOC3L	0.8	0.00217503
ENSG00000147403	RPL10	0.797	4.02671e-12
ENSG00000148339	SLC25A25	0.797	0.000182752
ENSG00000040933	INPP4A	0.797	0.00183741
ENSG00000138069	RAB1A	0.795	2.1907e-14
ENSG00000187840	EIF4EBP1	0.795	0.000235874
ENSG00000130821	SLC6A8	0.794	0.0155813
ENSG00000135070	ISCA1	0.794	0.0236407
ENSG00000130544	ZNF557	0.793	5.68017e-05
ENSG00000065882	TBC1D1	0.792	1.53609e-05
ENSG00000121060	TRIM25	0.79	4.69671e-07
ENSG00000124493	GRM4	0.789	1.995e-05
ENSG00000130338	TULP4	0.787	3.54464e-12
ENSG00000163950	SLBP	0.787	1.90495e-07
ENSG00000158158	CNNM4	0.787	0.0419485
ENSG00000114120	SLC25A36	0.784	9.16057e-12
ENSG00000003056	M6PR	0.784	3.75762e-09
ENSG00000174567	GOLT1A	0.784	0.00025944
ENSG00000176720	BOK	0.784	0.0274995
ENSG00000103496	STX4	0.782	1.85205e-07
ENSG00000173598	NUDT4	0.781	1.63705e-08
ENSG00000104980	TIMM44	0.777	2.83342e-07
ENSG00000135127	CCDC64	0.777	1.16123e-05
ENSG00000141564	RPTOR	0.777	0.0458405
ENSG00000122042	UBL3	0.775	9.43387e-09
ENSG00000169682	SPNS1	0.775	0.00878648
ENSG00000171703	TCEA2	0.772	1.50169e-05
ENSG00000168461	RAB31	0.772	0.0496307
ENSG00000162775	RBM15	0.77	0.000132334
ENSG00000153814	JAZF1	0.769	0.00791976
ENSG00000225190	PLEKHM1	0.766	0.0482531
ENSG00000011105	TSPAN9	0.765	0.00502994
ENSG00000183597	TANGO2	0.765	0.0221194
ENSG00000110328	GALNT18	0.764	0.00751391
ENSG00000197860	SGTB	0.763	0.0217032
ENSG00000140691	ARMC5	0.762	0.0287672
ENSG00000133121	STARD13	0.762	0.0421797
ENSG00000028277	POU2F2	0.761	0.0129316
ENSG00000129158	SERGEF	0.761	0.0191264
ENSG00000101871	MID1	0.76	2.33961e-06
ENSG00000178105	DDX10	0.758	6.60003e-07
ENSG00000144597	EAF1	0.758	0.000158566
ENSG00000196305	IARS	0.758	0.000170934
ENSG00000148840	PPRC1	0.758	0.00210797
ENSG00000108091	CCDC6	0.757	1.42646e-09
ENSG00000186866	POFUT2	0.756	0.00701087
ENSG00000182518	FAM104B	0.755	0.0285279
ENSG00000197798	FAM118B	0.754	0.00224955
ENSG00000168672	FAM84B	0.754	0.0277602
ENSG00000004866	ST7	0.751	0.000367802
ENSG00000128590	DNAJB9	0.75	0.00010443
ENSG00000149582	TMEM25	0.75	0.0464807
ENSG00000005020	SKAP2	0.749	0.010792
ENSG00000163644	PPM1K	0.748	2.57652e-05
ENSG00000265972	TXNIP	0.748	0.0481721
ENSG00000123159	GIPC1	0.745	1.84524e-05
ENSG00000141012	GALNS	0.745	6.29933e-05
ENSG00000132661	NXT1	0.743	0.000614426
ENSG00000101544	ADNP2	0.74	2.41526e-05
ENSG00000035115	SH3YL1	0.739	4.25757e-07
ENSG00000005156	LIG3	0.739	0.00214541
ENSG00000198898	CAPZA2	0.734	1.87906e-06
ENSG00000180537	RNF182	0.734	0.00528654
ENSG00000108828	VAT1	0.733	1.61251e-12
ENSG00000117877	CD3EAP	0.732	0.0154797
ENSG00000086712	TXLNG	0.728	1.22034e-09
ENSG00000107959	PITRM1	0.728	0.03046
ENSG00000008323	PLEKHG6	0.726	0.0455741
ENSG00000133422	MORC2	0.725	0.0374611
ENSG00000033030	ZCCHC8	0.722	0.00111345
ENSG00000120725	SIL1	0.722	0.0100341
ENSG00000179409	GEMIN4	0.722	0.0441558
ENSG00000165782	TMEM55B	0.721	4.8972e-10
ENSG00000198690	FAN1	0.72	0.0417483
ENSG00000125304	TM9SF2	0.719	0.00126003
ENSG00000269821	KCNQ1OT1	0.719	0.00284487
ENSG00000184402	SS18L1	0.718	3.8693e-05
ENSG00000136870	ZNF189	0.718	0.0179744
ENSG00000079277	MKNK1	0.718	0.0357732
ENSG00000126259	KIRREL2	0.716	0.00390501
ENSG00000107372	ZFAND5	0.714	1.15565e-15
ENSG00000116455	WDR77	0.714	0.0122544
ENSG00000134815	DHX34	0.713	0.0074599
ENSG00000114026	OGG1	0.712	0.00044356
ENSG00000165943	MOAP1	0.712	0.00351257
ENSG00000004660	CAMKK1	0.712	0.00677274
ENSG00000106682	EIF4H	0.712	0.0075336
ENSG00000184428	TOP1MT	0.711	0.00706019
ENSG00000167632	TRAPPC9	0.711	0.0113089
ENSG00000143337	TOR1AIP1	0.709	2.28054e-06
ENSG00000144366	GULP1	0.709	0.0222076
ENSG00000149196	C11orf73	0.709	0.0304635
ENSG00000170619	COMMD5	0.708	0.00195665
ENSG00000141378	PTRH2	0.708	0.00654134
ENSG00000125966	MMP24	0.706	0.00272083
ENSG00000197019	SERTAD1	0.706	0.0249643
ENSG00000079112	CDH17	0.704	0.0410957
ENSG00000176994	SMCR8	0.703	0.00547539
ENSG00000153339	TRAPPC8	0.701	0.00278488
ENSG00000038382	TRIO	0.697	4.13624e-06
ENSG00000106105	GARS	0.696	2.80754e-10
ENSG00000107130	NCS1	0.696	0.00612494
ENSG00000141543	EIF4A3	0.693	1.66694e-05
ENSG00000141446	ESCO1	0.693	7.38008e-05
ENSG00000111666	CHPT1	0.692	0.0382229
ENSG00000197312	DDI2	0.691	5.82948e-05
ENSG00000160271	RALGDS	0.689	8.67103e-09
ENSG00000142684	ZNF593	0.689	0.0127465
ENSG00000162734	PEA15	0.688	5.72533e-05
ENSG00000084731	KIF3C	0.686	0.00619607
ENSG00000165175	MID1IP1	0.685	0.000244484
ENSG00000167996	FTH1	0.684	2.36194e-15
ENSG00000133657	ATP13A3	0.684	3.52426e-08
ENSG00000163162	RNF149	0.683	2.20057e-05
ENSG00000115317	HTRA2	0.683	0.033155
ENSG00000176853	FAM91A1	0.682	0.000241986
ENSG00000132740	IGHMBP2	0.681	0.0382398
ENSG00000197555	SIPA1L1	0.68	2.1253e-05
ENSG00000167920	TMEM99	0.679	0.0108149
ENSG00000163866	SMIM12	0.676	0.000218213
ENSG00000109534	GAR1	0.676	0.00371841
ENSG00000197943	PLCG2	0.676	0.0489122
ENSG00000164889	SLC4A2	0.675	8.2903e-10
ENSG00000099860	GADD45B	0.675	0.0273578
ENSG00000140406	MESDC1	0.674	0.000609151
ENSG00000214022	REPIN1	0.673	1.88034e-06
ENSG00000105085	MED26	0.673	0.0113469
ENSG00000111843	TMEM14C	0.671	0.00280182
ENSG00000100106	TRIOBP	0.668	0.0341749
ENSG00000134684	YARS	0.666	6.76163e-07
ENSG00000138646	HERC5	0.666	2.10211e-05
ENSG00000184182	UBE2F	0.666	0.002592
ENSG00000163659	TIPARP	0.666	0.0168255
ENSG00000164442	CITED2	0.665	0.000965575
ENSG00000164096	C4orf3	0.665	0.00128364
ENSG00000167302	ENTHD2	0.665	0.00161114
ENSG00000131368	MRPS25	0.665	0.00513586
ENSG00000110002	VWA5A	0.664	2.64888e-07
ENSG00000187601	MAGEH1	0.664	0.0104556
ENSG00000135916	ITM2C	0.663	0.00187804
ENSG00000164181	ELOVL7	0.66	0.0371082
ENSG00000114784	EIF1B	0.658	1.72742e-05
ENSG00000163584	RPL22L1	0.658	0.00841371
ENSG00000167306	MYO5B	0.658	0.014997
ENSG00000112941	PAPD7	0.657	0.000392344
ENSG00000157224	CLDN12	0.657	0.00636952
ENSG00000055483	USP36	0.656	0.000803668
ENSG00000163788	SNRK	0.656	0.0223021
ENSG00000134014	ELP3	0.655	0.0369295
ENSG00000163811	WDR43	0.654	1.73077e-07
ENSG00000114491	UMPS	0.654	0.000126363
ENSG00000170185	USP38	0.652	0.0283657
ENSG00000156639	ZFAND3	0.65	3.68695e-06
ENSG00000143771	CNIH4	0.65	4.59591e-05
ENSG00000123595	RAB9A	0.65	0.0313884
ENSG00000151657	KIN	0.649	0.0187375
ENSG00000105402	NAPA	0.648	3.70501e-06
ENSG00000160360	GPSM1	0.648	0.00150893
ENSG00000135966	TGFBRAP1	0.647	0.00159451
ENSG00000184602	SNN	0.647	0.0220437
ENSG00000076321	KLHL20	0.646	0.00587519
ENSG00000168906	MAT2A	0.645	1.6997e-05
ENSG00000106236	NPTX2	0.645	0.000324935
ENSG00000164733	CTSB	0.644	0.000184141
ENSG00000162402	USP24	0.643	0.000792018
ENSG00000151914	DST	0.642	7.36017e-09
ENSG00000103126	AXIN1	0.642	0.01806
ENSG00000175756	AURKAIP1	0.639	1.46365e-07
ENSG00000152223	EPG5	0.639	0.000857229
ENSG00000153879	CEBPG	0.635	6.54477e-05
ENSG00000107829	FBXW4	0.635	0.0150909
ENSG00000163636	PSMD6	0.633	0.000416389
ENSG00000167173	C15orf39	0.631	0.0323731
ENSG00000135047	CTSL	0.63	0.00171818
ENSG00000162923	WDR26	0.63	0.00765374
ENSG00000109501	WFS1	0.629	5.39895e-06
ENSG00000161813	LARP4	0.629	0.000396796
ENSG00000140650	PMM2	0.629	0.012905
ENSG00000160216	AGPAT3	0.627	1.09286e-06
ENSG00000113460	BRIX1	0.627	0.00544359
ENSG00000105404	RABAC1	0.627	0.00948645
ENSG00000106392	C1GALT1	0.627	0.0183914
ENSG00000139266	MARCH9	0.626	0.000165289
ENSG00000138944	KIAA1644	0.626	0.00226301
ENSG00000213995	CARKD	0.626	0.00744351
ENSG00000172493	AFF1	0.625	0.00459436
ENSG00000165688	PMPCA	0.625	0.0224384
ENSG00000170293	CMTM8	0.623	7.97578e-07
ENSG00000179832	MROH1	0.622	0.0365881
ENSG00000135441	BLOC1S1	0.62	0.000199513
ENSG00000141127	PRPSAP2	0.62	0.0332839
ENSG00000135686	KLHL36	0.618	1.16022e-05
ENSG00000175110	MRPS22	0.618	0.00848833
ENSG00000104408	EIF3E	0.617	3.7644e-05
ENSG00000106803	SEC61B	0.617	0.00021796
ENSG00000124486	USP9X	0.614	7.65062e-16
ENSG00000138439	FAM117B	0.613	0.0127465
ENSG00000099940	SNAP29	0.611	0.000154549
ENSG00000140395	WDR61	0.61	0.0140769
ENSG00000130489	SCO2	0.61	0.0180588
ENSG00000147162	OGT	0.609	0.000602106
ENSG00000162337	LRP5	0.608	0.0166057
ENSG00000167085	PHB	0.606	3.11249e-06
ENSG00000176087	SLC35A4	0.604	0.0122555
ENSG00000108465	CDK5RAP3	0.604	0.0134751
ENSG00000198952	SMG5	0.603	0.04267
ENSG00000151348	EXT2	0.602	0.0214882
ENSG00000170445	HARS	0.598	0.00793129
ENSG00000106263	EIF3B	0.598	0.0143799
ENSG00000174197	MGA	0.597	4.77166e-06
ENSG00000181924	COA4	0.597	0.00543536
ENSG00000122034	GTF3A	0.595	0.000376518
ENSG00000254470	AP5B1	0.595	0.000643826
ENSG00000151718	WWC2	0.595	0.041568
ENSG00000006607	FARP2	0.594	0.000469176
ENSG00000243156	MICAL3	0.594	0.0275352
ENSG00000249992	TMEM158	0.594	0.0453791
ENSG00000160991	ORAI2	0.593	0.000109811
ENSG00000181026	AEN	0.593	0.0103404
ENSG00000164022	AIMP1	0.589	2.02363e-05
ENSG00000136754	ABI1	0.588	0.0296083
ENSG00000198931	APRT	0.587	0.0344462
ENSG00000167136	ENDOG	0.586	0.0115044
ENSG00000153714	LURAP1L	0.584	0.0190289
ENSG00000174744	BRMS1	0.584	0.0239393
ENSG00000181472	ZBTB2	0.583	0.0196852
ENSG00000171867	PRNP	0.582	0.00240744
ENSG00000180992	MRPL14	0.581	0.00207946
ENSG00000109270	LAMTOR3	0.581	0.028755
ENSG00000159131	GART	0.58	0.000561331
ENSG00000154813	DPH3	0.578	0.021533
ENSG00000175595	ERCC4	0.578	0.0495105
ENSG00000143570	SLC39A1	0.577	3.50721e-05
ENSG00000144848	ATG3	0.577	0.000130489
ENSG00000155324	GRAMD3	0.577	0.00155231
ENSG00000108651	UTP6	0.576	0.0234165
ENSG00000049759	NEDD4L	0.574	6.86991e-06
ENSG00000140365	COMMD4	0.574	0.000183568
ENSG00000196470	SIAH1	0.574	0.0299561
ENSG00000163818	LZTFL1	0.572	0.0237378
ENSG00000176463	SLCO3A1	0.571	3.88433e-06
ENSG00000115762	PLEKHB2	0.571	0.000291076
ENSG00000070444	MNT	0.569	0.00136393
ENSG00000166025	AMOTL1	0.568	0.000115263
ENSG00000114933	INO80D	0.568	0.00940459
ENSG00000171735	CAMTA1	0.567	0.000157069
ENSG00000067334	DNTTIP2	0.566	2.72093e-05
ENSG00000054148	PHPT1	0.565	0.00050035
ENSG00000113013	HSPA9	0.564	3.45976e-12
ENSG00000039319	ZFYVE16	0.564	0.00364076
ENSG00000184887	BTBD6	0.563	8.68548e-05
ENSG00000129657	SEC14L1	0.563	0.00051933
ENSG00000060762	MPC1	0.563	0.0424996
ENSG00000104731	KLHDC4	0.562	0.0347418
ENSG00000138092	CENPO	0.562	0.0390811
ENSG00000197586	ENTPD6	0.56	0.02649
ENSG00000100030	MAPK1	0.559	2.93442e-06
ENSG00000113648	H2AFY	0.558	2.23546e-08
ENSG00000110400	PVRL1	0.556	0.000423269
ENSG00000156030	ELMSAN1	0.556	0.00938354
ENSG00000106615	RHEB	0.554	9.74955e-05
ENSG00000069248	NUP133	0.553	0.00392892
ENSG00000088899	RP5-1187M17.10	0.552	0.0305
ENSG00000135677	GNS	0.551	1.94074e-05
ENSG00000172716	SLFN11	0.55	0.0170284
ENSG00000120053	GOT1	0.549	0.000764433
ENSG00000106701	FSD1L	0.549	0.0414061
ENSG00000152578	GRIA4	0.548	0.00120558
ENSG00000105619	TFPT	0.547	0.0248248
ENSG00000155438	NIFK	0.546	0.000263177
ENSG00000140859	KIFC3	0.546	0.00687935
ENSG00000117592	PRDX6	0.546	0.0227282
ENSG00000183291	SEP15	0.543	0.014007
ENSG00000169738	DCXR	0.541	0.00557753
ENSG00000136240	KDELR2	0.541	0.0108712
ENSG00000005700	IBTK	0.539	0.000628437
ENSG00000120063	GNA13	0.539	0.00397463
ENSG00000148335	NTMT1	0.539	0.0430809
ENSG00000168993	CPLX1	0.538	0.00130552
ENSG00000125249	RAP2A	0.538	0.00784109
ENSG00000130733	YIPF2	0.533	0.00454408
ENSG00000081760	AACS	0.531	1.7758e-05
ENSG00000165417	GTF2A1	0.53	0.00281966
ENSG00000235961	PNMA6A	0.529	0.00056841
ENSG00000151729	SLC25A4	0.529	0.0189159
ENSG00000133027	PEMT	0.528	0.0093317
ENSG00000197694	SPTAN1	0.526	0.0104258
ENSG00000159079	C21orf59	0.526	0.0392947
ENSG00000105618	PRPF31	0.525	0.0182946
ENSG00000165443	PHYHIPL	0.525	0.0195887
ENSG00000124356	STAMBP	0.524	0.00306354
ENSG00000213626	LBH	0.524	0.0059075
ENSG00000136908	DPM2	0.524	0.0239459
ENSG00000187446	CHP1	0.524	0.0440854
ENSG00000114744	COMMD2	0.523	0.0232788
ENSG00000119537	KDSR	0.522	0.00368311
ENSG00000095564	BTAF1	0.522	0.0051879
ENSG00000158828	PINK1	0.521	0.00555918
ENSG00000101608	MYL12A	0.518	0.000370097
ENSG00000104320	NBN	0.518	0.0301338
ENSG00000141556	TBCD	0.517	0.00529791
ENSG00000162517	PEF1	0.517	0.0316731
ENSG00000198142	SOWAHC	0.516	0.000746227
ENSG00000010310	GIPR	0.516	0.0144749
ENSG00000141568	FOXK2	0.514	0.00907004
ENSG00000101333	PLCB4	0.513	0.000414517
ENSG00000171729	TMEM51	0.513	0.01565
ENSG00000167863	ATP5H	0.511	0.01204
ENSG00000178252	WDR6	0.51	6.20345e-05
ENSG00000101413	RPRD1B	0.509	0.00475872
ENSG00000143207	RFWD2	0.509	0.0390811
ENSG00000124357	NAGK	0.507	0.0205418
ENSG00000115756	HPCAL1	0.506	0.0313362
ENSG00000112996	MRPS30	0.505	0.00181723
ENSG00000141480	ARRB2	0.505	0.00196628
ENSG00000103495	MAZ	0.504	1.68266e-05
ENSG00000179163	FUCA1	0.504	0.0407252
ENSG00000069667	RORA	0.502	0.00501425
ENSG00000100823	APEX1	0.499	0.00653068
ENSG00000110756	HPS5	0.499	0.0405532
ENSG00000173821	RNF213	0.496	0.000222256
ENSG00000102931	ARL2BP	0.496	0.0382293
ENSG00000012174	MBTPS2	0.495	0.0307364
ENSG00000116791	CRYZ	0.495	0.0362058
ENSG00000198301	SDAD1	0.494	0.000253744
ENSG00000076864	RAP1GAP	0.494	0.000302617
ENSG00000131943	C19orf12	0.493	0.0414295
ENSG00000179091	CYC1	0.492	0.0098452
ENSG00000120333	MRPS14	0.491	0.0343373
ENSG00000114554	PLXNA1	0.49	0.0492074
ENSG00000185728	YTHDF3	0.489	0.00069643
ENSG00000153561	RMND5A	0.489	0.00681181
ENSG00000180329	CCDC43	0.489	0.0481827
ENSG00000196428	TSC22D2	0.488	0.00590764
ENSG00000134698	AGO4	0.486	0.0111588
ENSG00000196092	PAX5	0.484	0.00381751
ENSG00000175727	MLXIP	0.483	0.00371233
ENSG00000079819	EPB41L2	0.483	0.00409678
ENSG00000273247	RP11-83A24.2	0.481	0.000967302
ENSG00000235026	DPP10-AS1	0.479	0.00801256
ENSG00000006194	ZNF263	0.478	0.0171357
ENSG00000144677	CTDSPL	0.477	0.000845087
ENSG00000117410	ATP6V0B	0.476	1.32552e-05
ENSG00000172270	BSG	0.475	0.014007
ENSG00000106976	DNM1	0.475	0.0284093
ENSG00000155093	PTPRN2	0.474	0.00375382
ENSG00000166024	R3HCC1L	0.474	0.0190289
ENSG00000057757	PITHD1	0.473	0.0253021
ENSG00000101558	VAPA	0.47	6.6382e-05
ENSG00000165678	GHITM	0.47	0.00597309
ENSG00000158411	MITD1	0.47	0.0291781
ENSG00000159210	SNF8	0.469	0.0223878
ENSG00000116473	RAP1A	0.468	0.00809614
ENSG00000196507	TCEAL3	0.467	0.00310548
ENSG00000160208	RRP1B	0.462	0.00794972
ENSG00000241973	PI4KA	0.462	0.0323361
ENSG00000102409	BEX4	0.461	5.9247e-05
ENSG00000132182	NUP210	0.459	0.00352379
ENSG00000135801	TAF5L	0.459	0.0421618
ENSG00000156599	ZDHHC5	0.456	0.0123303
ENSG00000188846	RPL14	0.453	4.06432e-06
ENSG00000169071	ROR2	0.453	0.00621193
ENSG00000074356	NCBP3	0.452	0.000141251
ENSG00000001036	FUCA2	0.452	0.00763532
ENSG00000110851	PRDM4	0.451	0.00361148
ENSG00000186010	NDUFA13	0.45	0.011399
ENSG00000096717	SIRT1	0.45	0.0278561
ENSG00000107262	BAG1	0.449	0.000311955
ENSG00000165632	TAF3	0.449	0.00217646
ENSG00000169018	FEM1B	0.448	0.00391897
ENSG00000148362	C9orf142	0.447	0.0192035
ENSG00000139990	DCAF5	0.446	6.13041e-05
ENSG00000107223	EDF1	0.446	0.00080189
ENSG00000139998	RAB15	0.446	0.0139395
ENSG00000126001	CEP250	0.445	0.017729
ENSG00000110076	NRXN2	0.445	0.0248084
ENSG00000073921	PICALM	0.444	0.000491945
ENSG00000132361	CLUH	0.444	0.00903076
ENSG00000007944	MYLIP	0.444	0.0161745
ENSG00000174775	HRAS	0.443	0.0146857
ENSG00000169251	NMD3	0.443	0.0242038
ENSG00000163029	SMC6	0.442	0.0114784
ENSG00000070495	JMJD6	0.442	0.0256757
ENSG00000161547	SRSF2	0.441	0.0025779
ENSG00000105698	USF2	0.44	8.4677e-05
ENSG00000092421	SEMA6A	0.439	0.000507852
ENSG00000090273	NUDC	0.438	0.000104528
ENSG00000107929	LARP4B	0.438	0.0326092
ENSG00000170144	HNRNPA3	0.437	2.04458e-05
ENSG00000066777	ARFGEF1	0.437	0.00596221
ENSG00000134202	GSTM3	0.433	0.0119287
ENSG00000161057	PSMC2	0.432	0.00872989
ENSG00000106028	SSBP1	0.431	5.31966e-06
ENSG00000125952	MAX	0.431	0.00957605
ENSG00000085733	CTTN	0.43	0.00280015
ENSG00000116521	SCAMP3	0.43	0.0440901
ENSG00000086065	CHMP5	0.428	0.0481512
ENSG00000111269	CREBL2	0.427	0.00353168
ENSG00000153936	HS2ST1	0.427	0.0375877
ENSG00000073969	NSF	0.427	0.0409234
ENSG00000101474	APMAP	0.425	0.000437865
ENSG00000178607	ERN1	0.425	0.013636
ENSG00000065978	YBX1	0.423	8.37857e-07
ENSG00000110651	CD81	0.422	1.26331e-06
ENSG00000008952	SEC62	0.419	1.21588e-08
ENSG00000109079	TNFAIP1	0.419	0.036219
ENSG00000258289	CHURC1	0.418	0.00148304
ENSG00000106344	RBM28	0.418	0.00544685
ENSG00000130414	NDUFA10	0.417	0.00722448
ENSG00000127948	POR	0.415	0.0141302
ENSG00000131148	EMC8	0.415	0.0261187
ENSG00000071242	RPS6KA2	0.415	0.0279829
ENSG00000174282	ZBTB4	0.414	0.000784404
ENSG00000180011	ZADH2	0.412	0.000355198
ENSG00000176095	IP6K1	0.412	0.0223451
ENSG00000068615	REEP1	0.412	0.0254697
ENSG00000100207	TCF20	0.411	0.0126565
ENSG00000145675	PIK3R1	0.409	0.0176666
ENSG00000116221	MRPL37	0.408	0.0135031
ENSG00000019995	ZRANB1	0.408	0.0159419
ENSG00000132963	POMP	0.407	6.24928e-05
ENSG00000109536	FRG1	0.407	0.00246578
ENSG00000131831	RAI2	0.407	0.00280182
ENSG00000103415	HMOX2	0.407	0.0150912
ENSG00000055044	NOP58	0.405	0.000264406
ENSG00000183172	SMDT1	0.404	0.0097015
ENSG00000137074	APTX	0.403	0.0332641
ENSG00000174306	ZHX3	0.403	0.0488805
ENSG00000067533	RRP15	0.402	0.0176283
ENSG00000011275	RNF216	0.402	0.0273279
ENSG00000169764	UGP2	0.402	0.0337172
ENSG00000092108	SCFD1	0.4	0.0492831
ENSG00000066044	ELAVL1	0.399	0.0057644
ENSG00000103363	TCEB2	0.396	7.25762e-06
ENSG00000179889	PDXDC1	0.395	0.000637251
ENSG00000149654	CDH22	0.395	0.00803856
ENSG00000198732	SMOC1	0.394	0.00874473
ENSG00000113742	CPEB4	0.392	0.000969016
ENSG00000146433	TMEM181	0.392	0.0432197
ENSG00000137145	DENND4C	0.391	0.0192436
ENSG00000139684	ESD	0.388	0.00708551
ENSG00000175416	CLTB	0.387	0.0265056
ENSG00000159023	EPB41	0.385	0.00327157
ENSG00000141030	COPS3	0.385	0.00463278
ENSG00000108395	TRIM37	0.385	0.0104403
ENSG00000006715	VPS41	0.385	0.0237975
ENSG00000119729	RHOQ	0.385	0.0322365
ENSG00000102081	FMR1	0.385	0.0327326
ENSG00000172216	CEBPB	0.385	0.04405
ENSG00000145293	ENOPH1	0.384	0.0196248
ENSG00000161217	PCYT1A	0.383	0.0116712
ENSG00000157106	SMG1	0.383	0.0314585
ENSG00000167522	ANKRD11	0.382	4.93577e-07
ENSG00000100142	POLR2F	0.381	0.0108637
ENSG00000206503	HLA-A	0.38	0.000478918
ENSG00000272398	CD24	0.38	0.00206267
ENSG00000100138	SNU13	0.379	0.000525118
ENSG00000006634	DBF4	0.379	0.00294179
ENSG00000172053	QARS	0.378	0.0152036
ENSG00000063015	SEZ6	0.377	0.013636
ENSG00000134248	LAMTOR5	0.377	0.0155137
ENSG00000070413	DGCR2	0.372	0.0279317
ENSG00000102103	PQBP1	0.372	0.0299359
ENSG00000168701	TMEM208	0.372	0.0416856
ENSG00000177614	PGBD5	0.37	0.0404428
ENSG00000181704	YIPF6	0.369	0.0106645
ENSG00000230989	HSBP1	0.368	1.60774e-05
ENSG00000004864	SLC25A13	0.366	0.00181899
ENSG00000132005	RFX1	0.363	0.0356462
ENSG00000167526	RPL13	0.362	2.87389e-06
ENSG00000134108	ARL8B	0.362	0.0119772
ENSG00000166710	B2M	0.361	2.95038e-06
ENSG00000257727	CNPY2	0.361	0.044848
ENSG00000080189	SLC35C2	0.361	0.046193
ENSG00000172428	MYEOV2	0.36	0.010362
ENSG00000153944	MSI2	0.359	0.021533
ENSG00000167815	PRDX2	0.358	0.0266971
ENSG00000156675	RAB11FIP1	0.349	0.00028082
ENSG00000128731	HERC2	0.348	0.0122844
ENSG00000141759	TXNL4A	0.347	0.00242845
ENSG00000131584	ACAP3	0.345	0.0467468
ENSG00000132676	DAP3	0.344	0.0226807
ENSG00000186184	POLR1D	0.342	0.0179268
ENSG00000107937	GTPBP4	0.342	0.018958
ENSG00000107290	SETX	0.342	0.0265056
ENSG00000080608	PUM3	0.341	0.0171188
ENSG00000134697	GNL2	0.339	0.00110648
ENSG00000171490	RSL1D1	0.339	0.00202678
ENSG00000069956	MAPK6	0.337	0.0026934
ENSG00000148248	SURF4	0.337	0.013696
ENSG00000130811	EIF3G	0.335	0.0458405
ENSG00000008018	PSMB1	0.333	0.00704514
ENSG00000182004	SNRPE	0.331	0.022854
ENSG00000183495	EP400	0.33	0.0399345
ENSG00000145494	NDUFS6	0.328	0.00511131
ENSG00000081154	PCNP	0.328	0.0341749
ENSG00000149932	TMEM219	0.328	0.0432676
ENSG00000197746	PSAP	0.327	0.000101833
ENSG00000145332	KLHL8	0.325	0.0211965
ENSG00000100603	SNW1	0.322	0.00231432
ENSG00000172292	CERS6	0.319	0.0216121
ENSG00000221983	UBA52	0.318	0.000316385
ENSG00000136051	KIAA1033	0.318	0.0294992
ENSG00000196262	PPIA	0.317	0.00223426
ENSG00000182107	TMEM30B	0.314	0.0386516
ENSG00000142230	SAE1	0.311	0.00788374
ENSG00000115738	ID2	0.309	0.00925373
ENSG00000006451	RALA	0.308	0.00814464
ENSG00000023287	RB1CC1	0.308	0.0177529
ENSG00000133606	MKRN1	0.306	0.0272441
ENSG00000184216	IRAK1	0.304	0.0161459
ENSG00000064607	SUGP2	0.299	0.0316731
ENSG00000126603	GLIS2	0.298	0.0118956
ENSG00000167986	DDB1	0.296	0.0380103
ENSG00000087274	ADD1	0.295	0.0411946
ENSG00000171365	CLCN5	0.294	0.009915
ENSG00000235688	AC116614.1	0.294	0.0491317
ENSG00000163166	IWS1	0.284	0.0207825
ENSG00000213639	PPP1CB	0.281	0.0107997
ENSG00000004779	NDUFAB1	0.274	0.026253
ENSG00000255302	EID1	0.273	0.000505378
ENSG00000136485	DCAF7	0.272	0.0379671
ENSG00000134440	NARS	0.265	0.00248089
ENSG00000165732	DDX21	0.263	0.00651241
ENSG00000090060	PAPOLA	0.257	0.0238247
ENSG00000141424	SLC39A6	0.257	0.0357245
ENSG00000184545	DUSP8	0.256	0.0437958
ENSG00000084676	NCOA1	0.254	0.0420324
ENSG00000049618	ARID1B	0.252	0.0307207
ENSG00000168785	TSPAN5	0.251	0.0292379
ENSG00000232112	TMA7	0.249	0.0285885
ENSG00000055917	PUM2	0.247	0.0319982
ENSG00000065135	GNAI3	0.246	0.0300463
ENSG00000065911	MTHFD2	0.244	0.0377322
ENSG00000139116	KIF21A	0.241	0.0267608
ENSG00000124172	ATP5E	0.239	0.000105741
ENSG00000100664	EIF5	0.239	0.0494133
ENSG00000113580	NR3C1	0.238	0.0283055
ENSG00000104904	OAZ1	0.23	0.0263979
ENSG00000099341	PSMD8	0.228	0.0408715
ENSG00000129292	PHF20L1	0.228	0.0450476
ENSG00000112081	SRSF3	0.218	0.046877
ENSG00000149547	EI24	0.215	0.038798
ENSG00000063177	RPL18	0.188	0.0173289
ENSG00000185624	P4HB	0.185	0.0466688
ENSG00000108424	KPNB1	-0.16	0.0479781
ENSG00000132475	H3F3B	-0.171	0.0137373
ENSG00000214548	MEG3	-0.185	0.0393309
ENSG00000110958	PTGES3	-0.187	0.034048
ENSG00000092841	MYL6	-0.188	0.024444
ENSG00000135390	ATP5G2	-0.196	0.0363867
ENSG00000172466	ZNF24	-0.2	0.0238523
ENSG00000149485	FADS1	-0.206	0.0357774
ENSG00000185787	MORF4L1	-0.21	0.0349059
ENSG00000112773	FAM46A	-0.211	0.0371755
ENSG00000196396	PTPN1	-0.214	0.0495476
ENSG00000074696	HACD3	-0.217	0.0253893
ENSG00000153147	SMARCA5	-0.218	0.0308234
ENSG00000101210	EEF1A2	-0.219	0.00401977
ENSG00000053254	FOXN3	-0.219	0.0435953
ENSG00000142192	APP	-0.222	0.0389966
ENSG00000197111	PCBP2	-0.223	0.0079921
ENSG00000198918	RPL39	-0.223	0.0467017
ENSG00000169213	RAB3B	-0.224	0.0270319
ENSG00000116478	HDAC1	-0.224	0.0335665
ENSG00000100201	DDX17	-0.225	0.00422403
ENSG00000164054	SHISA5	-0.228	0.0375135
ENSG00000163602	RYBP	-0.23	0.00377475
ENSG00000198900	TOP1	-0.231	0.00771272
ENSG00000087365	SF3B2	-0.232	0.0198222
ENSG00000111897	SERINC1	-0.233	0.0292433
ENSG00000076554	TPD52	-0.235	0.00549976
ENSG00000133687	TMTC1	-0.236	0.0244377
ENSG00000119888	EPCAM	-0.238	0.00473826
ENSG00000078140	UBE2K	-0.239	0.00891685
ENSG00000141279	NPEPPS	-0.24	0.0326092
ENSG00000235162	C12orf75	-0.244	0.0424966
ENSG00000089280	FUS	-0.245	0.0423265
ENSG00000114416	FXR1	-0.247	0.0270468
ENSG00000092068	SLC7A8	-0.248	0.00749225
ENSG00000197157	SND1	-0.249	0.0492074
ENSG00000048828	FAM120A	-0.251	0.00401529
ENSG00000278311	GGNBP2	-0.251	0.03523
ENSG00000125798	FOXA2	-0.254	0.00115047
ENSG00000171634	BPTF	-0.254	0.00587734
ENSG00000100918	REC8	-0.254	0.0467276
ENSG00000109814	UGDH	-0.255	0.0298894
ENSG00000136938	ANP32B	-0.257	0.00689727
ENSG00000118271	TTR	-0.258	0.0275198
ENSG00000005339	CREBBP	-0.258	0.0299561
ENSG00000100632	ERH	-0.259	0.0407679
ENSG00000138398	PPIG	-0.26	0.000367282
ENSG00000138443	ABI2	-0.26	0.0178762
ENSG00000009307	CSDE1	-0.263	1.45775e-05
ENSG00000125818	PSMF1	-0.263	0.0433026
ENSG00000116754	SRSF11	-0.264	0.000318143
ENSG00000168259	DNAJC7	-0.264	0.0214921
ENSG00000173674	EIF1AX	-0.264	0.0368171
ENSG00000125944	HNRNPR	-0.265	0.013112
ENSG00000163399	ATP1A1	-0.266	0.00853727
ENSG00000168264	IRF2BP2	-0.268	0.00436717
ENSG00000215021	PHB2	-0.271	0.024686
ENSG00000197969	VPS13A	-0.271	0.0457828
ENSG00000143797	MBOAT2	-0.273	0.0463816
ENSG00000157500	APPL1	-0.274	0.00651213
ENSG00000084733	RAB10	-0.275	0.0134824
ENSG00000176407	KCMF1	-0.275	0.033155
ENSG00000112320	SOBP	-0.276	0.0461032
ENSG00000174891	RSRC1	-0.277	0.0495258
ENSG00000153922	CHD1	-0.278	0.0300477
ENSG00000196361	ELAVL3	-0.279	0.0029245
ENSG00000106636	YKT6	-0.279	0.0267608
ENSG00000132002	DNAJB1	-0.279	0.0288768
ENSG00000164754	RAD21	-0.28	8.40879e-05
ENSG00000128272	ATF4	-0.28	0.00125822
ENSG00000072501	SMC1A	-0.281	0.00604941
ENSG00000115241	PPM1G	-0.281	0.00765887
ENSG00000264364	DYNLL2	-0.282	0.00945086
ENSG00000196465	MYL6B	-0.283	0.0497053
ENSG00000170759	KIF5B	-0.284	0.00254711
ENSG00000179218	CALR	-0.285	3.14459e-05
ENSG00000091136	LAMB1	-0.285	0.0136612
ENSG00000164609	SLU7	-0.285	0.0229376
ENSG00000141429	GALNT1	-0.285	0.0466688
ENSG00000134308	YWHAQ	-0.287	0.00119858
ENSG00000140575	IQGAP1	-0.287	0.00566962
ENSG00000117450	PRDX1	-0.288	0.00440507
ENSG00000114861	FOXP1	-0.288	0.00563582
ENSG00000090863	GLG1	-0.288	0.0148007
ENSG00000128609	NDUFA5	-0.288	0.0211965
ENSG00000101350	KIF3B	-0.289	0.00356315
ENSG00000088930	XRN2	-0.29	0.0111544
ENSG00000127831	VIL1	-0.291	0.00163816
ENSG00000139318	DUSP6	-0.291	0.0346713
ENSG00000196911	KPNA5	-0.291	0.0457008
ENSG00000128739	SNRPN	-0.291	0.0481424
ENSG00000173120	KDM2A	-0.295	0.00619607
ENSG00000143614	GATAD2B	-0.295	0.0241209
ENSG00000147676	MAL2	-0.296	0.00249349
ENSG00000065243	PKN2	-0.296	0.0365262
ENSG00000118705	RPN2	-0.297	0.0228083
ENSG00000100650	SRSF5	-0.299	0.0323379
ENSG00000134748	PRPF38A	-0.299	0.0433538
ENSG00000136770	DNAJC1	-0.301	0.0440024
ENSG00000113712	CSNK1A1	-0.302	0.000706595
ENSG00000186566	GPATCH8	-0.302	0.0133921
ENSG00000115091	ACTR3	-0.302	0.0255325
ENSG00000083896	YTHDC1	-0.303	0.00264626
ENSG00000145734	BDP1	-0.304	0.000158595
ENSG00000151893	CACUL1	-0.305	0.0249898
ENSG00000133318	RTN3	-0.306	0.0080615
ENSG00000204435	CSNK2B	-0.306	0.0284093
ENSG00000114062	UBE3A	-0.307	0.00516074
ENSG00000065526	SPEN	-0.307	0.0158608
ENSG00000168724	DNAJC21	-0.308	0.00515722
ENSG00000161671	EMC10	-0.308	0.0236449
ENSG00000159352	PSMD4	-0.308	0.0280307
ENSG00000079462	PAFAH1B3	-0.309	0.0105532
ENSG00000105443	CYTH2	-0.311	0.0374377
ENSG00000125351	UPF3B	-0.312	0.0115708
ENSG00000166441	RPL27A	-0.313	0.000946043
ENSG00000029363	BCLAF1	-0.314	0.00186337
ENSG00000128585	MKLN1	-0.314	0.0245696
ENSG00000137177	KIF13A	-0.314	0.0412718
ENSG00000166848	TERF2IP	-0.315	0.000263177
ENSG00000138674	SEC31A	-0.315	0.00305852
ENSG00000112200	ZNF451	-0.315	0.0196287
ENSG00000134138	MEIS2	-0.316	5.91136e-05
ENSG00000116871	MAP7D1	-0.316	0.0232431
ENSG00000184992	BRI3BP	-0.317	0.036003
ENSG00000136436	CALCOCO2	-0.318	0.00635409
ENSG00000177200	CHD9	-0.318	0.0183936
ENSG00000102898	NUTF2	-0.319	0.0115708
ENSG00000164252	AGGF1	-0.32	0.0400433
ENSG00000025796	SEC63	-0.321	0.00598585
ENSG00000198791	CNOT7	-0.322	0.01399
ENSG00000105063	PPP6R1	-0.322	0.0221856
ENSG00000106723	SPIN1	-0.323	0.00594772
ENSG00000100320	RBFOX2	-0.323	0.00959796
ENSG00000241343	RPL36A	-0.324	0.00477535
ENSG00000005483	KMT2E	-0.325	0.00110133
ENSG00000106244	PDAP1	-0.325	0.0051186
ENSG00000221914	PPP2R2A	-0.325	0.0110676
ENSG00000167283	ATP5L	-0.326	4.33789e-05
ENSG00000124783	SSR1	-0.327	0.00254416
ENSG00000104872	PIH1D1	-0.327	0.0344462
ENSG00000102109	PCSK1N	-0.328	0.0449724
ENSG00000105968	H2AFV	-0.329	0.000679202
ENSG00000108100	CCNY	-0.329	0.0306739
ENSG00000141682	PMAIP1	-0.33	0.0017423
ENSG00000090686	USP48	-0.33	0.0106935
ENSG00000117020	AKT3	-0.33	0.0146133
ENSG00000198730	CTR9	-0.33	0.0213994
ENSG00000188554	NBR1	-0.33	0.0249643
ENSG00000183955	KMT5A	-0.331	0.0443488
ENSG00000132718	SYT11	-0.332	0.00705582
ENSG00000183354	KIAA2026	-0.332	0.0187794
ENSG00000113456	RAD1	-0.332	0.0210972
ENSG00000101266	CSNK2A1	-0.333	0.00229247
ENSG00000204389	HSPA1A	-0.333	0.0183359
ENSG00000099817	POLR2E	-0.333	0.0467025
ENSG00000118689	FOXO3	-0.335	0.0124604
ENSG00000054282	SDCCAG8	-0.335	0.0372944
ENSG00000125534	PPDPF	-0.337	5.43063e-05
ENSG00000092199	HNRNPC	-0.338	2.58301e-05
ENSG00000068308	OTUD5	-0.338	0.0134356
ENSG00000047644	WWC3	-0.338	0.0408703
ENSG00000015171	ZMYND11	-0.339	0.0328253
ENSG00000138867	GUCD1	-0.339	0.0428141
ENSG00000111786	SRSF9	-0.34	0.00819731
ENSG00000111832	RWDD1	-0.341	0.00662625
ENSG00000162604	TM2D1	-0.341	0.0369277
ENSG00000124164	VAPB	-0.342	0.00231442
ENSG00000049449	RCN1	-0.342	0.00817108
ENSG00000170892	TSEN34	-0.345	0.017258
ENSG00000124795	DEK	-0.347	5.71459e-06
ENSG00000174442	ZWILCH	-0.348	0.0199922
ENSG00000143621	ILF2	-0.349	0.0396139
ENSG00000204438	GPANK1	-0.349	0.0462886
ENSG00000078699	CBFA2T2	-0.35	0.0114397
ENSG00000119523	ALG2	-0.35	0.0416856
ENSG00000131242	RAB11FIP4	-0.351	0.0195546
[truncated: 1,247 more rows]

## Sheet: siTFEB_Earl vs ctr2_SPEC_1142
EnsemblGeneID	Symbol	logFC_siTFEB_Earl vs_Earl_ctr2	FDR_siTFEB_Earl vs_Earl_ctr2
ENSG00000261118	RP11-104N10.1	5.39	0.00129506
ENSG00000229267	AC072062.1	5.109	0.0134949
ENSG00000198520	C1orf228	5.106	0.0042872
ENSG00000188779	SKOR1	4.672	0.0201334
ENSG00000107614	TRDMT1	4.643	0.0136289
ENSG00000227740	RP11-318C24.2	4.627	0.0142638
ENSG00000181847	TIGIT	4.585	0.0210769
ENSG00000179532	DNHD1	4.466	0.0184945
ENSG00000204311	DFNB59	4.35	0.00128733
ENSG00000230939	RP11-314C16.1	4.294	0.0192087
ENSG00000227603	RP11-165J3.6	4.242	0.00216092
ENSG00000080493	SLC4A4	4.185	0.00260923
ENSG00000275784	RP5-1125A11.6	4.064	0.0488378
ENSG00000172123	SLFN12	3.97	0.0148945
ENSG00000100218	RSPH14	3.94	0.00429011
ENSG00000215041	NEURL4	3.936	0.022435
ENSG00000198342	ZNF442	3.674	0.015723
ENSG00000247416	RP11-629G13.1	3.559	0.0254279
ENSG00000118557	PMFBP1	3.446	0.0375825
ENSG00000188234	AGAP4	3.38	0.0447208
ENSG00000233942	AC004012.1	3.29	0.0407727
ENSG00000140527	WDR93	3.283	0.0383031
ENSG00000142347	MYO1F	3.274	0.0395197
ENSG00000273063	RP11-334G22.1	3.255	0.0192087
ENSG00000270720	RP11-84C13.2	3.252	0.0407692
ENSG00000267811	RP11-727F15.11	3.207	0.0418693
ENSG00000231113	RP3-475N16.1	3.115	0.0188298
ENSG00000261879	RP11-333E1.1	3.031	0.0375086
ENSG00000246777	RP11-61A14.4	3.02	0.0474902
ENSG00000092850	TEKT2	3.013	0.00204836
ENSG00000277151	RP11-380B4.3	2.979	0.0017138
ENSG00000282246	RP11-295P9.13	2.917	0.0327945
ENSG00000057657	PRDM1	2.684	0.000132434
ENSG00000235706	DICER1-AS1	2.646	0.00769158
ENSG00000004809	SLC22A16	2.488	0.0439165
ENSG00000121068	TBX2	2.476	0.0188183
ENSG00000271270	TMCC1-AS1	2.395	0.03325
ENSG00000262621	LA16c-306E5.2	2.382	0.040297
ENSG00000273604	C17orf96	2.282	0.00770533
ENSG00000121361	KCNJ8	2.271	0.0244162
ENSG00000266490	CTD-2349P21.9	2.265	0.00337259
ENSG00000275857	AC009133.21	2.243	0.0243121
ENSG00000186976	EFCAB6	2.238	0.0063024
ENSG00000273212	AC000068.10	2.235	0.0468504
ENSG00000281358	RASSF1-AS1	2.229	0.0156324
ENSG00000166033	HTRA1	2.187	0.0355802
ENSG00000118997	DNAH7	2.184	0.0245087
ENSG00000248810	RP11-362F19.1	2.158	0.00678152
ENSG00000163749	CCDC158	2.035	0.0452482
ENSG00000156265	MAP3K7CL	2.031	1.00511e-09
ENSG00000197291	RAMP2-AS1	2	0.000100263
ENSG00000277778	PGM5P2	1.991	0.0007616
ENSG00000077713	SLC25A43	1.96	0.00782921
ENSG00000182379	NXPH4	1.911	0.00219988
ENSG00000099953	MMP11	1.885	0.01253
ENSG00000223749	MIR503HG	1.8	0.00746851
ENSG00000256802	RP11-680F8.1	1.742	0.0244162
ENSG00000214114	MYCBP	1.689	8.42268e-12
ENSG00000145020	AMT	1.687	0.0103837
ENSG00000106689	LHX2	1.68	0.0161971
ENSG00000259768	RP5-991G20.1	1.659	0.00597441
ENSG00000116299	KIAA1324	1.657	3.18453e-14
ENSG00000141668	CBLN2	1.657	0.0214314
ENSG00000134917	ADAMTS8	1.656	0.0244448
ENSG00000184786	TCTE3	1.646	0.0358434
ENSG00000163521	GLB1L	1.637	0.00167632
ENSG00000152954	NRSN1	1.619	0.00728573
ENSG00000169715	MT1E	1.598	0.0417116
ENSG00000101846	STS	1.557	0.0426004
ENSG00000268584	RP11-464F9.20	1.545	0.0491383
ENSG00000273156	RP11-127B20.2	1.526	0.0318858
ENSG00000130304	SLC27A1	1.523	0.027008
ENSG00000226200	SGMS1-AS1	1.509	0.0383031
ENSG00000153234	NR4A2	1.481	6.6647e-05
ENSG00000131435	PDLIM4	1.481	0.0138503
ENSG00000196569	LAMA2	1.474	0.00305931
ENSG00000240344	PPIL3	1.472	0.00538961
ENSG00000147799	ARHGAP39	1.468	0.00762521
ENSG00000135862	LAMC1	1.466	1.45421e-18
ENSG00000108370	RGS9	1.443	9.87149e-08
ENSG00000184226	PCDH9	1.434	1.80828e-09
ENSG00000197020	ZNF100	1.432	0.000932124
ENSG00000266173	STRADA	1.42	0.0301698
ENSG00000154736	ADAMTS5	1.398	1.4851e-08
ENSG00000033170	FUT8	1.391	0.00219176
ENSG00000143494	VASH2	1.388	0.0146825
ENSG00000204624	PTCHD2	1.376	0.000995937
ENSG00000109084	TMEM97	1.362	2.57697e-32
ENSG00000148057	IDNK	1.361	0.0305996
ENSG00000171757	LRRC34	1.35	0.0344731
ENSG00000088881	EBF4	1.329	2.21528e-05
ENSG00000167779	IGFBP6	1.324	0.0152836
ENSG00000196220	SRGAP3	1.287	0.0152396
ENSG00000180828	BHLHE22	1.275	7.04941e-05
ENSG00000089820	ARHGAP4	1.274	0.0143595
ENSG00000161921	CXCL16	1.271	0.0193069
ENSG00000161791	FMNL3	1.251	0.0200075
ENSG00000182685	BRICD5	1.248	0.00924287
ENSG00000176381	PRR18	1.245	0.00176668
ENSG00000164574	GALNT10	1.243	2.20222e-07
ENSG00000130818	ZNF426	1.239	1.01415e-05
ENSG00000076053	RBM7	1.237	4.91482e-06
ENSG00000166589	CDH16	1.232	0.0237701
ENSG00000175643	RMI2	1.231	2.10563e-07
ENSG00000124120	TTPAL	1.22	7.81175e-09
ENSG00000160097	FNDC5	1.214	6.5862e-05
ENSG00000118245	TNP1	1.2	0.0486742
ENSG00000146094	DOK3	1.197	0.00013742
ENSG00000255455	RP11-890B15.3	1.191	0.0137238
ENSG00000235092	ID2-AS1	1.179	0.000395699
ENSG00000139174	PRICKLE1	1.177	0.00173271
ENSG00000185088	RPS27L	1.172	5.39893e-14
ENSG00000125148	MT2A	1.167	2.23131e-11
ENSG00000111058	ACSS3	1.161	0.0214314
ENSG00000126970	ZC4H2	1.158	0.0158224
ENSG00000123700	KCNJ2	1.155	0.0478119
ENSG00000196247	ZNF107	1.147	0.00118383
ENSG00000176714	CCDC121	1.144	0.0099667
ENSG00000205913	SRRM2-AS1	1.136	0.0330383
ENSG00000100290	BIK	1.132	0.0341158
ENSG00000234072	AC074117.10	1.131	0.0268007
ENSG00000169683	LRRC45	1.127	0.00198839
ENSG00000138735	PDE5A	1.124	1.74884e-05
ENSG00000181450	ZNF678	1.123	0.000706466
ENSG00000111490	TBC1D30	1.12	0.0453719
ENSG00000115935	WIPF1	1.109	0.000328862
ENSG00000134532	SOX5	1.107	6.26689e-06
ENSG00000120693	SMAD9	1.103	0.00533702
ENSG00000065060	UHRF1BP1	1.089	8.8099e-07
ENSG00000260589	STAM-AS1	1.086	0.0295092
ENSG00000142892	PIGK	1.085	0.00026067
ENSG00000204149	AGAP6	1.085	0.0172377
ENSG00000145287	PLAC8	1.079	0.0342159
ENSG00000272141	RP11-465B22.8	1.073	0.00571663
ENSG00000242622	RP11-18H7.1	1.069	0.0226839
ENSG00000116106	EPHA4	1.063	2.25066e-09
ENSG00000105855	ITGB8	1.062	0.00280543
ENSG00000149499	EML3	1.054	0.00535304
ENSG00000254528	RP11-728F11.4	1.05	0.0105741
ENSG00000169933	FRMPD4	1.05	0.0304065
ENSG00000110315	RNF141	1.043	0.000190014
ENSG00000134326	CMPK2	1.038	0.00371793
ENSG00000131724	IL13RA1	1.031	0.0434559
ENSG00000154920	EME1	1.026	0.0218308
ENSG00000104413	ESRP1	1.025	3.14182e-15
ENSG00000166432	ZMAT1	1.009	0.0416585
ENSG00000215256	DHRS4-AS1	1.002	0.0042872
ENSG00000160867	FGFR4	0.997	0.000152742
ENSG00000177239	MAN1B1	0.991	0.00015083
ENSG00000150756	FAM173B	0.986	0.0436443
ENSG00000124772	CPNE5	0.982	0.00272327
ENSG00000008382	MPND	0.978	0.00326088
ENSG00000054690	PLEKHH1	0.976	0.0342138
ENSG00000163697	APBB2	0.974	0.00016196
ENSG00000141499	WRAP53	0.968	0.000731436
ENSG00000106268	NUDT1	0.958	0.0192179
ENSG00000272870	RP11-798M19.6	0.957	0.00399368
ENSG00000171492	LRRC8D	0.955	0.00132265
ENSG00000151692	RNF144A	0.939	5.05298e-05
ENSG00000172331	BPGM	0.936	0.0152545
ENSG00000166341	DCHS1	0.933	1.1178e-06
ENSG00000111711	GOLT1B	0.93	0.0215016
ENSG00000090612	ZNF268	0.927	1.42173e-05
ENSG00000110693	SOX6	0.924	1.48506e-09
ENSG00000259834	RP11-284N8.3	0.924	3.55724e-06
ENSG00000144840	RABL3	0.924	0.0424144
ENSG00000187193	MT1X	0.912	0.0388931
ENSG00000103018	CYB5B	0.908	2.14345e-06
ENSG00000161847	RAVER1	0.906	7.96156e-05
ENSG00000187790	FANCM	0.906	0.0214314
ENSG00000204536	CCHCR1	0.904	0.0073591
ENSG00000183508	FAM46C	0.903	6.91684e-07
ENSG00000119812	FAM98A	0.9	0.000258327
ENSG00000072571	HMMR	0.892	2.43884e-12
ENSG00000164307	ERAP1	0.89	0.0212094
ENSG00000137713	PPP2R1B	0.888	7.86926e-08
ENSG00000115145	STAM2	0.883	0.00473917
ENSG00000140451	PIF1	0.88	0.0390404
ENSG00000132541	HRSP12	0.879	0.0491987
ENSG00000256222	MTRNR2L3	0.876	0.00712803
ENSG00000006468	ETV1	0.869	6.33466e-12
ENSG00000185418	TARSL2	0.855	0.0123011
ENSG00000163346	PBXIP1	0.854	5.70101e-07
ENSG00000102897	LYRM1	0.852	0.000744743
ENSG00000095637	SORBS1	0.849	0.0400663
ENSG00000127334	DYRK2	0.842	7.18111e-11
ENSG00000259495	RP11-210M15.2	0.835	0.0221668
ENSG00000160691	SHC1	0.832	0.0125394
ENSG00000008282	SYPL1	0.829	6.82577e-07
ENSG00000000460	C1orf112	0.827	0.04761
ENSG00000196810	CTBP1-AS2	0.824	0.00632676
ENSG00000267586	LINC00907	0.823	0.000392656
ENSG00000172380	GNG12	0.821	1.08168e-06
ENSG00000155906	RMND1	0.82	0.0458319
ENSG00000100027	YPEL1	0.819	0.00704411
ENSG00000163683	SMIM14	0.818	2.18505e-07
ENSG00000121413	ZSCAN18	0.812	0.000458802
ENSG00000116406	EDEM3	0.811	7.21511e-10
ENSG00000260838	RP11-531A24.3	0.811	7.52698e-06
ENSG00000183098	GPC6	0.809	0.00478792
ENSG00000239482	RP11-90K6.1	0.809	0.0418693
ENSG00000153363	LINC00467	0.805	0.00223499
ENSG00000205268	PDE7A	0.797	0.00934661
ENSG00000173992	CCS	0.796	1.74332e-05
ENSG00000123104	ITPR2	0.794	0.000234598
ENSG00000115963	RND3	0.792	0.0119964
ENSG00000184304	PRKD1	0.791	0.0134949
ENSG00000143842	SOX13	0.791	0.0491383
ENSG00000158711	ELK4	0.786	0.00224247
ENSG00000142207	URB1	0.785	0.0393899
ENSG00000151150	ANK3	0.783	0.00106924
ENSG00000007541	PIGQ	0.779	0.0015137
ENSG00000176945	MUC20	0.779	0.0191622
ENSG00000169641	LUZP1	0.778	0.00175065
ENSG00000144591	GMPPA	0.774	6.95737e-05
ENSG00000186493	C5orf38	0.771	0.00196139
ENSG00000151276	MAGI1	0.769	0.00056909
ENSG00000111052	LIN7A	0.769	0.00126417
ENSG00000187676	B3GLCT	0.767	0.0277271
ENSG00000152779	SLC16A12	0.765	0.000253863
ENSG00000174326	SLC16A11	0.762	0.0244162
ENSG00000269743	SLC25A53	0.761	1.09001e-07
ENSG00000139618	BRCA2	0.761	3.29803e-07
ENSG00000185869	ZNF829	0.76	0.000219162
ENSG00000111911	HINT3	0.758	0.00296053
ENSG00000173852	DPY19L1	0.758	0.00386149
ENSG00000121621	KIF18A	0.754	0.0432913
ENSG00000062822	POLD1	0.751	0.025982
ENSG00000171320	ESCO2	0.75	8.86386e-05
ENSG00000276045	ORAI1	0.747	0.00209742
ENSG00000168298	HIST1H1E	0.741	0.0362027
ENSG00000170017	ALCAM	0.738	9.31325e-08
ENSG00000123570	RAB9B	0.738	0.00106924
ENSG00000035499	DEPDC1B	0.738	0.00801987
ENSG00000116117	PARD3B	0.738	0.0358867
ENSG00000135093	USP30	0.737	0.0422326
ENSG00000112245	PTP4A1	0.736	3.6773e-10
ENSG00000004799	PDK4	0.732	0.00137434
ENSG00000070182	SPTB	0.731	0.0314675
ENSG00000094804	CDC6	0.729	0.000102378
ENSG00000173218	VANGL1	0.728	0.000438607
ENSG00000196924	FLNA	0.727	2.48383e-08
ENSG00000069712	KIAA1107	0.726	0.025811
ENSG00000136868	SLC31A1	0.724	0.000301624
ENSG00000232838	PET117	0.722	0.000882068
ENSG00000198440	ZNF583	0.721	0.0493198
ENSG00000167964	RAB26	0.714	9.58091e-05
ENSG00000155100	OTUD6B	0.714	0.000402086
ENSG00000100092	SH3BP1	0.714	0.00694944
ENSG00000146376	ARHGAP18	0.711	0.0409392
ENSG00000105771	SMG9	0.71	0.00665586
ENSG00000047346	FAM214A	0.705	0.000297409
ENSG00000213625	LEPROT	0.704	4.60561e-09
ENSG00000169981	ZNF35	0.699	0.00933461
ENSG00000163297	ANTXR2	0.697	0.0241324
ENSG00000104897	SF3A2	0.695	0.000928243
ENSG00000139734	DIAPH3	0.693	7.84481e-07
ENSG00000184451	CCR10	0.69	0.00258659
ENSG00000204130	RUFY2	0.689	5.76038e-05
ENSG00000196961	AP2A1	0.687	0.0272487
ENSG00000149289	ZC3H12C	0.679	0.0143595
ENSG00000111665	CDCA3	0.678	0.000315289
ENSG00000182158	CREB3L2	0.676	0.000313403
ENSG00000144040	SFXN5	0.675	0.022073
ENSG00000144406	UNC80	0.674	6.10526e-05
ENSG00000158321	AUTS2	0.669	1.27706e-07
ENSG00000117222	RBBP5	0.669	2.32799e-05
ENSG00000177728	TMEM94	0.668	0.00564822
ENSG00000079150	FKBP7	0.668	0.0329559
ENSG00000123728	RAP2C	0.668	0.049226
ENSG00000144228	SPOPL	0.666	0.0013438
ENSG00000064309	CDON	0.666	0.01329
ENSG00000143457	GOLPH3L	0.666	0.0230468
ENSG00000184702	SEPT5	0.665	0.0363752
ENSG00000196449	YRDC	0.663	0.000488316
ENSG00000228716	DHFR	0.661	0.0185459
ENSG00000122585	NPY	0.661	0.0294501
ENSG00000116205	TCEANC2	0.66	0.0108887
ENSG00000139645	ANKRD52	0.659	3.62496e-08
ENSG00000005471	ABCB4	0.657	0.0243121
ENSG00000114405	C3orf14	0.654	3.17037e-06
ENSG00000158402	CDC25C	0.652	0.000579104
ENSG00000171827	ZNF570	0.649	0.00444793
ENSG00000114544	SLC41A3	0.648	0.0077697
ENSG00000112137	PHACTR1	0.643	0.0158833
ENSG00000063438	AHRR	0.639	0.015664
ENSG00000106415	GLCCI1	0.638	0.0493785
ENSG00000100258	LMF2	0.629	1.00402e-07
ENSG00000010539	ZNF200	0.629	0.00644453
ENSG00000100483	VCPKMT	0.628	0.0437665
ENSG00000118193	KIF14	0.627	0.00538961
ENSG00000165410	CFL2	0.623	0.000287712
ENSG00000114439	BBX	0.622	1.89879e-08
ENSG00000138434	SSFA2	0.622	0.000534261
ENSG00000100802	C14orf93	0.622	0.00187024
ENSG00000107518	ATRNL1	0.619	0.00651203
ENSG00000057252	SOAT1	0.616	6.17159e-07
ENSG00000112234	FBXL4	0.616	0.00867941
ENSG00000121152	NCAPH	0.612	7.2909e-06
ENSG00000146828	SLC12A9	0.609	0.0298843
ENSG00000163808	KIF15	0.607	0.00016295
ENSG00000116044	NFE2L2	0.6	4.5105e-09
ENSG00000107954	NEURL1	0.6	0.000138092
ENSG00000170959	DCDC1	0.6	0.00734038
ENSG00000119638	NEK9	0.597	0.000743974
ENSG00000196670	ZFP62	0.597	0.00289243
ENSG00000115339	GALNT3	0.597	0.0106292
ENSG00000276644	DACH1	0.596	0.000260322
ENSG00000169826	CSGALNACT2	0.596	0.0214614
ENSG00000140526	ABHD2	0.593	3.72108e-07
ENSG00000112290	WASF1	0.593	0.00300953
ENSG00000142694	EVA1B	0.593	0.0190058
ENSG00000122884	P4HA1	0.592	0.0253871
ENSG00000102181	CD99L2	0.59	0.0232226
ENSG00000100503	NIN	0.587	0.000226908
ENSG00000024862	CCDC28A	0.586	0.00887977
ENSG00000186017	ZNF566	0.584	0.0273097
ENSG00000176542	USF3	0.577	0.000262186
ENSG00000184743	ATL3	0.577	0.00463579
ENSG00000144554	FANCD2	0.576	0.000970827
ENSG00000154305	MIA3	0.571	0.000161566
ENSG00000196663	TECPR2	0.568	0.0315492
ENSG00000177842	ZNF620	0.567	0.00125704
ENSG00000104889	RNASEH2A	0.565	0.000202411
ENSG00000164466	SFXN1	0.564	1.75332e-06
ENSG00000164023	SGMS2	0.562	0.00925548
ENSG00000186501	TMEM222	0.562	0.0357404
ENSG00000173214	KIAA1919	0.561	0.0214314
ENSG00000147853	AK3	0.559	3.48082e-05
ENSG00000138814	PPP3CA	0.558	1.201e-06
ENSG00000126777	KTN1	0.557	1.90736e-16
ENSG00000132196	HSD17B7	0.556	0.0432913
ENSG00000181192	DHTKD1	0.555	0.000643858
ENSG00000138771	SHROOM3	0.552	0.00109109
ENSG00000196458	ZNF605	0.55	0.0474876
ENSG00000178966	RMI1	0.547	0.00254857
ENSG00000198453	ZNF568	0.543	0.0344993
ENSG00000198855	FICD	0.541	0.0109128
ENSG00000099331	MYO9B	0.541	0.0326767
ENSG00000180801	ARSJ	0.538	0.0347474
ENSG00000172201	ID4	0.537	0.00032348
ENSG00000133706	LARS	0.536	1.44666e-05
ENSG00000182010	RTKN2	0.536	0.00049691
ENSG00000129680	MAP7D3	0.536	0.0183761
ENSG00000155660	PDIA4	0.533	5.85916e-07
ENSG00000080815	PSEN1	0.533	0.03261
ENSG00000145050	MANF	0.532	2.20726e-06
ENSG00000125968	ID1	0.531	0.00597631
ENSG00000123989	CHPF	0.53	0.000483119
ENSG00000204469	PRRC2A	0.53	0.00383198
ENSG00000158042	MRPL17	0.525	0.00299038
ENSG00000161800	RACGAP1	0.524	0.0182906
ENSG00000138449	SLC40A1	0.524	0.0456268
ENSG00000153214	TMEM87B	0.521	0.0315232
ENSG00000175224	ATG13	0.516	0.0315146
ENSG00000104522	TSTA3	0.515	0.014541
ENSG00000067704	IARS2	0.514	0.0117334
ENSG00000023909	GCLM	0.513	3.33001e-06
ENSG00000132970	WASF3	0.513	0.00015082
ENSG00000168300	PCMTD1	0.513	0.00463579
ENSG00000100095	SEZ6L	0.513	0.047897
ENSG00000167733	HSD11B1L	0.512	0.0478119
ENSG00000114739	ACVR2B	0.511	0.000366238
ENSG00000103479	RBL2	0.511	0.00925548
ENSG00000184117	NIPSNAP1	0.51	0.0404672
ENSG00000049541	RFC2	0.51	0.0456842
ENSG00000169241	SLC50A1	0.506	0.00775387
ENSG00000198937	CCDC167	0.506	0.0103551
ENSG00000091651	ORC6	0.501	0.0106292
ENSG00000119333	WDR34	0.498	0.00018806
ENSG00000105854	PON2	0.497	0.0438323
ENSG00000063660	GPC1	0.495	0.0364844
ENSG00000101166	PRELID3B	0.494	5.60573e-06
ENSG00000093167	LRRFIP2	0.493	0.00544574
ENSG00000148835	TAF5	0.489	0.032003
ENSG00000213160	KLHL23	0.488	4.07125e-07
ENSG00000139505	MTMR6	0.487	0.00782921
ENSG00000112473	SLC39A7	0.484	0.000102656
ENSG00000196782	MAML3	0.483	0.0208803
ENSG00000089597	GANAB	0.482	0.000376182
ENSG00000140832	MARVELD3	0.481	0.00141704
ENSG00000051825	MPHOSPH9	0.479	0.000502877
ENSG00000156873	PHKG2	0.479	0.0327625
ENSG00000116127	ALMS1	0.479	0.033693
ENSG00000076043	REXO2	0.474	0.00213084
ENSG00000099203	TMED1	0.474	0.00960614
ENSG00000139726	DENR	0.472	1.13421e-06
ENSG00000197858	GPAA1	0.472	0.00222825
ENSG00000138376	BARD1	0.472	0.00575886
ENSG00000180488	FAM73A	0.471	0.00393979
ENSG00000130826	DKC1	0.467	1.14737e-05
ENSG00000117862	TXNDC12	0.465	0.00432783
ENSG00000152332	UHMK1	0.464	0.00150187
ENSG00000173039	RELA	0.462	0.00775405
ENSG00000206053	HN1L	0.46	8.2024e-06
ENSG00000160299	PCNT	0.46	8.89596e-06
ENSG00000168036	CTNNB1	0.46	0.000151661
ENSG00000145730	PAM	0.46	0.00137434
ENSG00000185163	DDX51	0.46	0.00744395
ENSG00000105518	TMEM205	0.46	0.0318522
ENSG00000128573	FOXP2	0.459	0.0318555
ENSG00000117500	TMED5	0.458	0.00504992
ENSG00000149294	NCAM1	0.457	6.73379e-05
ENSG00000114346	ECT2	0.453	0.000473893
ENSG00000167685	ZNF444	0.453	0.0344675
ENSG00000089022	MAPKAPK5	0.451	0.00969117
ENSG00000136830	FAM129B	0.45	0.00697121
ENSG00000162231	NXF1	0.45	0.0280496
ENSG00000146670	CDCA5	0.45	0.0362386
ENSG00000089154	GCN1	0.449	0.000875858
ENSG00000100242	SUN2	0.449	0.00093233
ENSG00000166004	CEP295	0.448	0.00101481
ENSG00000189306	RRP7A	0.447	0.0180357
ENSG00000143228	NUF2	0.445	0.0052155
ENSG00000146918	NCAPG2	0.444	0.00463579
ENSG00000167113	COQ4	0.444	0.00632676
ENSG00000166508	MCM7	0.442	1.53174e-05
ENSG00000007047	MARK4	0.44	0.0244821
ENSG00000124177	CHD6	0.435	0.000155179
ENSG00000104765	BNIP3L	0.435	0.00053565
ENSG00000213949	ITGA1	0.435	0.00796325
ENSG00000187079	TEAD1	0.434	1.83786e-05
ENSG00000126070	AGO3	0.434	0.0192859
ENSG00000138111	MFSD13A	0.432	0.0394656
ENSG00000204128	C2orf72	0.432	0.0436564
ENSG00000170899	GSTA4	0.431	0.0493198
ENSG00000163781	TOPBP1	0.428	3.68322e-05
ENSG00000159792	PSKH1	0.428	0.0365962
ENSG00000169609	C15orf40	0.426	0.047132
ENSG00000153956	CACNA2D1	0.425	1.32862e-08
ENSG00000136238	RAC1	0.425	9.12251e-06
ENSG00000128849	CGNL1	0.425	0.0186957
ENSG00000131153	GINS2	0.424	0.0121521
ENSG00000065029	ZNF76	0.424	0.0454155
ENSG00000063176	SPHK2	0.423	0.00853101
ENSG00000196715	VKORC1L1	0.42	0.0273167
ENSG00000112531	QKI	0.414	0.0181597
ENSG00000159086	PAXBP1	0.411	0.0355108
ENSG00000118600	TMEM5	0.411	0.0400859
ENSG00000205208	C4orf46	0.408	0.0337819
ENSG00000164164	OTUD4	0.408	0.0360854
ENSG00000086758	HUWE1	0.406	0.0027693
ENSG00000129255	MPDU1	0.406	0.0177405
ENSG00000166582	CENPV	0.403	0.0131647
ENSG00000126787	DLGAP5	0.401	0.00988865
ENSG00000072310	SREBF1	0.4	0.0260396
ENSG00000163938	GNL3	0.398	0.0121369
ENSG00000136960	ENPP2	0.392	0.00431258
ENSG00000182759	MAFA	0.392	0.00568192
ENSG00000140265	ZSCAN29	0.392	0.0358867
ENSG00000142864	SERBP1	0.388	4.57735e-08
ENSG00000186487	MYT1L	0.387	0.047122
ENSG00000176208	ATAD5	0.386	0.0318555
ENSG00000162086	ZNF75A	0.385	0.0318555
ENSG00000105576	TNPO2	0.383	0.00218119
ENSG00000205726	ITSN1	0.382	0.0457569
ENSG00000185591	SP1	0.381	0.0260185
ENSG00000198420	TCAF1	0.38	0.00214014
ENSG00000088992	TESC	0.38	0.015035
ENSG00000116731	PRDM2	0.378	0.0194524
ENSG00000156603	MED19	0.377	0.0135014
ENSG00000184281	TSSC4	0.376	0.0207096
ENSG00000080986	NDC80	0.375	0.0053509
ENSG00000162664	ZNF326	0.374	0.00293041
ENSG00000143190	POU2F1	0.374	0.00599165
ENSG00000166803	KIAA0101	0.373	0.00958079
ENSG00000133119	RFC3	0.373	0.0148945
ENSG00000267855	NDUFA7	0.373	0.0483593
ENSG00000115828	QPCT	0.372	0.00301369
ENSG00000077232	DNAJC10	0.371	0.00177632
ENSG00000134986	NREP	0.37	0.0376042
ENSG00000161999	JMJD8	0.368	0.00935731
ENSG00000171105	INSR	0.368	0.0177132
ENSG00000147535	PLPP5	0.365	0.00609866
ENSG00000175329	ISX	0.364	0.00328766
ENSG00000182512	GLRX5	0.361	0.00321101
ENSG00000168172	HOOK3	0.359	0.00160986
ENSG00000196914	ARHGEF12	0.359	0.0214314
ENSG00000211460	TSN	0.358	0.00261499
ENSG00000058262	SEC61A1	0.357	0.00815768
ENSG00000078618	NRDC	0.355	0.00081487
ENSG00000065308	TRAM2	0.355	0.0410402
ENSG00000115902	SLC1A4	0.354	0.0488286
ENSG00000128923	FAM63B	0.346	0.0352396
ENSG00000176953	NFATC2IP	0.345	0.0003929
ENSG00000119778	ATAD2B	0.342	0.0222852
ENSG00000167670	CHAF1A	0.341	0.00974495
ENSG00000135837	CEP350	0.339	9.90937e-06
ENSG00000204209	DAXX	0.339	0.00355831
ENSG00000137076	TLN1	0.339	0.00432725
ENSG00000165916	PSMC3	0.339	0.0159376
ENSG00000006712	PAF1	0.339	0.0434952
ENSG00000082397	EPB41L3	0.338	0.0263425
ENSG00000071243	ING3	0.337	0.0193814
ENSG00000137133	HINT2	0.337	0.0406403
ENSG00000116001	TIA1	0.336	0.0074738
ENSG00000178177	LCORL	0.335	5.68014e-05
ENSG00000165209	STRBP	0.333	0.0116622
ENSG00000170348	TMED10	0.332	0.00375205
ENSG00000072778	ACADVL	0.331	0.0201881
ENSG00000087460	GNAS	0.329	1.86987e-07
ENSG00000270647	TAF15	0.328	0.0051362
ENSG00000169895	SYAP1	0.328	0.00933461
ENSG00000198919	DZIP3	0.328	0.0173445
ENSG00000137337	MDC1	0.328	0.022673
ENSG00000198561	CTNND1	0.328	0.0344362
ENSG00000104067	TJP1	0.328	0.0453972
ENSG00000112308	C6orf62	0.326	0.0345177
ENSG00000164292	RHOBTB3	0.325	2.04434e-06
ENSG00000102241	HTATSF1	0.324	0.00244618
ENSG00000065802	ASB1	0.324	0.0244162
ENSG00000122545	SEPT7	0.32	9.66844e-05
ENSG00000196323	ZBTB44	0.32	0.0344549
ENSG00000100485	SOS2	0.32	0.0357672
ENSG00000151208	DLG5	0.318	0.0247432
ENSG00000167861	HID1	0.318	0.0457374
ENSG00000107249	GLIS3	0.317	0.00221625
ENSG00000089199	CHGB	0.316	0.00109962
ENSG00000198087	CD2AP	0.314	0.0323504
ENSG00000082153	BZW1	0.313	0.0212372
ENSG00000077782	FGFR1	0.312	0.0052942
ENSG00000116209	TMEM59	0.311	0.00247042
ENSG00000175220	ARHGAP1	0.31	0.0205544
ENSG00000180530	NRIP1	0.308	0.0134516
ENSG00000033178	UBA6	0.307	0.046314
ENSG00000169359	SLC33A1	0.303	0.026732
ENSG00000140943	MBTPS1	0.302	0.0252951
ENSG00000055211	GINM1	0.3	0.042117
ENSG00000158195	WASF2	0.297	0.000528854
ENSG00000132485	ZRANB2	0.297	0.000809718
ENSG00000165406	MARCH8	0.296	0.0139136
ENSG00000135999	EPC2	0.296	0.0311767
ENSG00000101439	CST3	0.296	0.0459949
ENSG00000136874	STX17	0.294	0.0482259
ENSG00000125870	SNRPB2	0.293	0.00314176
ENSG00000125753	VASP	0.293	0.00867941
ENSG00000173473	SMARCC1	0.29	0.000111279
ENSG00000213593	TMX2	0.29	0.0066123
ENSG00000064393	HIPK2	0.289	0.00414758
ENSG00000163961	RNF168	0.289	0.0431387
ENSG00000173905	GOLIM4	0.288	0.0182483
ENSG00000047410	TPR	0.287	0.0100928
ENSG00000168496	FEN1	0.287	0.0385544
ENSG00000168092	PAFAH1B2	0.286	0.0082573
ENSG00000205581	HMGN1	0.284	0.00310002
ENSG00000073584	SMARCE1	0.284	0.0211316
ENSG00000138757	G3BP2	0.283	0.021426
ENSG00000168214	RBPJ	0.282	0.0312816
ENSG00000144028	SNRNP200	0.28	0.00582303
ENSG00000153132	CLGN	0.28	0.0369927
ENSG00000113658	SMAD5	0.277	0.00994801
ENSG00000115233	PSMD14	0.277	0.0230796
ENSG00000070081	NUCB2	0.276	0.00243568
ENSG00000143545	RAB13	0.272	0.0422162
ENSG00000029993	HMGB3	0.269	0.0116622
ENSG00000129351	ILF3	0.268	0.00345051
ENSG00000136861	CDK5RAP2	0.268	0.0282687
ENSG00000127603	MACF1	0.268	0.0391086
ENSG00000008083	JARID2	0.267	0.0020244
ENSG00000138760	SCARB2	0.265	0.00138993
ENSG00000144224	UBXN4	0.263	0.000401393
ENSG00000183337	BCOR	0.262	0.0391285
ENSG00000123106	CCDC91	0.262	0.0402359
ENSG00000091527	CDV3	0.259	0.0125808
ENSG00000124831	LRRFIP1	0.258	0.00744395
ENSG00000143776	CDC42BPA	0.256	0.0375883
ENSG00000101109	STK4	0.249	0.03261
ENSG00000101966	XIAP	0.248	0.0218234
ENSG00000152291	TGOLN2	0.247	0.0132906
ENSG00000134644	PUM1	0.246	0.0304895
ENSG00000111142	METAP2	0.231	0.00504354
ENSG00000102172	SMS	0.231	0.0115544
ENSG00000123562	MORF4L2	0.23	0.0073591
ENSG00000082701	GSK3B	0.225	0.043906
ENSG00000187109	NAP1L1	0.224	0.00156254
ENSG00000101150	TPD52L2	0.223	0.0206502
ENSG00000148143	ZNF462	0.221	0.0414003
ENSG00000182985	CADM1	0.217	0.000463587
ENSG00000171456	ASXL1	0.215	0.0456268
ENSG00000130816	DNMT1	0.214	0.00599382
ENSG00000162521	RBBP4	0.209	0.0466265
ENSG00000103342	GSPT1	0.205	0.0276356
ENSG00000131149	GSE1	0.203	0.0424006
ENSG00000084090	STARD7	0.201	0.0348127
ENSG00000089248	ERP29	0.194	0.04239
ENSG00000164190	NIPBL	0.19	0.0347924
ENSG00000145833	DDX46	0.185	0.0327945
ENSG00000083642	PDS5B	0.175	0.0327067
ENSG00000119707	RBM25	0.172	0.0433958
ENSG00000172757	CFL1	-0.153	0.0315381
ENSG00000104131	EIF3J	-0.183	0.047122
ENSG00000090266	NDUFB2	-0.194	0.0436564
ENSG00000167088	SNRPD1	-0.196	0.0353149
ENSG00000133026	MYH10	-0.198	0.00960614
ENSG00000176340	COX8A	-0.198	0.0488327
ENSG00000114302	PRKAR2A	-0.199	0.0337344
ENSG00000112306	RPS12	-0.202	0.0132433
ENSG00000075624	ACTB	-0.206	0.0221338
ENSG00000104529	EEF1D	-0.206	0.0222341
ENSG00000147604	RPL7	-0.207	0.0214314
ENSG00000125868	DSTN	-0.21	0.0107948
ENSG00000070756	PABPC1	-0.216	0.00504626
ENSG00000167658	EEF2	-0.218	0.000576345
ENSG00000171858	RPS21	-0.225	0.00050827
ENSG00000169100	SLC25A6	-0.225	0.0146691
ENSG00000101972	STAG2	-0.226	0.0259205
ENSG00000135250	SRPK2	-0.227	0.040523
ENSG00000141367	CLTC	-0.23	0.0068493
ENSG00000145425	RPS3A	-0.231	0.00162553
ENSG00000136156	ITM2B	-0.234	0.0391285
ENSG00000111669	TPI1	-0.235	0.0347474
ENSG00000012660	ELOVL5	-0.236	0.0336388
ENSG00000114999	TTL	-0.237	0.0445897
ENSG00000134313	KIDINS220	-0.238	0.00538961
ENSG00000171530	TBCA	-0.247	0.000711951
ENSG00000070087	PFN2	-0.248	0.0108787
ENSG00000158669	GPAT4	-0.249	0.0131212
ENSG00000177311	ZBTB38	-0.25	0.032795
ENSG00000144713	RPL32	-0.251	0.000119846
ENSG00000182606	TRAK1	-0.251	0.0441064
ENSG00000178951	ZBTB7A	-0.252	0.011076
ENSG00000011454	RABGAP1	-0.255	0.0335683
ENSG00000240694	PNMA2	-0.256	0.0439419
ENSG00000174748	RPL15	-0.257	0.000239953
ENSG00000142937	RPS8	-0.258	0.000469306
ENSG00000156113	KCNMA1	-0.26	0.0334754
ENSG00000110700	RPS13	-0.261	0.0022523
ENSG00000171475	WIPF2	-0.261	0.0342138
ENSG00000164346	NSA2	-0.262	4.89434e-05
ENSG00000173812	EIF1	-0.263	0.00562124
ENSG00000166595	FAM96B	-0.267	0.0418597
ENSG00000173660	UQCRH	-0.269	0.00248777
ENSG00000196683	TOMM7	-0.269	0.027341
ENSG00000087448	KLHL42	-0.27	0.00489523
ENSG00000254999	BRK1	-0.271	0.00392933
ENSG00000070831	CDC42	-0.271	0.00849874
ENSG00000011114	BTBD7	-0.272	0.00326088
ENSG00000174238	PITPNA	-0.272	0.0158833
ENSG00000118680	MYL12B	-0.273	0.0372319
ENSG00000100697	DICER1	-0.276	0.00426699
ENSG00000153774	CFDP1	-0.276	0.0150425
ENSG00000102804	TSC22D1	-0.278	0.0241442
ENSG00000179295	PTPN11	-0.279	0.0197492
ENSG00000139163	ETNK1	-0.28	0.00326088
ENSG00000233927	RPS28	-0.281	0.000283554
ENSG00000067048	DDX3Y	-0.281	0.0289759
ENSG00000088888	MAVS	-0.283	0.00638606
ENSG00000069849	ATP1B3	-0.283	0.0138089
ENSG00000124614	RPS10	-0.284	0.000151199
ENSG00000049656	CLPTM1L	-0.284	0.00933461
ENSG00000132604	TERF2	-0.285	0.0414213
ENSG00000265681	RPL17	-0.286	0.0141504
ENSG00000116237	ICMT	-0.287	0.0376042
ENSG00000149925	ALDOA	-0.288	0.027341
ENSG00000228474	OST4	-0.288	0.03261
ENSG00000115866	DARS	-0.29	0.00678152
ENSG00000091140	DLD	-0.29	0.00877791
ENSG00000141385	AFG3L2	-0.29	0.0358066
ENSG00000169567	HINT1	-0.292	0.00571663
ENSG00000133703	KRAS	-0.293	0.00244618
ENSG00000129250	KIF1C	-0.294	0.0165592
ENSG00000167193	CRK	-0.294	0.0417116
ENSG00000140612	SEC11A	-0.295	0.00775405
ENSG00000102572	STK24	-0.296	0.0157833
ENSG00000183648	NDUFB1	-0.297	0.0446447
ENSG00000197756	RPL37A	-0.298	2.19153e-07
ENSG00000122406	RPL5	-0.302	3.72108e-07
ENSG00000125826	RBCK1	-0.304	0.00475656
ENSG00000132359	RAP1GAP2	-0.306	0.00882164
ENSG00000173113	TRMT112	-0.307	0.00161368
ENSG00000135940	COX5B	-0.307	0.00353609
ENSG00000154518	ATP5G3	-0.308	8.10829e-05
ENSG00000178449	COX14	-0.309	0.00824785
ENSG00000061794	MRPS35	-0.309	0.0383522
ENSG00000147324	MFHAS1	-0.312	0.0397728
ENSG00000100852	ARHGAP5	-0.313	7.85813e-05
ENSG00000114956	DGUOK	-0.313	0.0478119
ENSG00000107679	PLEKHA1	-0.315	0.0480987
ENSG00000126822	PLEKHG3	-0.317	0.00404724
ENSG00000168924	LETM1	-0.318	0.0270341
ENSG00000116288	PARK7	-0.319	0.00748603
ENSG00000014824	SLC30A9	-0.319	0.0221338
ENSG00000115419	GLS	-0.323	2.55366e-05
ENSG00000172915	NBEA	-0.323	0.0123585
ENSG00000198815	FOXJ3	-0.324	0.0298843
ENSG00000110955	ATP5B	-0.325	0.00213589
ENSG00000111229	ARPC3	-0.326	0.00443186
ENSG00000143702	CEP170	-0.326	0.0393114
ENSG00000084073	ZMPSTE24	-0.328	0.0177941
ENSG00000132323	ILKAP	-0.328	0.0257503
ENSG00000158850	B4GALT3	-0.328	0.0387436
ENSG00000166200	COPS2	-0.33	0.0495419
ENSG00000168653	NDUFS5	-0.332	2.05981e-05
ENSG00000179222	MAGED1	-0.333	0.0491282
ENSG00000124784	RIOK1	-0.334	0.0136747
ENSG00000180628	PCGF5	-0.335	0.0217411
ENSG00000071127	WDR1	-0.336	0.000505377
ENSG00000172301	COPRS	-0.336	0.000839767
ENSG00000130309	COLGALT1	-0.336	0.00442218
ENSG00000089289	IGBP1	-0.338	0.0132433
ENSG00000128699	ORMDL1	-0.338	0.0132433
ENSG00000119402	FBXW2	-0.339	0.0108751
ENSG00000178498	DTX3	-0.339	0.0166462
ENSG00000204842	ATXN2	-0.34	0.00213033
ENSG00000213741	RPS29	-0.343	2.10062e-05
ENSG00000156711	MAPK13	-0.343	0.00582303
ENSG00000130638	ATXN10	-0.343	0.0246178
ENSG00000035403	VCL	-0.344	0.0148484
ENSG00000123136	DDX39A	-0.348	0.0240792
ENSG00000050405	LIMA1	-0.35	0.00674392
ENSG00000137210	TMEM14B	-0.35	0.0432913
ENSG00000078687	TNRC6C	-0.352	0.00153743
ENSG00000170624	SGCD	-0.352	0.0237701
ENSG00000177971	IMP3	-0.353	0.0011344
ENSG00000162408	NOL9	-0.353	0.0105741
ENSG00000105229	PIAS4	-0.353	0.0171878
ENSG00000132432	SEC61G	-0.354	0.0495102
ENSG00000135090	TAOK3	-0.355	0.0030747
ENSG00000134265	NAPG	-0.356	0.0494467
ENSG00000147010	SH3KBP1	-0.357	0.0412484
ENSG00000110172	CHORDC1	-0.358	0.0156787
ENSG00000165526	RPUSD4	-0.359	0.0221153
ENSG00000089157	RPLP0	-0.36	5.50884e-09
ENSG00000142541	RPL13A	-0.36	1.03046e-07
ENSG00000168827	GFM1	-0.362	0.0486742
ENSG00000140474	ULK3	-0.363	0.0139203
ENSG00000175354	PTPN2	-0.363	0.0405684
ENSG00000101421	CHMP4B	-0.364	2.1195e-06
ENSG00000152795	HNRNPDL	-0.365	5.13831e-08
ENSG00000204387	C6orf48	-0.365	0.000148969
ENSG00000165283	STOML2	-0.365	0.0256029
ENSG00000007520	TSR3	-0.366	0.00190772
ENSG00000139343	SNRPF	-0.366	0.0176586
ENSG00000130479	MAP1S	-0.368	0.0434952
ENSG00000163171	CDC42EP3	-0.37	0.0013438
ENSG00000173418	NAA20	-0.37	0.00486825
ENSG00000089063	TMEM230	-0.37	0.0201522
ENSG00000104825	NFKBIB	-0.371	0.0262756
ENSG00000147481	SNTG1	-0.372	0.013225
ENSG00000075415	SLC25A3	-0.373	8.3976e-05
ENSG00000139579	NABP2	-0.373	0.0250015
ENSG00000185608	MRPL40	-0.373	0.0408926
ENSG00000143612	C1orf43	-0.375	0.00021301
ENSG00000104722	NEFM	-0.375	0.00342923
ENSG00000122873	CISD1	-0.376	0.00198549
ENSG00000010292	NCAPD2	-0.376	0.0478119
ENSG00000174437	ATP2A2	-0.377	0.00013742
ENSG00000139354	GAS2L3	-0.377	0.00106511
ENSG00000168291	PDHB	-0.379	0.0135344
ENSG00000166734	CASC4	-0.381	0.0200075
ENSG00000121410	A1BG	-0.381	0.0350198
ENSG00000116251	RPL22	-0.383	0.000260322
ENSG00000163319	MRPS18C	-0.383	0.00199894
ENSG00000136854	STXBP1	-0.383	0.00356963
ENSG00000163428	LRRC58	-0.384	1.22289e-05
ENSG00000188042	ARL4C	-0.384	0.00221625
ENSG00000196531	NACA	-0.385	4.91482e-06
ENSG00000168958	MFF	-0.385	0.0176586
ENSG00000172530	BANP	-0.385	0.0468049
ENSG00000130204	TOMM40	-0.387	0.0358867
ENSG00000136718	IMP4	-0.388	0.037893
ENSG00000183520	UTP11L	-0.394	0.0110342
ENSG00000163558	PRKCI	-0.395	0.0307758
ENSG00000023330	ALAS1	-0.397	0.0466265
ENSG00000126773	PCNXL4	-0.398	0.0167209
ENSG00000063854	HAGH	-0.399	0.00122658
ENSG00000169926	KLF13	-0.399	0.0342987
ENSG00000133935	C14orf1	-0.401	0.0474902
ENSG00000111674	ENO2	-0.402	0.000554353
ENSG00000275700	AATF	-0.405	0.00106924
ENSG00000100221	JOSD1	-0.405	0.0222341
ENSG00000129084	PSMA1	-0.405	0.0222341
ENSG00000205542	TMSB4X	-0.406	0.012384
ENSG00000112159	MDN1	-0.407	0.00324149
ENSG00000101577	LPIN2	-0.407	0.0222852
ENSG00000185222	WBP5	-0.41	3.33996e-05
ENSG00000125877	ITPA	-0.411	0.000283554
ENSG00000131871	VIMP	-0.413	0.00346432
ENSG00000156990	RPUSD3	-0.413	0.0386305
ENSG00000113269	RNF130	-0.414	0.00775405
ENSG00000111364	DDX55	-0.415	0.0280496
ENSG00000114383	TUSC2	-0.417	0.0147314
ENSG00000146416	AIG1	-0.418	0.0121996
ENSG00000122068	FYTTD1	-0.419	0.00115323
ENSG00000166272	WBP1L	-0.42	0.035553
ENSG00000169230	PRELID1	-0.421	0.00080931
ENSG00000188706	ZDHHC9	-0.426	0.0124274
ENSG00000164970	FAM219A	-0.426	0.0266714
ENSG00000266402	SNHG25	-0.427	0.00350144
ENSG00000108187	PBLD	-0.428	0.0495419
ENSG00000163444	TMEM183A	-0.429	0.0200075
ENSG00000137106	GRHPR	-0.43	0.0046445
ENSG00000167323	STIM1	-0.43	0.0304065
ENSG00000243147	MRPL33	-0.431	0.00832549
ENSG00000165915	SLC39A13	-0.431	0.02953
ENSG00000112078	KCTD20	-0.433	0.00661731
ENSG00000125814	NAPB	-0.433	0.00796742
ENSG00000087095	NLK	-0.436	0.0323504
ENSG00000165699	TSC1	-0.438	0.00125114
ENSG00000105700	KXD1	-0.439	0.02247
ENSG00000151465	CDC123	-0.44	0.0147944
ENSG00000107404	DVL1	-0.44	0.0188784
ENSG00000143952	VPS54	-0.44	0.0368262
ENSG00000176890	TYMS	-0.441	0.0115852
ENSG00000109220	CHIC2	-0.441	0.0248047
ENSG00000137818	RPLP1	-0.442	4.98748e-13
ENSG00000163956	LRPAP1	-0.445	0.00590173
ENSG00000105676	ARMC6	-0.445	0.0411828
ENSG00000109390	NDUFC1	-0.447	0.000235201
ENSG00000143862	ARL8A	-0.448	0.000320793
ENSG00000273841	TAF9	-0.449	0.0136568
ENSG00000082515	MRPL22	-0.45	0.00214905
ENSG00000136522	MRPL47	-0.45	0.0468296
ENSG00000273344	PAXIP1-AS1	-0.451	0.010365
ENSG00000176396	EID2	-0.452	0.0231581
ENSG00000170266	GLB1	-0.453	0.00276389
ENSG00000118263	KLF7	-0.453	0.00372801
ENSG00000181061	HIGD1A	-0.453	0.00378724
ENSG00000255198	SNHG9	-0.458	0.000483119
ENSG00000203727	SAMD5	-0.46	1.84903e-06
ENSG00000117000	RLF	-0.463	0.000301624
ENSG00000157593	SLC35B2	-0.464	0.0488378
ENSG00000078725	BRINP1	-0.466	0.00096686
ENSG00000197265	GTF2E2	-0.466	0.0272071
ENSG00000010270	STARD3NL	-0.468	0.0192531
ENSG00000123575	FAM199X	-0.47	0.0212372
ENSG00000182901	RGS7	-0.47	0.0347924
ENSG00000198242	RPL23A	-0.471	1.32862e-08
ENSG00000179958	DCTPP1	-0.471	0.0412484
ENSG00000141098	GFOD2	-0.478	0.00204836
ENSG00000165704	HPRT1	-0.478	0.0123253
ENSG00000105552	BCAT2	-0.479	0.0432913
ENSG00000123992	DNPEP	-0.481	0.00714005
ENSG00000117697	NSL1	-0.483	0.000662967
ENSG00000121104	FAM117A	-0.483	0.0492106
ENSG00000148120	C9orf3	-0.484	0.00155707
ENSG00000172590	MRPL52	-0.485	0.000809718
ENSG00000181744	C3orf58	-0.49	0.00710595
ENSG00000179314	WSCD1	-0.492	0.000213842
ENSG00000138382	METTL5	-0.493	0.000112278
ENSG00000169490	TM2D2	-0.493	0.0221668
ENSG00000054983	GALC	-0.494	0.0418693
ENSG00000148399	DPH7	-0.495	0.00832137
ENSG00000198879	SFMBT2	-0.495	0.0223782
ENSG00000103202	NME4	-0.496	2.93493e-05
ENSG00000018189	RUFY3	-0.496	0.000156788
ENSG00000143252	SDHC	-0.496	0.000822571
ENSG00000237441	RGL2	-0.496	0.0147944
ENSG00000156471	PTDSS1	-0.497	0.00501577
ENSG00000129472	RAB2B	-0.498	0.0447618
ENSG00000163634	THOC7	-0.501	7.02113e-05
ENSG00000103034	NDRG4	-0.501	0.00775405
ENSG00000120686	UFM1	-0.505	0.000214326
ENSG00000111860	CEP85L	-0.505	0.00214462
ENSG00000140740	UQCRC2	-0.505	0.00980248
ENSG00000115944	COX7A2L	-0.507	1.11009e-06
ENSG00000143569	UBAP2L	-0.51	2.0063e-05
ENSG00000105185	PDCD5	-0.51	4.48144e-05
ENSG00000143622	RIT1	-0.514	0.00300669
ENSG00000135766	EGLN1	-0.517	0.0318555
ENSG00000177000	MTHFR	-0.517	0.0406403
ENSG00000140577	CRTC3	-0.518	0.0015137
ENSG00000213551	DNAJC9	-0.522	1.51765e-05
ENSG00000139826	ABHD13	-0.525	0.00355944
ENSG00000173153	ESRRA	-0.525	0.040523
ENSG00000141298	SSH2	-0.527	3.52706e-05
ENSG00000188021	UBQLN2	-0.527	0.0323504
ENSG00000272831	RP11-792A8.4	-0.527	0.0455164
ENSG00000244045	TMEM199	-0.529	0.000692039
ENSG00000139620	KANSL2	-0.53	0.0261149
ENSG00000138459	SLC35A5	-0.53	0.0386305
ENSG00000182534	MXRA7	-0.531	0.0004967
ENSG00000127955	GNAI1	-0.535	0.000890872
ENSG00000204954	C12orf73	-0.535	0.0110896
ENSG00000160124	CCDC58	-0.535	0.0349859
ENSG00000126775	ATG14	-0.539	0.02247
ENSG00000249915	PDCD6	-0.543	0.000967424
ENSG00000183828	NUDT14	-0.543	0.00925548
ENSG00000198053	SIRPA	-0.545	0.00571663
ENSG00000136848	DAB2IP	-0.545	0.00877772
ENSG00000173889	PHC3	-0.55	0.000706466
ENSG00000069702	TGFBR3	-0.551	0.010632
ENSG00000125821	DTD1	-0.552	0.00323536
ENSG00000250742	RP11-834C11.4	-0.554	0.0393855
ENSG00000106330	MOSPD3	-0.558	0.00248777
ENSG00000104863	LIN7B	-0.558	0.0162168
ENSG00000173011	TADA2B	-0.563	0.0309682
ENSG00000170921	TANC2	-0.564	0.000808785
ENSG00000102882	MAPK3	-0.564	0.0155308
ENSG00000147416	ATP6V1B2	-0.565	3.28769e-06
ENSG00000215915	ATAD3C	-0.566	0.00385866
ENSG00000269858	EGLN2	-0.568	0.0029666
ENSG00000152556	PFKM	-0.568	0.00917033
ENSG00000093010	COMT	-0.571	0.00028897
ENSG00000117758	STX12	-0.571	0.00608825
ENSG00000117543	DPH5	-0.572	0.000511814
ENSG00000132329	RAMP1	-0.579	8.65168e-05
ENSG00000126088	UROD	-0.579	0.0192087
ENSG00000144847	IGSF11	-0.58	0.0469693
ENSG00000068354	TBC1D25	-0.582	0.0272487
ENSG00000182013	PNMAL1	-0.583	2.75965e-05
ENSG00000122965	RBM19	-0.586	0.0466247
ENSG00000122705	CLTA	-0.591	5.63893e-08
ENSG00000184162	NR2C2AP	-0.593	0.0105741
ENSG00000118160	SLC8A2	-0.595	0.0186024
ENSG00000271601	LIX1L	-0.605	0.0241324
ENSG00000067082	KLF6	-0.608	0.00383198
ENSG00000111325	OGFOD2	-0.611	0.0479756
ENSG00000186222	BLOC1S4	-0.612	0.00838227
ENSG00000129473	BCL2L2	-0.612	0.0295311
ENSG00000145920	CPLX2	-0.615	0.00427155
ENSG00000048162	NOP16	-0.616	0.000472971
ENSG00000138686	BBS7	-0.62	0.0222341
ENSG00000105612	DNASE2	-0.624	0.0304895
ENSG00000139364	TMEM132B	-0.628	8.62299e-05
ENSG00000179152	TCAIM	-0.63	0.00571663
ENSG00000088727	KIF9	-0.631	1.74332e-05
ENSG00000164182	NDUFAF2	-0.631	0.0110348
ENSG00000173114	LRRN3	-0.632	0.000440311
ENSG00000170113	NIPA1	-0.633	0.0232705
ENSG00000185127	C6orf120	-0.634	0.0105448
ENSG00000014216	CAPN1	-0.634	0.018985
ENSG00000126226	PCID2	-0.635	0.00300443
ENSG00000137038	TMEM261	-0.636	0.00076759
ENSG00000108961	RANGRF	-0.637	6.06843e-05
ENSG00000119787	ATL2	-0.64	0.000562675
ENSG00000120942	UBIAD1	-0.642	1.69332e-05
ENSG00000198780	FAM169A	-0.642	0.00186165
ENSG00000166619	BLCAP	-0.643	0.000831158
ENSG00000150760	DOCK1	-0.647	0.0386829
ENSG00000224877	C17orf89	-0.648	1.00829e-10
ENSG00000008056	SYN1	-0.65	1.25108e-06
ENSG00000152402	GUCY1A2	-0.651	0.000715116
ENSG00000165929	TC2N	-0.652	0.011773
ENSG00000161920	MED11	-0.653	0.0341158
ENSG00000189077	TMEM120A	-0.654	0.0244448
ENSG00000141101	NOB1	-0.656	4.34803e-05
ENSG00000135048	TMEM2	-0.661	0.00429011
ENSG00000088854	C20orf194	-0.661	0.0143751
ENSG00000119938	PPP1R3C	-0.664	0.0428035
ENSG00000272079	LA16c-380H5.5	-0.665	0.00365379
ENSG00000130150	MOSPD2	-0.666	0.000809718
ENSG00000128891	C15orf57	-0.669	5.00687e-05
ENSG00000102524	TNFSF13B	-0.672	0.0098155
ENSG00000116667	C1orf21	-0.673	1.21662e-05
ENSG00000178031	ADAMTSL1	-0.674	1.0323e-09
ENSG00000085377	PREP	-0.674	0.0137998
ENSG00000106069	CHN2	-0.675	0.00514252
ENSG00000166173	LARP6	-0.679	0.00485727
ENSG00000175895	PLEKHF2	-0.683	0.0048278
ENSG00000147100	SLC16A2	-0.683	0.0183852
ENSG00000171126	KCNG3	-0.683	0.0344933
ENSG00000188092	GPR89B	-0.685	0.0190551
ENSG00000217128	FNIP1	-0.686	0.00137434
ENSG00000166313	APBB1	-0.693	0.000391291
ENSG00000114738	MAPKAPK3	-0.696	0.0010858
ENSG00000165959	CLMN	-0.699	0.0323877
ENSG00000125863	MKKS	-0.7	2.85706e-06
ENSG00000164258	NDUFS4	-0.706	9.12523e-07
ENSG00000171160	MORN4	-0.706	0.0313509
ENSG00000082212	ME2	-0.707	0.0193814
ENSG00000114023	FAM162A	-0.708	0.000391291
ENSG00000171425	ZNF581	-0.708	0.000922994
ENSG00000094841	UPRT	-0.711	0.0443372
ENSG00000230269	RP1-40E16.9	-0.714	0.0171215
ENSG00000184792	OSBP2	-0.714	0.0190902
ENSG00000166949	SMAD3	-0.715	0.00185783
ENSG00000102543	CDADC1	-0.721	0.0476132
ENSG00000105186	ANKRD27	-0.723	0.0140137
ENSG00000107745	MICU1	-0.726	5.28578e-06
ENSG00000155016	CYP2U1	-0.726	6.88257e-05
ENSG00000167654	ATCAY	-0.729	1.61682e-07
ENSG00000273253	RP3-402G11.26	-0.731	0.0335631
ENSG00000156374	PCGF6	-0.731	0.0358867
ENSG00000260260	SNHG19	-0.732	6.56103e-10
ENSG00000059691	GATB	-0.732	0.0478119
ENSG00000261455	LINC01003	-0.734	0.000382714
ENSG00000099904	ZDHHC8	-0.734	0.0334754
ENSG00000119446	RBM18	-0.735	0.0119964
ENSG00000162222	TTC9C	-0.736	0.0215745
ENSG00000163686	ABHD6	-0.736	0.0475796
ENSG00000141458	NPC1	-0.736	0.0492833
ENSG00000198964	SGMS1	-0.737	0.0431257
ENSG00000137642	SORL1	-0.743	8.13461e-07
ENSG00000197622	CDC42SE1	-0.751	3.54123e-08
ENSG00000147164	SNX12	-0.752	6.26689e-06
ENSG00000132879	FBXO44	-0.754	0.0103758
ENSG00000162595	DIRAS3	-0.755	0.000227253
ENSG00000136273	HUS1	-0.755	0.0236336
ENSG00000204160	ZDHHC18	-0.761	0.00012569
ENSG00000181751	C5orf30	-0.764	0.00174266
ENSG00000068903	SIRT2	-0.766	0.000554353
ENSG00000245750	DRAIC	-0.766	0.00176987
ENSG00000112365	ZBTB24	-0.769	0.00196139
ENSG00000132563	REEP2	-0.774	0.0301371
ENSG00000067992	PDK3	-0.775	0.0012233
ENSG00000214194	LINC00998	-0.776	2.23819e-08
ENSG00000013523	ANGEL1	-0.781	0.0121369
ENSG00000170632	ARMC10	-0.783	0.00240224
ENSG00000152944	MED21	-0.785	0.00332713
ENSG00000185813	PCYT2	-0.786	0.0042872
ENSG00000113719	ERGIC1	-0.79	2.67099e-07
ENSG00000107338	SHB	-0.793	0.00734038
ENSG00000198947	DMD	-0.804	0.0219801
ENSG00000114648	KLHL18	-0.807	0.000178869
ENSG00000171204	TMEM126B	-0.81	1.17794e-05
ENSG00000134058	CDK7	-0.811	0.0449842
ENSG00000171451	DSEL	-0.818	0.000928243
ENSG00000171617	ENC1	-0.819	0.00181768
ENSG00000170876	TMEM43	-0.824	0.00108773
ENSG00000152147	GEMIN6	-0.829	0.00703579
ENSG00000115840	SLC25A12	-0.829	0.0444621
ENSG00000175040	CHST2	-0.832	0.00300105
ENSG00000197037	ZSCAN25	-0.833	0.00605557
ENSG00000184465	WDR27	-0.833	0.0392481
ENSG00000125648	SLC25A23	-0.84	6.97702e-06
ENSG00000172893	DHCR7	-0.842	0.000181524
ENSG00000153786	ZDHHC7	-0.843	1.23295e-09
ENSG00000154229	PRKCA	-0.845	0.00317492
ENSG00000253716	MINCR	-0.848	0.0134516
ENSG00000176871	WSB2	-0.855	2.20103e-06
ENSG00000189227	C15orf61	-0.861	4.37152e-07
ENSG00000171103	TRMT61B	-0.865	0.000544965
ENSG00000164332	UBLCP1	-0.865	0.00716451
ENSG00000116729	WLS	-0.873	1.25491e-08
ENSG00000110841	PPFIBP1	-0.874	0.000297409
ENSG00000030110	BAK1	-0.884	0.000161566
ENSG00000069998	CECR5	-0.892	0.000509549
ENSG00000148384	INPP5E	-0.897	0.0352328
ENSG00000166780	C16orf45	-0.901	1.20551e-10
ENSG00000181218	HIST3H2A	-0.902	0.0063625
ENSG00000137267	TUBB2A	-0.917	3.02341e-15
ENSG00000276867	CTD-2358C21.5	-0.917	0.0214917
ENSG00000118960	HS1BP3	-0.918	0.00286203
ENSG00000272163	GS1-72M22.1	-0.922	0.0106832
ENSG00000114745	GORASP1	-0.923	0.0277572
ENSG00000140332	TLE3	-0.924	1.4851e-08
ENSG00000125124	BBS2	-0.925	0.00186344
ENSG00000124496	TRERF1	-0.925	0.0357269
ENSG00000165322	ARHGAP12	-0.927	8.28473e-05
ENSG00000126947	ARMCX1	-0.932	0.000544452
ENSG00000146386	ABRACL	-0.937	2.47308e-16
ENSG00000133424	LARGE	-0.944	0.00544574
ENSG00000107282	APBA1	-0.949	3.81687e-05
ENSG00000134996	OSTF1	-0.952	0.0221749
ENSG00000074935	TUBE1	-0.953	0.0149244
ENSG00000185798	WDR53	-0.958	0.0480987
ENSG00000137449	CPEB2	-0.965	0.000145567
ENSG00000046653	GPM6B	-0.969	0.033899
ENSG00000135750	KCNK1	-0.977	0.0444761
ENSG00000176438	SYNE3	-0.983	0.00625096
ENSG00000186577	C6orf1	-0.984	5.6926e-13
ENSG00000124171	PARD6B	-0.989	1.31703e-06
ENSG00000139832	RAB20	-0.989	0.0313858
ENSG00000176532	PRR15	-0.993	0.00925548
ENSG00000154803	FLCN	-0.997	1.14778e-15
ENSG00000273619	RP5-908M14.9	-1.004	0.00150187
ENSG00000130958	SLC35D2	-1.023	3.04308e-09
ENSG00000049167	ERCC8	-1.023	0.0394925
ENSG00000145642	FAM159B	-1.029	0.000737214
ENSG00000170091	HMP19	-1.029	0.0289759
ENSG00000107077	KDM4C	-1.031	0.0256346
ENSG00000112033	PPARD	-1.063	0.0190084
ENSG00000172137	CALB2	-1.07	1.0323e-09
ENSG00000197261	C6orf141	-1.106	0.0067304
ENSG00000181392	SYNE4	-1.11	0.0105004
ENSG00000134871	COL4A2	-1.127	0.00978385
ENSG00000165272	AQP3	-1.139	0.00194296
ENSG00000137727	ARHGAP20	-1.141	0.000100158
ENSG00000148200	NR6A1	-1.172	0.00581033
ENSG00000226479	TMEM185B	-1.182	0.0396484
ENSG00000166886	NAB2	-1.186	2.74067e-05
ENSG00000155974	GRIP1	-1.226	0.0128861
ENSG00000258056	RP11-644F5.11	-1.23	0.00265322
ENSG00000088298	EDEM2	-1.233	0.00529896
ENSG00000144061	NPHP1	-1.234	0.0208863
ENSG00000123179	EBPL	-1.271	2.75965e-05
ENSG00000156475	PPP2R2B	-1.28	0.0101477
ENSG00000119599	DCAF4	-1.289	0.0157765
ENSG00000278716	LA16c-352F7.1	-1.289	0.0184782
ENSG00000119946	CNNM1	-1.293	1.80269e-10
ENSG00000184785	SMIM10	-1.318	0.00102384
ENSG00000166823	MESP1	-1.35	0.00118492
ENSG00000272440	RP11-379F4.6	-1.353	0.0308445
ENSG00000112852	PCDHB2	-1.355	0.0243477
ENSG00000277586	NEFL	-1.364	5.76038e-05
ENSG00000182575	NXPH3	-1.415	0.000553736
ENSG00000166188	ZNF319	-1.422	5.28387e-05
ENSG00000272986	RP11-46J23.1	-1.435	0.0272487
ENSG00000186272	ZNF17	-1.456	0.00715173
ENSG00000226328	NUP50-AS1	-1.466	0.0227303
ENSG00000152093	CFC1B	-1.487	0.00226501
ENSG00000171817	ZNF540	-1.493	0.038751
ENSG00000164251	F2RL1	-1.511	0.00629548
ENSG00000239911	PRKAG2-AS1	-1.524	0.0415483
ENSG00000168952	STXBP6	-1.603	1.29672e-05
ENSG00000134193	REG4	-1.65	0.00741223
ENSG00000125775	SDCBP2	-1.655	0.00788458
ENSG00000100890	KIAA0391	-1.661	0.0219056
ENSG00000197021	CXorf40B	-1.675	0.0332522
ENSG00000255394	C8orf49	-1.688	0.0343899
ENSG00000140807	NKD1	-1.798	0.0146186
ENSG00000204444	APOM	-1.832	0.0347924
ENSG00000203739	RP11-296O14.3	-1.843	0.0341158
ENSG00000238034	RP5-1185K9.1	-1.868	0.039959
ENSG00000178882	FAM101A	-1.904	0.018005
ENSG00000117525	F3	-1.914	6.24975e-08
ENSG00000272146	ARF4-AS1	-1.925	0.030699
ENSG00000137393	RNF144B	-2.037	0.0169862
ENSG00000241316	SUCLG2-AS1	-2.071	0.00593146
ENSG00000089127	OAS1	-2.115	0.0176586
ENSG00000185015	CA13	-2.116	0.0304065
ENSG00000198467	TPM2	-2.122	0.000178869
ENSG00000109927	TECTA	-2.261	0.0479241
ENSG00000162873	KLHDC8A	-2.379	0.0299208
ENSG00000159905	ZNF221	-2.584	0.046314
ENSG00000274818	RP1-292L20.3	-2.669	0.0135344
ENSG00000249679	RP11-279O9.4	-2.697	0.00121262
ENSG00000214999	AC129492.6	-2.75	0.0274017
ENSG00000279767	AL513523.2	-2.833	0.0216588
ENSG00000267348	CTB-179K24.3	-2.983	0.00750297
ENSG00000259929	CTA-481E9.4	-3.137	0.0190777
ENSG00000101000	PROCR	-3.255	0.0128127
ENSG00000204956	PCDHGA1	-3.293	0.0435743
ENSG00000249141	RP11-514O12.4	-3.344	0.00167374
ENSG00000234665	RP11-262H14.3	-3.444	0.0192432
ENSG00000160182	TFF1	-3.549	0.0159376
ENSG00000254027	RP11-363E6.3	-3.672	0.0348127
ENSG00000108556	CHRNE	-3.692	0.024522
ENSG00000277245	RP11-48G14.3	-3.732	0.0204054
ENSG00000100170	SLC5A1	-3.817	0.00861217
ENSG00000198133	TMEM229B	-4.231	0.0149244
ENSG00000205502	C2CD4B	-4.241	0.0309977
ENSG00000167549	CORO6	-4.253	0.0191189
ENSG00000249884	RNF103-CHMP3	-4.288	0.0434306
ENSG00000261231	RP11-523L20.2	-4.366	0.0103213
ENSG00000159708	LRRC36	-4.469	0.0105741
ENSG00000272662	RP11-190C22.8	-4.489	0.00337376
ENSG00000196604	POTEF	-4.77	0.00462239
ENSG00000273424	CTA-223H9.9	-5.066	0.00515231
ENSG00000271742	RP4-680D5.9	-5.205	0.000298654
ENSG00000233822	HIST1H2BN	-5.565	0.000239953
