# Supplementary material for: TFEB and TFE3 control glucose homeostasis by regulating insulin gene expression
Source: EMBO J. 2023 Sep 15;42(21):e113928. doi: 10.15252/embj.2023113928 (PMC10620765; doi:10.15252/embj.2023113928)
Supplement: Supplementary file 8 — Dataset EV6 [file EMBJ-42-e113928-s001.xlsx]

## Sheet: Sheet1
Supplementary Table : Normalized count for the 751 genes reported in the heat map (Figure 2l). These 751 genes are divided in 379 DEGs induced in TFEB-OE compared to control and inhibited in siTFEB-TFE3 compared to control, and in 372 DEGs inhibited in TFEB-OE compared to control and induced in siTFEB-TFE3 compared to control.
Symbol	siSCBL_Earl_1	siSCBL_Earl_2	siSCBL_Earl_3	siSCBL_Earl_4	siTFEB_Earl_1	siTFEB_Earl_2	siTFEB_Earl_3	siTFEB_Earl_4	CTL_Earl_1	CTL_Earl_2	CTL_Earl_3	CTL_Earl_4	hTFEBv5_Earl_1	hTFEBv5_Earl_2	hTFEBv5_Earl_3	hTFEBv5_Earl_4
BHLHE40	1.75	3.82	3.84	1.68	0	0	0	0	2.22	3.43	4.46	3.9	107.6	68.14	96.56	115.45
GALNT6	3.07	3.82	1.1	1.68	1.89	0	0	0	0	0.86	0	0	14.16	13.8	7.36	3.25
TFEB	9.64	8	8.23	5.05	0.95	0.28	0.99	0.38	8.86	9.01	6.44	3.51	31.15	55.21	36.79	35.77
ENTPD1	1.31	1.04	1.1	3.37	0	0.28	0	0.38	2.22	0.86	4.46	2.34	16.99	10.35	8.28	6.5
CPNE4	0.88	1.04	1.1	2.24	0.71	0	0	0	1.11	0.86	0.99	0	14.16	12.08	8.28	2.17
KCNAB2	5.7	2.78	3.84	5.61	0.47	0.55	0	2.29	0.55	6.43	7.43	5.85	82.11	79.36	83.69	83.47
PLCD1	2.63	3.13	1.65	2.24	0	0.55	0	1.14	0	0	0	0	4.25	0.86	2.76	2.71
BCAR3	3.5	1.04	5.49	1.12	0.47	0	2.49	0.76	3.32	5.58	1.49	5.07	7.08	6.04	9.2	11.38
HPSE	14.02	21.91	20.85	20.2	5.21	3.33	4.97	4.96	7.2	10.3	3.96	8.59	14.16	25.02	11.96	17.89
PTGER2	5.26	5.91	6.59	5.05	1.42	1.11	2.49	0.76	8.86	9.01	4.95	5.46	19.82	13.8	16.55	13.55
UAP1L1	19.28	26.43	30.73	24.12	3.31	7.49	6.47	8.77	47.08	36.89	31.19	39.81	97.69	59.52	48.74	89.98
C3orf52	2.19	5.91	3.29	3.37	1.42	1.94	0.5	0	6.09	3.86	4.46	2.73	9.91	9.49	15.63	15.72
NCR3LG1	17.52	10.08	20.3	12.34	3.31	12.48	3.48	4.58	22.16	22.74	17.33	22.64	53.8	51.76	36.79	52.58
PARVB	60.02	44.16	52.13	64.51	20.11	16.91	14.42	16.02	45.97	43.33	44.55	33.17	131.67	155.27	150.82	149.06
FHOD3	15.77	12.17	30.73	20.76	4.02	5.82	5.47	7.63	29.36	24.88	22.77	26.15	58.05	48.31	50.58	43.36
FAM83G	23.22	21.56	13.72	22.44	4.26	11.09	5.97	6.87	45.42	39.47	36.14	51.51	135.91	127.66	133.35	96.48
PIFO	7.45	6.26	4.94	13.46	2.13	1.39	7.96	2.67	13.85	10.3	6.44	10.15	12.74	27.6	18.39	16.26
SFXN3	29.35	13.21	24.69	17.95	5.92	5.82	10.44	7.63	7.75	14.59	11.39	14.05	22.65	43.13	38.62	39.57
C1orf115	5.26	8.69	7.68	3.37	2.84	4.71	0.99	0.38	2.77	6.43	4.95	3.51	4.25	6.04	12.87	11.38
AGTRAP	5.7	4.52	4.94	4.49	1.66	0.83	2.98	1.91	3.88	10.3	2.97	5.46	21.24	13.8	11.04	13.55
FAM50B	6.57	3.13	8.23	7.85	2.13	1.11	2.98	3.43	3.88	6.43	5.45	3.51	5.66	6.9	12.87	11.92
ATP8A2	4.38	2.78	2.74	8.41	1.66	1.11	2.98	0.76	5.54	3.43	2.48	4.29	14.16	6.04	12.87	9.76
RP1-239B22.5	4.38	10.08	9.88	9.54	4.26	3.6	2.98	1.91	13.29	15.87	17.82	13.66	48.14	51.76	34.03	40.11
LRFN4	12.71	10.43	14.27	8.41	5.92	3.05	4.97	3.81	2.22	8.15	5.45	8.98	16.99	19.84	35.87	14.09
UPP1	14.02	4.87	3.84	8.98	3.31	1.11	2.49	4.96	8.31	5.15	3.47	8.98	92.02	106.96	95.64	65.59
GCNT3	24.1	32.34	43.9	21.32	12.54	13.86	9.45	10.3	47.08	42.47	45.54	49.95	67.96	84.53	75.41	70.46
PRKCH	20.15	14.95	18.66	5.61	6.63	6.65	5.47	7.63	13.85	9.44	13.86	16	56.63	55.21	50.58	44.45
FAM118A	14.9	16.69	13.17	18.51	6.63	15.53	5.97	3.81	19.39	16.73	18.32	18.73	22.65	35.37	32.19	26.56
RRAGC	204.16	287.22	295.79	273.76	101.99	130.31	128.81	91.54	283.59	275.4	305.92	289.19	533.74	512.38	568.34	493.25
BRI3	320.26	427.7	404.45	405.03	177.01	164.14	178.55	157.15	478.56	437.12	484.61	511.64	806.99	904.86	953.67	700.3
RSL24D1	88.94	87.63	88.35	66.2	35.02	40.48	38.79	33.18	84.74	71.64	69.3	83.13	97.69	131.11	120.47	101.36
EMX1	11.83	15.3	4.39	19.63	11.36	3.05	3.48	8.01	2.77	4.29	6.44	12.1	7.08	15.53	22.07	32.52
FAM81A	7.01	5.91	6.59	8.41	2.13	3.33	2.49	5.34	1.11	2.14	5.94	2.34	9.91	7.76	6.44	8.67
EPHB1	7.45	7.3	3.29	8.98	4.02	2.22	2.98	3.43	8.31	10.72	8.42	7.02	31.15	55.21	45.98	36.32
TCEAL6	5.7	10.43	7.68	3.93	3.55	3.05	3.98	2.67	2.77	8.58	2.48	4.68	126	151.82	159.1	86.18
RRAGD	205.47	208.29	209.08	230	103.18	93.99	115.88	103.75	290.79	270.68	307.9	304.41	750.36	715.09	686.05	656.4
SLC35F3	11.39	6.95	9.88	17.95	2.6	5.82	7.96	5.34	3.32	4.72	7.92	5.85	1.42	17.25	26.67	22.22
BMP4	7.89	15.65	15.91	13.46	4.97	6.65	8.45	7.25	21.6	24.88	18.81	23.42	36.81	28.47	30.35	65.04
CCNH	13.58	14.6	14.82	15.15	6.15	12.48	5.47	7.25	7.2	9.01	4.95	5.07	12.74	14.66	21.15	18.43
CSTB	109.96	139.09	165.18	126.22	69.1	67.1	78.58	51.49	153.98	119.68	83.16	91.32	290.23	337.27	331.99	375.08
GALM	12.27	10.43	12.07	4.49	6.15	5.55	4.97	3.81	10.52	8.58	10.4	8.2	25.48	25.02	27.59	16.8
NAGPA	44.25	48.33	55.97	56.1	24.37	26.89	22.88	28.23	19.94	15.87	12.87	19.51	49.55	27.6	28.51	33.61
KCNS3	7.89	12.52	7.68	8.41	3.08	6.65	8.45	1.14	8.31	2.14	2.48	8.98	26.9	22.43	24.83	34.69
TCEAL5	51.26	55.29	79.02	70.12	29.34	28.84	31.83	37	37.66	46.76	55.94	50.34	240.68	223.41	217.03	187.54
FBXO10	13.14	13.56	10.98	17.39	7.34	9.15	5.97	4.58	8.31	6.43	3.47	8.98	12.74	13.8	18.39	23.31
SNX8	8.32	10.08	10.43	8.98	6.86	3.05	4.48	4.96	13.29	11.15	16.34	13.66	60.88	65.56	52.42	66.67
SEL1L3	25.85	34.42	43.35	34.22	16.8	18.58	34.81	11.06	155.64	166.87	171.77	144.4	287.4	274.31	296.12	309.5
SLC38A7	28.04	33.38	20.3	37.03	14.91	15.53	20.89	13.35	31.57	19.3	25.74	21.46	58.05	59.52	40.46	73.72
C18orf8	14.9	12.87	22.5	17.95	7.34	9.7	10.94	7.25	21.05	14.59	16.34	13.27	28.32	22.43	23.91	24.39
PAK7	7.45	8.69	14.82	6.17	3.79	9.98	3.48	3.81	3.88	3.43	1.98	9.37	4.25	12.08	8.28	10.84
PIM1	47.75	76.85	86.71	73.49	34.08	42.98	65.65	27.46	161.18	142.85	89.1	123.71	201.04	303.63	278.65	272.64
LACTB2	12.71	12.52	10.43	12.9	7.1	5.27	3.98	8.77	11.08	9.44	12.38	12.49	15.57	27.6	18.39	17.89
RPRM	11.39	19.47	16.46	9.54	8.52	3.33	6.47	11.44	9.97	11.58	7.43	10.15	12.74	21.56	18.39	27.1
BLVRB	21.47	21.21	15.91	20.76	11.12	12.2	7.46	10.3	17.72	10.72	12.87	19.9	274.66	288.11	251.98	222.77
FNIP2	541.06	706.93	606.94	665.33	369.87	317.46	332.23	331.08	536.72	599.27	595.99	579.93	1019.35	1028.21	1028.16	1088.94
GNPDA1	170.42	190.9	188.78	196.35	98.21	99.26	103.45	95.36	209.92	218.35	248.49	248.6	362.44	368.33	354.98	413.57
FAM171B	17.96	27.47	29.63	19.07	13.25	13.86	11.94	10.68	22.71	16.3	15.84	22.64	32.56	32.78	18.39	28.73
DAGLA	26.72	26.43	37.32	23	14.67	16.36	17.9	10.68	31.02	36.03	27.72	35.51	118.92	110.41	79.09	112.74
MRPL36	41.62	34.08	31.28	30.85	21.53	17.47	12.43	20.6	28.25	26.17	26.24	19.51	55.21	43.13	37.71	48.78
DUSP1	4.82	10.08	14.27	12.34	4.5	6.93	5.47	6.1	12.19	6.86	5.94	10.93	19.82	18.11	13.79	22.22
VGF	191.45	274.36	235.42	213.17	126.6	116.45	145.23	102.6	391.6	362.05	337.1	366.85	685.23	719.4	650.18	740.41
RAB32	18.84	22.95	19.76	23.56	10.41	13.03	8.95	13.73	28.25	19.3	17.82	12.49	67.96	95.75	85.53	80.22
MFSD1	31.54	25.73	20.85	20.76	15.38	16.36	12.43	9.54	17.72	17.59	11.88	16.39	140.16	122.49	120.47	94.86
SAMD12	11.83	10.78	5.49	5.61	6.15	3.88	4.48	4.2	6.65	6.43	9.9	7.42	28.32	13.8	16.55	21.14
DGKG	17.52	15.65	13.72	21.88	6.15	16.08	8.45	10.3	6.09	12.01	9.41	7.42	18.4	12.08	23.91	21.14
HEXB	110.84	119.97	132.25	119.49	61.76	61.55	84.55	69.04	190.54	186.6	169.79	159.62	243.51	285.52	226.23	310.58
DUSP5	68.34	85.89	80.12	69	33.13	57.39	53.22	28.61	150.66	155.72	140.58	147.91	171.31	180.28	211.52	208.68
ARRB1	9.2	11.82	12.07	11.78	6.86	5.82	5.97	6.1	6.09	3	4.46	5.07	14.16	11.21	10.12	9.21
NPC2	184.88	203.42	195.91	181.76	111.69	98.7	115.38	108.33	255.9	279.69	247.5	236.11	319.96	295.01	338.43	342.02
SERPINE2	106.02	74.41	93.84	100.42	47.09	58.5	57.69	54.16	95.82	117.97	103.46	107.71	133.08	125.08	140.7	136.05
SLC9A2	10.08	8.69	6.59	9.54	4.73	5.82	3.48	5.34	9.97	23.59	15.84	19.9	28.32	23.29	48.74	35.23
SMIM4	142.82	131.09	148.72	159.88	110.04	76.52	82.06	76.67	94.71	113.25	93.56	101.86	212.36	170.79	188.53	185.92
NEU1	103.39	111.97	126.22	109.39	62	63.22	74.1	59.5	160.07	203.33	167.31	162.74	342.62	303.63	274.05	300.83
SULF2	16.65	19.82	10.98	20.76	9.47	11.64	6.96	11.44	8.31	9.44	14.36	6.24	46.72	41.4	52.42	36.86
FAM131A	52.57	70.94	80.12	63.95	39.28	38.26	62.17	30.13	45.97	67.35	32.67	39.42	52.38	68.14	67.13	88.89
PPA1	31.54	34.42	27.44	28.05	16.09	27.45	11.94	18.69	14.4	18.45	16.83	14.05	28.32	34.5	42.3	29.27
GDF15	14.46	20.86	13.17	17.95	7.57	9.98	9.45	12.21	43.76	51.91	55.94	58.15	828.22	822.05	713.64	833.64
FBXO25	147.64	186.73	180	154.83	95.6	98.7	109.91	88.49	114.1	120.11	121.28	112.4	276.07	220.82	285.09	258.01
OPTN	106.46	127.27	142.13	112.76	76.67	73.2	69.13	62.55	200.51	159.58	187.61	232.99	256.25	274.31	255.66	310.04
PPM1H	19.71	23.65	29.08	21.88	13.73	13.86	12.43	14.11	12.74	20.16	12.38	17.56	22.65	23.29	42.3	33.06
LGALS8	14.9	14.26	13.72	15.71	12.78	6.38	10.94	5.72	15.51	20.16	15.84	23.42	66.54	47.44	40.46	57.46
CFAP20	49.51	66.42	75.18	74.05	38.57	39.09	61.67	29.37	29.36	28.31	24.75	38.25	53.8	76.77	63.46	85.1
TCEAL7	38.12	50.07	49.94	35.9	25.08	30.5	25.36	20.6	78.1	72.07	81.18	77.66	154.32	134.56	146.22	108.41
RNF13	26.72	28.51	24.69	19.63	14.91	15.8	11.94	15.64	24.37	17.59	19.31	26.15	43.89	34.5	30.35	35.23
DUSP7	13.14	15.65	10.43	9.54	7.57	6.65	7.46	7.63	9.42	8.58	4.95	4.29	9.91	23.29	10.12	14.09
SLC22A23	13.14	18.08	14.27	14.02	9.23	10.26	7.46	7.63	20.49	22.31	20.3	28.49	41.06	53.48	62.54	54.75
RPP25	56.95	66.07	76.83	58.9	43.78	39.93	35.81	27.84	87.51	68.21	78.21	65.95	93.44	102.65	74.49	117.62
NOP10	74.48	85.89	85.06	79.1	44.49	48.52	74.6	43.1	97.48	62.63	55.94	69.86	124.59	182.87	179.33	173.99
AMDHD2	53.89	51.81	61.46	49.93	29.82	32.99	34.81	31.28	42.1	52.76	73.76	58.54	168.48	217.37	186.69	181.58
SNRPA1	33.73	52.51	49.94	48.81	29.58	29.39	30.34	22.89	27.14	27.03	22.28	20.29	28.32	37.09	34.03	49.87
IMPA1	23.22	34.77	30.73	33.66	13.96	28.56	18.9	16.78	25.48	20.16	10.89	10.93	31.15	41.4	22.07	36.32
OSGIN2	24.1	22.95	28.54	24.12	15.38	18.58	11.94	11.82	27.69	34.32	22.28	25.37	35.39	41.4	48.74	42.28
NMNAT2	17.96	35.12	24.15	21.88	14.91	15.25	10.94	13.73	28.8	27.45	21.78	24.59	53.8	42.27	43.22	55.29
NSMCE2	29.35	33.03	26.89	23.56	18.93	15.25	24.37	12.97	36.56	43.76	35.15	44.49	65.13	76.77	72.65	104.07
SLC25A38	29.35	30.25	22.5	28.05	12.78	18.58	21.88	15.26	44.86	29.6	21.29	33.17	41.06	41.4	44.14	43.9
POLR3K	42.5	53.2	59.27	46.56	32.89	30.78	29.34	26.7	16.06	18.87	19.8	10.54	36.81	62.97	53.34	82.39
LINS1	20.15	13.21	19.21	25.81	13.73	8.04	12.43	12.21	7.2	7.72	7.43	10.93	24.07	15.53	22.07	21.14
C3orf80	24.53	16	13.17	25.81	12.07	11.64	13.43	10.68	8.86	7.72	5.94	3.12	18.4	18.11	9.2	8.67
FRY	30.23	24.69	21.95	30.85	14.44	29.11	11.94	17.16	21.6	36.03	18.81	24.98	29.73	49.17	64.37	51.49
ITGB1BP1	47.75	58.07	56.52	69	33.13	32.99	33.32	38.91	56.5	40.32	59.4	34.34	110.43	112.14	97.48	101.9
CRB3	11.83	14.6	18.66	15.71	8.76	10.81	7.46	8.77	13.85	14.59	14.36	11.32	16.99	24.15	30.35	35.77
PRSS22	27.16	31.64	31.28	29.17	19.17	10.81	22.38	18.31	29.91	44.61	32.67	26.54	46.72	49.17	57.02	77.51
TCEAL4	129.68	151.96	121.28	158.76	83.77	84.56	92.51	84.3	131.83	142.85	129.69	135.42	244.93	269.99	290.61	272.1
PLA2G16	10.95	16	14.82	8.98	7.81	8.04	10.44	5.72	39.88	32.17	45.54	42.93	270.41	258.78	258.42	327.39
SAT1	145.89	185.34	170.67	173.91	111.46	107.85	106.93	88.87	293.56	297.28	319.28	287.62	941.48	966.11	1073.22	842.86
SLC36A1	18.84	16.34	19.21	31.98	15.15	8.32	9.45	15.26	23.82	11.58	23.76	20.68	52.38	41.4	33.11	53.12
NPM3	120.92	102.23	120.18	116.12	77.15	65.43	65.15	74	70.9	78.93	83.16	73.37	76.45	113.86	139.79	114.91
RCL1	20.15	21.21	26.34	34.22	13.02	21.35	13.43	14.11	17.72	15.44	13.86	15.61	28.32	58.66	74.49	56.37
ODC1	189.7	220.81	197.56	207	144.11	117.28	137.76	101.46	129.61	118.82	111.87	106.93	174.14	194.08	190.37	175.08
SAT2	74.04	77.89	93.29	83.03	56.08	52.68	48.24	43.86	83.64	78.07	90.09	85.08	93.44	94.02	112.2	101.9
MAPK8IP2	70.97	62.24	64.21	45.44	37.86	35.21	38.79	43.48	43.76	38.61	49.01	47.22	72.2	67.28	63.46	51.49
ACAT1	27.16	34.08	43.35	24.12	20.59	17.47	22.38	17.55	23.26	20.16	20.79	18.73	38.23	54.34	43.22	42.28
SQSTM1	277.76	347.73	332.01	304.05	206.12	165.8	204.91	203.68	885.67	800.03	841.02	878.09	1006.61	1051.5	956.42	949.09
MARK1	30.67	45.55	49.39	46	25.08	31.61	31.33	22.12	66.47	63.06	72.27	70.25	181.22	156.99	153.58	119.79
ZNF746	20.15	26.08	29.63	20.2	16.09	14.42	13.43	15.64	16.62	15.44	13.37	17.17	25.48	29.33	25.75	39.03
CCDC85C	34.61	43.47	51.58	52.17	25.79	32.44	34.81	22.5	46.53	34.75	34.16	35.51	82.11	70.73	79.09	91.06
OSTM1	32.42	37.9	35.12	32.54	20.82	23.57	20.89	21.74	48.74	39.47	53.46	55.03	100.52	87.12	83.69	98.11
IQSEC1	15.33	14.95	14.27	15.15	8.52	7.76	9.95	14.49	22.71	28.31	27.72	21.85	50.97	33.64	39.54	41.74
TBC1D4	190.14	221.5	215.12	228.88	143.41	135.03	135.28	125.49	197.74	202.05	189.09	203.33	445.97	478.74	424.87	426.04
FAM210A	17.09	20.52	14.82	15.15	10.65	11.37	14.42	7.25	21.05	18.45	18.81	21.46	33.98	37.09	36.79	37.4
IFI27L2	32.86	35.47	32.38	30.85	22.48	21.35	17.41	20.98	17.72	24.88	26.24	30.83	43.89	25.02	43.22	34.69
GTF2H1	23.22	31.99	34.02	38.15	21.06	18.85	20.39	20.22	31.02	34.32	37.62	34.34	80.7	126.8	105.76	91.06
CLCN4	59.14	43.81	41.71	59.46	36.44	29.94	27.35	33.95	86.96	60.06	76.23	82.35	110.43	94.02	105.76	97.57
GK	11.83	13.56	13.72	12.9	8.99	6.38	7.96	9.92	3.88	7.29	7.92	8.59	18.4	25.02	16.55	21.68
UVRAG	70.1	74.07	74.08	60.03	44.73	39.37	63.66	44.25	80.87	72.93	53.46	55.81	66.54	120.76	112.2	121.41
HSDL1	17.52	24.34	30.73	35.34	27.92	14.97	15.42	16.02	37.66	39.47	43.56	43.71	63.71	59.52	52.42	54.75
MIR4458HG	31.11	31.3	29.63	33.66	29.82	18.85	16.41	19.45	24.92	27.88	35.64	33.17	36.81	47.44	47.82	55.83
CLDN18	348.29	339.03	391.82	392.13	274.98	220.42	225.8	236.49	1096.7	1028.67	1134.07	1104.06	1493.63	1381.88	1480.62	1400.06
RTN4R	15.77	25.73	22.5	18.51	10.41	16.36	17.41	10.3	19.94	27.03	11.39	21.85	67.96	63.83	60.7	76.43
USP51	30.23	13.91	35.67	28.05	22.48	14.42	13.43	22.12	13.29	20.59	15.35	15.22	12.74	37.95	33.11	18.97
SUSD4	23.22	23.99	23.05	23	17.75	13.86	16.91	11.44	8.86	7.72	8.42	8.98	33.98	25.88	15.63	27.64
TRPM7	84.12	105.71	98.23	99.29	59.4	70.15	66.64	55.31	104.68	151.86	113.85	130.74	247.76	282.93	246.46	270.47
GLOD4	64.4	75.8	91.1	76.29	48.98	49.91	47.25	50.35	62.04	56.62	56.43	62.83	87.78	81.95	98.4	82.93
SURF2	106.02	107.79	101.52	83.03	72.89	66.27	60.18	59.5	105.79	93.09	93.56	83.91	260.5	223.41	210.6	181.04
TPP1	182.69	148.48	164.63	168.3	138.91	107.3	95.99	104.51	169.49	177.16	173.75	171.33	273.24	276.03	241.87	266.68
FAM21C	22.34	29.9	35.12	36.46	20.11	21.63	15.42	22.12	32.68	43.33	42.57	33.17	165.64	166.48	176.57	164.78
MGAT5	30.67	28.86	27.44	33.66	21.77	17.47	9.95	23.65	29.91	27.88	20.79	28.88	29.73	28.47	45.98	42.82
PACSIN2	23.22	41.03	47.19	45.44	29.34	20.24	30.84	27.46	75.88	73.78	61.88	78.05	247.76	220.82	235.43	196.76
RPS27	526.17	644.68	648.1	644.57	477.54	375.97	420.75	398.98	558.87	535.36	484.61	468.32	821.14	772.02	925.16	750.17
CD63	1536	1767.14	1804.36	1792.91	1268.64	1073.28	1158.82	1099.66	1637.85	1575.18	1613.73	1629.35	2729.59	3274.41	2992.51	3360.58
DTNBP1	79.74	64.68	82.32	69	47.8	54.07	41.78	50.73	95.82	85.37	114.35	93.66	135.91	184.6	174.73	155.56
CREBRF	62.21	74.07	69.15	50.49	42.12	42.98	50.73	38.91	139.58	124.4	145.53	146.74	226.52	179.42	223.47	143.1
YDJC	24.1	19.47	42.26	29.73	14.91	16.36	21.88	19.07	19.94	19.73	25.25	19.12	25.48	32.78	29.43	47.16
CYSTM1	113.03	161.69	143.23	142.49	96.55	108.13	94.99	67.13	164.5	126.55	126.72	133.08	269	278.62	263.94	336.06
STX3	137.13	157.52	153.66	167.73	102.47	96.49	109.91	105.66	305.75	286.55	277.7	289.97	399.25	377.82	417.52	409.77
SURF1	38.99	41.73	40.61	35.9	31	28	21.39	23.27	30.46	19.3	20.3	27.32	52.38	31.92	49.66	41.74
SLC23A2	19.28	29.21	35.67	31.42	17.51	18.02	20.89	28.61	13.29	19.3	12.87	15.61	46.72	49.17	34.03	37.94
ACSL1	16.65	22.6	26.89	23.56	15.86	21.35	11.44	12.21	43.2	35.18	38.61	33.56	82.11	61.24	49.66	56.37
IRS2	296.16	430.83	451.64	371.37	211.32	319.4	345.66	198.72	712.85	699.22	633.12	638.47	1101.47	1192.97	1266.34	1460.77
MRPS23	42.93	46.6	63.11	53.85	34.55	33.27	46.75	28.23	34.34	24.02	35.64	24.98	41.06	55.21	47.82	52.03
ATP6V1H	38.99	50.42	41.71	38.71	27.45	25.79	38.3	29.75	31.57	28.74	30.2	34.34	72.2	83.67	90.12	86.72
MAP1LC3B	63.09	95.62	90.55	80.22	58.92	51.29	70.62	53.02	112.44	109.82	92.57	119.42	145.82	162.17	166.45	176.7
NUFIP1	21.91	27.47	28.54	30.29	23.66	17.19	13.93	18.31	16.62	20.16	24.75	24.98	42.47	41.4	35.87	34.15
SPG20	18.4	17.73	20.3	17.39	13.49	13.59	13.43	7.63	34.89	36.89	26.73	46.05	69.37	54.34	45.98	58.54
RPS2	942.8	1035.53	993.83	1073.73	772.64	655.45	683.35	677.8	791.51	730.11	714.79	726.67	838.13	951.44	961.94	885.68
SH3BGRL3	42.93	45.55	62.01	45.44	36.92	34.1	24.87	30.51	51.51	31.74	38.12	39.81	58.05	42.27	49.66	62.33
SDCCAG3	28.92	42.42	37.87	26.37	29.34	21.63	21.39	20.6	34.89	15.01	17.82	19.9	36.81	53.48	36.79	64.5
FAM19A5	78.42	49.38	58.72	61.71	50.17	33.27	37.8	43.86	45.42	42.9	46.53	37.08	84.95	74.18	91.96	69.92
ASAH1	54.76	47.99	44.45	60.03	26.74	36.6	36.31	41.19	55.94	48.47	50.99	58.54	291.65	285.52	317.28	327.93
GLMP	71.85	50.07	63.11	69	45.67	46.3	47.75	33.57	55.39	63.06	38.12	58.15	137.33	204.43	179.33	155.56
ZNF330	32.42	32.69	30.73	31.98	26.74	17.19	28.35	13.73	32.13	30.46	28.71	38.25	92.02	84.53	79.09	62.33
SHFM1	417.52	621.38	657.43	545.84	366.09	428.65	495.36	315.44	466.37	416.53	360.86	348.9	594.62	657.3	601.44	734.45
EMC7	65.28	107.1	91.1	88.64	68.15	51.85	80.07	55.69	75.33	49.33	45.54	62.44	82.11	69.87	101.16	82.39
ATP6V1D	80.61	100.84	109.21	109.39	61.05	76.52	81.07	63.7	103.02	101.24	125.73	122.54	355.36	299.32	330.15	286.73
PPP1R15A	90.25	107.79	121.28	88.07	63.66	67.93	84.55	67.89	230.42	219.2	244.04	280.21	239.26	315.71	364.18	305.16
TRIB3	138.88	150.56	171.77	123.42	89.21	100.65	109.91	104.13	374.98	326.45	304.43	359.04	608.78	692.66	652.94	644.47
RPS26	211.17	209.68	204.14	221.03	142.22	162.2	143.24	136.93	191.09	198.61	198	169.37	254.84	247.56	228.99	203.26
ATP6V1F	154.65	185.69	180	178.95	124.95	94.82	119.86	132.36	141.8	164.3	148.5	128.4	341.2	324.34	353.14	376.71
RNF114	98.14	113.01	127.86	109.39	84.48	81.51	77.59	61.79	84.74	82.36	94.05	80	148.66	117.31	114.95	113.83
PDP2	62.65	62.59	53.23	56.1	41.18	44.36	42.77	35.47	54.28	53.62	51.48	55.42	94.86	91.44	95.64	89.98
UQCRFS1	80.17	100.49	122.38	117.25	74.31	84.29	76.09	59.5	103.02	90.51	90.59	95.22	164.23	152.68	148.06	196.21
HSPE1	368.45	417.97	418.71	376.98	289.18	271.72	293.93	221.23	268.64	250.95	203.45	208.01	270.41	302.77	302.56	345.27
COMMD6	97.7	83.11	98.78	112.76	59.87	70.98	72.12	70.18	54.83	70.35	42.57	48.39	94.86	64.69	109.44	79.68
TTLL12	56.52	51.81	68.6	62.83	43.54	39.37	35.31	46.53	22.71	25.31	33.66	24.2	75.04	36.23	38.62	35.23
SLC35A2	72.73	67.46	74.63	65.07	56.08	43.81	56.2	36.62	88.62	63.49	50.49	63.22	72.2	99.2	79.09	98.11
SCP2	73.6	97.71	76.83	88.07	70.05	59.89	48.74	56.07	116.32	97.38	94.55	97.96	133.08	144.92	127.83	104.07
QPRT	115.66	84.15	110.85	90.88	79.98	69.59	61.17	68.28	55.39	51.48	75.24	56.98	72.2	101.79	89.2	101.9
CELF4	432.85	421.1	391.82	392.69	246.11	297.22	300.89	293.32	397.69	380.07	401.95	342.26	533.74	472.7	468.1	442.3
ACBD6	52.13	60.5	51.58	75.73	43.54	37.71	42.77	38.91	45.42	63.92	44.55	53.47	60.88	74.18	70.81	68.3
TPRG1L	74.48	71.98	71.34	83.03	35.26	61	51.23	54.93	86.96	83.65	91.58	101.47	113.26	108.69	125.99	144.18
NOP14	67.47	94.93	95.49	87.51	64.6	64.6	60.68	58.74	74.77	73.35	73.76	81.96	120.34	83.67	82.77	113.83
CSAG1	42.5	39.99	40.06	41.51	30.76	29.67	30.84	22.89	32.68	27.45	27.23	29.66	63.71	56.93	65.29	46.61
PCP4	49.51	50.42	45.55	46.56	30.53	38.54	25.86	38.14	33.79	34.32	36.63	34.34	103.35	100.06	77.25	67.75
C19orf24	52.13	53.55	65.85	58.34	36.68	45.47	40.29	38.52	49.3	21.02	38.12	30.44	70.79	39.68	77.25	36.32
ATP6V1C1	47.32	46.6	42.26	54.42	29.11	44.92	36.8	29.37	57.05	52.33	52.97	50.34	174.14	149.23	142.54	157.19
IMPDH2	52.13	49.72	62.01	63.39	38.1	27.45	42.77	46.92	71.45	65.63	59.4	56.2	97.69	150.95	132.43	94.86
ATP6V0E1	159.03	129.35	154.21	153.15	122.58	103.14	94.99	103.75	155.09	157.43	133.65	137.37	239.26	232.9	217.03	207.06
TFRC	118.73	140.83	170.12	134.64	106.96	79.3	95.99	104.13	111.89	93.94	99.99	93.27	175.55	182.01	183.93	152.85
ZNF706	50.38	57.72	54.88	49.93	40.23	35.49	37.8	37.38	80.87	69.06	43.07	63.22	65.13	114.73	96.56	95.4
DDIT3	68.34	87.97	90.55	58.34	33.84	62.94	60.68	52.64	194.97	172.02	206.42	220.11	410.57	388.17	343.95	340.94
RPS15A	597.14	724.66	723.28	721.43	500.02	523.75	520.72	411.18	519.55	414.81	372.74	384.02	584.71	590.88	622.6	551.24
WBP2	67.03	56.33	59.27	56.66	44.96	39.09	48.74	38.14	79.21	81.93	87.62	72.98	134.5	175.97	190.37	189.17
RAB40C	59.14	47.29	34.02	44.32	29.34	37.71	28.85	35.09	41.54	37.75	54.45	36.68	100.52	83.67	91.04	76.97
VDAC1	87.18	123.79	116.34	117.25	76.91	80.13	89.52	82.01	98.59	84.08	86.63	91.32	144.41	175.97	170.13	162.07
SLC17A5	50.82	52.16	63.11	47.12	35.02	40.2	38.3	38.14	50.96	64.77	68.81	49.56	72.2	103.51	97.48	91.06
CHCHD1	61.33	77.19	75.73	64.51	46.86	50.18	52.22	50.73	48.74	51.05	38.12	54.25	75.04	64.69	85.53	74.8
CACNB3	33.73	37.21	41.71	30.85	24.61	26.62	28.35	23.27	41.54	34.75	48.51	33.17	135.91	144.92	101.16	125.75
HNRNPF	279.51	340.77	358.9	341.64	230.02	243.99	267.07	214.36	318.49	332.45	248	282.16	525.25	621.93	599.6	711.69
SPG21	65.72	69.2	76.83	74.05	48.04	48.8	50.73	56.83	94.71	90.08	76.73	73.76	117.51	153.54	113.12	149.6
PAFAH1B1	203.28	232.98	203.05	219.91	154.76	146.95	188.49	144.18	216.57	196.04	194.54	211.13	247.76	275.17	244.62	276.44
DAZAP2	74.48	82.06	106.46	95.37	64.6	54.9	62.67	73.23	88.07	113.68	100.49	116.69	176.97	164.76	176.57	197.3
NUDT9	39.43	27.12	31.83	38.15	21.53	25.51	28.85	23.27	27.69	45.04	39.11	28.49	59.46	57.79	44.14	63.96
TRIM2	49.94	32.34	42.8	40.95	29.11	26.62	29.84	34.71	29.91	30.46	42.08	40.2	60.88	50.89	70.81	40.65
MET	58.27	79.98	75.73	78.54	48.04	64.05	58.69	44.25	86.96	91.8	97.02	108.1	186.88	196.67	212.44	168.03
COX6C	247.97	318.86	284.26	294.52	206.35	211.55	227.29	182.7	198.85	219.63	184.64	179.13	270.41	273.44	274.97	318.71
STX7	28.04	33.38	31.83	37.03	18.69	29.67	24.37	22.5	22.71	21.45	26.24	24.59	97.69	90.57	68.05	98.65
RAB17	111.28	94.93	114.14	87.51	80.93	66.54	73.11	71.33	109.12	118.82	101.97	120.2	276.07	295.87	254.74	255.84
COX5A	244.03	250.71	227.19	265.91	202.8	164.97	166.11	182.7	224.88	183.17	205.92	184.2	277.49	269.13	259.34	230.9
DNAJC8	350.49	403.71	437.37	353.98	261.02	262.29	323.77	278.44	366.12	349.18	395.02	362.17	537.99	684.9	704.44	511.13
GPX1	83.24	66.76	77.93	79.1	57.5	55.17	61.17	46.92	59.27	48.04	53.46	50.34	113.26	94.89	103.92	91.06
MIEN1	83.24	87.28	84.51	79.66	66.02	57.67	54.71	61.79	56.5	61.34	66.33	67.13	90.61	70.73	80.01	74.8
DEXI	50.38	58.42	50.49	49.37	40.23	34.93	29.84	50.35	23.26	29.6	14.36	26.54	94.86	77.63	68.05	99.73
C12orf49	45.56	58.07	48.29	58.34	38.57	45.47	36.31	28.99	44.86	49.33	58.91	55.03	133.08	106.1	118.63	113.83
HOMER1	29.79	34.08	43.35	38.71	24.37	28.28	32.82	20.22	36	36.46	46.04	47.61	46.72	58.66	61.62	60.71
PPIF	44.25	52.51	54.88	60.59	45.67	30.5	39.29	37.38	47.63	43.33	29.7	38.25	784.33	733.21	864.46	794.07
NOL8	78.42	62.59	66.95	67.88	44.25	55.17	45.26	55.69	75.33	75.93	68.31	76.88	104.77	97.47	128.75	75.88
SLC25A33	30.23	38.6	40.06	30.85	25.56	24.95	21.88	29.37	31.57	39.89	25.25	36.68	53.8	67.28	58.86	59.08
LAPTM4B	56.08	61.9	65.3	86.95	48.98	45.47	36.8	60.27	49.3	45.47	56.93	58.93	162.81	131.98	139.79	149.06
HNRNPH2	110.4	127.96	120.73	132.39	84.72	93.99	82.06	98.41	95.27	108.53	101.48	103.81	147.24	156.13	179.33	146.35
MPHOSPH8	145.89	138.05	140.49	140.81	103.41	117	96.49	96.5	118.53	131.69	114.35	101.08	192.54	161.31	140.7	132.8
PATL1	109.09	119.27	128.41	131.27	90.87	85.95	92.01	88.87	129.06	111.1	113.85	108.88	218.03	162.17	170.13	297.57
MGST3	135.81	166.21	177.25	166.05	124.24	113.12	145.72	82.77	86.96	69.49	48.02	71.03	86.36	93.16	141.62	90.52
NDUFA1	223.43	258.36	251.89	240.66	185.53	183.82	188.49	154.1	197.18	201.19	156.92	176.4	235.02	243.25	244.62	298.12
COX17	361.44	390.15	363.84	413.45	287.99	287.8	282.49	266.24	298.55	285.27	219.29	231.43	353.94	331.24	347.62	343.1
MRPL34	70.54	91.1	114.14	94.25	75.49	65.99	72.12	58.36	95.27	77.64	53.96	74.93	83.53	93.16	122.31	115.99
SF3B6	41.18	53.55	63.11	49.93	41.41	37.98	41.78	31.28	38.22	38.61	46.04	42.54	73.62	72.46	57.02	57.46
MAFG	279.07	326.17	344.63	268.15	218.42	224.03	274.04	204.06	384.95	388.65	314.83	384.41	496.93	596.05	619.84	562.08
CRMP1	180.94	161.34	189.88	221.03	147.43	128.93	129.81	140.75	189.98	135.98	130.19	145.96	213.78	239.8	194.96	195.13
SNHG7	87.62	128.31	131.16	119.49	79.28	93.71	104.94	80.86	216.57	202.05	166.82	169.37	184.05	259.64	260.26	245
BEX1	686.07	829.32	782	733.77	602.02	546.48	590.85	510.73	920.01	978.05	1004.37	1011.96	1734.31	1575.96	1545.91	1628.26
FAM101B	143.26	117.53	130.61	157.64	91.11	119.78	94.5	103.37	85.85	92.66	109.89	86.25	123.17	148.37	130.59	160.98
SNHG8	186.63	216.63	217.86	183.44	169.44	159.7	138.26	125.49	218.79	202.05	173.75	167.42	246.34	250.15	252.9	248.25
THUMPD1	127.05	122.05	109.21	124.54	82.59	90.39	94.5	94.21	79.21	89.23	81.18	76.88	97.69	104.37	107.6	123.04
ABCE1	74.48	79.28	51.58	66.2	51.35	58.22	55.7	43.1	43.76	53.19	40.59	52.3	52.38	82.81	78.17	66.13
USMG5	158.59	204.11	186.58	187.93	123.76	148.89	136.77	146.09	141.8	126.55	90.09	115.91	218.03	154.4	220.71	192.42
UTP18	32.42	46.25	49.39	46	33.6	26.89	32.82	38.91	40.99	44.18	47.52	41.37	77.87	86.26	88.29	77.51
RPS23	693.96	766.39	778.16	779.77	590.42	564.5	577.42	507.68	779.87	758.42	695.49	608.03	991.04	1047.19	1041.03	1022.81
TRAPPC2L	123.55	111.62	114.69	123.98	90.87	92.33	76.59	90.4	85.85	85.37	86.13	111.62	154.32	135.43	142.54	158.81
LAMTOR4	79.74	101.19	103.72	98.17	75.02	67.93	77.09	67.51	75.88	57.91	72.27	85.47	76.45	166.48	133.35	76.43
RPL19	615.54	722.57	784.74	717.5	552.56	494.08	620.69	508.83	834.71	788.45	687.07	688.82	1149.6	1216.26	1188.17	1074.3
LYAR	46.44	45.2	37.32	46	25.79	31.61	43.27	35.47	36.56	35.6	28.71	33.95	32.56	61.24	48.74	49.32
RPL23	792.1	1034.83	942.79	966.02	639.41	764.41	805.2	630.88	968.2	879.39	785.58	839.46	1049.08	1106.71	1148.63	1128.51
DEF8	42.93	51.46	38.96	52.17	32.42	36.32	38.79	32.42	47.08	43.76	49.5	49.56	65.13	62.11	62.54	68.3
SPPL3	107.77	97.36	91.1	82.46	68.63	69.59	90.02	67.13	117.42	88.8	102.47	78.44	144.41	124.21	155.42	139.3
CHKA	159.91	153	181.64	169.42	110.04	145.84	127.32	113.67	164.5	142.85	123.75	134.25	312.88	391.62	406.48	495.42
PTPN3	80.61	108.14	106.46	93.12	58.45	72.64	82.06	78.57	89.73	89.65	84.15	91.71	130.25	169.07	172.89	140.39
NDUFA8	60.46	74.76	77.93	66.76	67.68	52.96	51.23	43.86	49.3	41.18	31.68	33.56	72.2	54.34	60.7	34.15
ZFAS1	296.16	378.32	338.04	345.57	223.86	313.58	286.47	181.18	425.39	353.47	314.83	330.94	400.66	451.14	519.6	602.74
CORO1C	90.25	123.09	109.21	96.49	55.14	88.72	94.99	69.8	106.35	129.98	107.42	106.54	210.95	157.85	195.88	235.78
DUSP3	83.24	92.84	102.62	81.9	63.18	92.33	71.62	57.6	177.8	176.31	185.63	180.69	402.08	345.04	366.94	357.2
TIMM9	37.24	36.16	49.39	38.71	32.42	26.06	31.33	29.37	17.72	26.6	34.16	18.34	38.23	39.68	44.14	53.66
PCBD1	228.25	223.93	273.84	254.69	181.98	156.38	228.28	184.23	196.08	210.2	155.43	166.25	239.26	217.37	194.04	302.99
VEGFB	68.78	73.72	82.32	76.86	56.79	61.55	50.73	54.93	90.84	65.2	53.96	63.61	169.89	161.31	114.95	126.29
BTBD3	138.88	166.91	158.05	125.66	96.31	111.18	128.81	114.05	122.41	150.14	133.65	115.91	203.87	185.46	188.53	180.5
PFDN2	108.21	118.57	131.71	112.76	97.73	79.57	101.46	76.67	111.33	117.54	105.93	96.01	240.68	255.33	215.2	262.34
NDUFC2	117.41	144.65	138.29	144.17	91.82	101.75	104.44	116.34	88.07	119.68	99	73.76	113.26	122.49	130.59	115.45
NGFRAP1	264.62	284.09	260.12	291.71	233.09	188.81	207.39	207.88	225.43	216.63	197.51	207.62	225.11	277.76	289.69	249.88
TOLLIP	152.02	163.43	187.13	164.37	115.24	126.99	128.81	132.74	182.23	171.16	153.45	163.13	341.2	313.12	313.6	323.59
IAH1	61.33	68.5	68.05	65.64	53.48	58.22	43.77	40.81	39.33	52.76	41.58	41.76	130.25	164.76	119.55	165.86
ATOX1	61.77	59.81	54.88	58.9	45.91	36.6	43.77	59.5	34.89	18.45	28.22	29.27	32.56	52.62	48.74	43.36
RPL4	506.01	541.06	552.61	582.3	402.53	433.08	442.64	382.19	664.11	607.85	504.91	597.1	685.23	840.17	823.08	687.84
RPL10A	406.12	398.84	436.82	456.08	349.76	293.34	327.25	321.93	548.35	528.92	519.27	538.96	591.79	713.37	752.26	731.2
NME1	67.47	49.03	62.01	59.46	55.37	48.8	33.32	40.05	19.94	17.16	13.86	19.51	43.89	48.31	39.54	33.06
LINC00493	55.2	84.84	81.22	68.44	56.08	56.28	57.19	57.21	71.45	53.19	42.57	49.95	87.78	86.26	99.32	83.47
KIAA0930	52.57	52.51	54.33	52.17	53.24	37.98	36.8	38.52	65.36	78.5	74.75	74.93	114.68	87.12	92.88	115.45
TMEM33	90.69	93.54	98.78	77.98	66.26	88.17	71.12	59.12	85.85	72.93	92.07	80.39	186.88	190.63	194.96	175.62
MTCH2	234.82	200.99	209.63	215.42	172.75	161.92	146.72	173.93	179.46	224.35	189.59	179.52	213.78	251.02	251.06	217.9
TAF1D	96.38	142.22	101.52	104.9	76.67	88.17	97.48	61.03	145.12	165.15	123.75	135.81	179.8	180.28	185.77	165.86
CHCHD10	130.56	116.49	116.89	127.34	104.6	78.19	82.56	106.42	69.24	63.92	87.12	64.39	135.91	90.57	110.36	112.2
BEX5	176.99	188.81	200.85	191.3	141.51	176.06	148.71	119.77	91.39	81.93	92.57	121.37	906.09	922.11	993.21	867.79
SNX2	65.72	76.5	75.73	66.2	56.08	54.62	53.22	54.16	85.85	98.23	80.69	103.03	127.42	102.65	130.59	119.79
RPL28	529.23	532.02	512.55	531.25	390.93	408.68	421.25	403.55	442.56	441.84	410.36	355.53	570.55	489.95	457.98	485.66
LINC00958	106.02	116.14	138.29	123.98	95.6	99.81	90.02	83.91	104.13	88.8	79.7	97.18	540.82	411.46	408.32	485.12
RPSA	274.25	263.92	267.25	303.49	232.86	214.6	213.86	156	275.28	253.09	256.91	250.55	297.31	313.12	295.2	312.21
RPS7	722.44	768.12	772.67	853.26	642.48	563.39	681.86	513.4	1290	1207.98	964.77	1068.15	1201.98	1552.67	1534.88	1297.62
GTF2F2	46.44	36.86	42.26	40.39	31	36.32	28.85	30.13	27.14	37.75	36.63	33.56	52.38	53.48	58.86	46.07
GNB2L1	598.02	701.71	644.26	644.01	456.72	531.23	524.2	493.57	624.79	612.57	571.74	605.69	712.13	682.31	621.68	682.96
PDXK	49.07	43.81	46.1	42.07	37.63	34.1	32.82	34.33	64.25	57.05	69.8	74.15	101.94	121.63	122.31	114.91
SLC3A2	197.59	240.28	260.67	250.76	189.08	181.05	219.33	170.5	436.46	365.91	355.42	380.51	576.22	565	558.22	668.86
SUB1	210.73	210.72	215.67	214.86	157.13	165.8	161.14	176.22	172.26	221.35	183.15	187.72	304.39	265.68	266.7	296.49
GPX4	173.93	188.12	210.73	205.32	142.46	179.11	131.8	155.24	169.49	165.15	163.85	160.01	208.12	218.24	184.85	215.73
KRT10	126.61	122.4	121.83	126.22	97.5	103.7	97.98	82.01	84.19	87.08	74.75	77.27	130.25	103.51	152.66	136.59
RPL7A	980.92	1001.8	1038.28	1084.39	823.99	818.75	806.2	730.44	992.01	1021.81	903.39	960.44	1020.77	1207.63	1300.37	1273.23
FAM50A	94.63	96.32	80.12	113.32	76.67	71.53	78.58	69.42	88.07	67.35	73.76	88.98	113.26	113.86	125.99	124.12
FAHD1	127.93	118.23	147.07	123.42	90.63	107.02	106.43	94.98	98.04	91.37	99.5	109.66	178.39	173.38	158.18	156.65
VBP1	80.61	85.89	84.51	66.76	62	63.49	67.14	57.21	59.82	57.91	52.47	60.1	75.04	99.2	83.69	70.46
SLIRP	255.85	254.88	302.37	297.32	224.1	225.97	195.46	210.93	156.75	160.86	139.1	141.28	202.45	140.6	183.93	194.05
TIMM50	60.9	51.81	50.49	53.29	36.68	43.25	40.78	53.78	36.56	30.03	40.1	40.98	28.32	57.79	49.66	74.26
RTN4	1314.32	1589.1	1730.83	1547.2	1147.71	1295.09	1380.14	1075.63	1597.41	1415.17	1384.54	1397.54	1555.93	1550.95	1680.18	1767.02
GPATCH4	141.07	172.12	150.36	177.27	126.6	120.89	127.32	127.02	102.47	103.81	111.38	97.96	150.07	132.84	145.3	113.28
RPL35A	957.26	1013.62	938.95	1034.46	819.02	749.99	796.75	706.79	957.12	970.76	968.24	924.15	938.65	1130.86	1031.84	1073.76
COX7C	514.34	562.27	519.14	567.72	420.99	413.12	446.12	409.66	467.48	426.83	406.9	386.75	552.15	521.01	577.53	498.67
ZDHHC3	49.07	54.25	55.43	54.98	42.83	36.88	48.24	40.43	52.07	51.91	56.43	60.88	174.14	162.17	183.01	188.63
OSBPL8	103.83	113.01	89.45	109.95	88.03	90.94	73.61	71.33	114.65	121.83	113.36	106.54	257.67	217.37	257.5	221.15
SNAP25	111.72	124.83	135	114.44	82.11	108.96	124.34	80.86	155.64	160.01	176.72	199.82	266.16	263.09	223.47	261.26
RPL37	839.41	998.67	972.43	988.46	767.19	736.68	767.41	747.6	1057.92	970.76	993.98	983.08	1078.81	1109.3	1171.62	1086.23
S100A6	228.25	252.1	262.31	266.47	194.52	201.01	244.69	160.58	816.98	808.61	630.64	666.18	1049.08	1080.83	1124.72	1170.78
RPL12	295.28	317.47	269.45	277.69	228.6	217.65	217.84	247.17	320.15	339.74	355.42	332.9	380.84	385.58	449.7	365.33
RAB7A	225.62	230.89	225	202.52	181.98	182.44	148.21	168.97	207.15	211.48	234.63	226.74	317.13	349.35	315.44	339.31
ESF1	293.09	326.51	307.31	299.57	230.49	274.77	238.73	230.38	295.78	307.14	288.59	316.5	562.06	539.12	568.34	493.79
CHMP2B	66.59	63.29	62.01	62.83	48.27	43.81	53.22	59.5	71.45	86.22	63.36	63.22	199.62	170.79	187.61	171.82
TOMM20	103.39	115.1	99.88	106.59	93.47	89.28	75.6	73.23	141.8	99.09	99.5	102.25	154.32	138.88	114.04	143.64
CARS	118.73	119.97	137.19	141.37	99.39	104.8	111.9	90.4	179.46	167.3	168.3	174.06	219.44	234.63	193.12	239.58
CALM2	639.2	671.8	696.94	730.96	515.41	571.99	579.91	492.81	477.45	520.77	456.89	397.29	594.62	624.52	579.37	518.18
ATP6V1E1	120.04	131.79	133.35	118.93	103.41	83.73	119.86	94.98	117.42	135.98	113.85	122.54	213.78	188.91	177.49	180.5
RPL18A	158.16	178.38	204.69	214.3	161.39	150.83	155.17	130.45	183.34	138.13	149	173.28	216.61	296.73	377.05	190.25
RPS19	1496.13	1537.29	1527.78	1626.86	1232.67	1183.35	1226.95	1251.09	1465.03	1428.47	1607.79	1518.91	1622.47	1853.72	1769.39	1652.11
ATP6V0D1	116.1	112.66	122.93	126.78	75.96	100.09	99.97	99.55	123.52	96.95	114.35	121.76	399.25	389.03	280.49	395.14
ENO1	360.56	336.6	344.08	380.35	310.24	269.78	261.11	286.83	253.68	241.94	226.71	242.74	271.83	335.55	297.96	324.13
PSAT1	170.42	160.3	219.51	163.25	137.02	136.14	157.66	117.48	120.19	143.71	91.58	92.1	151.49	148.37	125.99	194.05
EIF3H	133.62	125.53	142.68	131.27	102.23	105.64	116.88	98.41	135.7	151	127.71	139.32	151.49	208.75	171.97	216.27
SPTBN1	233.51	230.19	233.23	238.98	183.63	184.93	192.47	181.94	412.09	425.97	439.07	417.58	1192.07	1020.45	1274.62	937.71
SPINT2	249.28	256.27	279.33	286.1	224.81	198.24	244.69	187.66	248.7	220.06	147.51	172.89	264.75	347.63	331.99	375.63
BTF3L4	81.05	101.54	102.62	75.73	64.13	74.86	75.1	74.76	82.53	83.22	41.58	70.64	70.79	113	87.37	120.33
RPL34	869.64	972.24	972.43	994.63	752.99	808.77	785.81	671.7	1218	1149.21	1032.59	1096.64	1316.66	1450.02	1324.28	1326.35
PEBP1	565.16	604.69	535.05	534.06	427.38	470.79	429.71	454.28	408.77	373.2	444.52	377.78	505.43	473.56	483.73	537.69
AFF4	133.62	150.56	166.28	138	111.69	119.22	125.33	111.76	229.31	220.92	220.28	183.42	290.23	361.43	372.45	325.22
GABARAPL2	197.59	261.14	270.54	244.59	188.6	214.6	216.35	161.73	265.31	262.1	246.51	232.21	479.94	430.43	493.85	455.31
HSPA8	290.9	353.98	367.13	334.35	268.35	270.33	291.94	249.45	324.02	259.1	223.74	226.74	403.49	444.24	505.8	442.3
CTSA	191.89	192.29	210.73	184.56	146.95	149.17	155.17	189.95	172.81	144.13	174.24	122.15	682.4	556.37	492.93	643.93
LARP1	690.02	722.92	707.37	766.87	566.28	619.12	514.26	581.3	536.16	599.7	561.84	574.08	671.07	681.45	638.23	700.84
ARHGDIA	195.83	223.93	233.78	203.64	174.17	211.83	152.69	162.11	170.6	179.74	192.56	186.94	247.76	234.63	222.55	287.82
APC	127.05	137.7	129.51	122.86	99.39	115.06	93.5	103.37	94.71	104.67	112.37	106.15	148.66	120.76	172.89	104.61
RPL9	463.08	547.32	484.57	514.99	444.41	384.01	395.89	390.97	481.88	477.87	491.05	474.17	603.12	608.13	591.33	565.34
RPL11	903.81	1068.91	1020.72	1014.82	797.01	837.05	784.31	808.63	1071.22	1084.44	978.14	988.93	1135.44	1174.85	1268.18	1246.67
SNRPG	203.72	222.2	227.74	231.13	193.57	169.41	180.54	162.87	194.41	152.71	142.07	144.01	120.34	227.73	217.03	200.55
RPL38	649.71	666.59	711.21	744.43	549.25	555.63	593.83	531.33	742.21	745.98	698.46	652.52	876.36	879.85	862.62	848.28
TMEM147	90.69	96.67	87.25	94.25	82.82	72.37	59.18	76.29	59.82	80.65	66.83	76.88	90.61	108.69	96.56	88.35
RPL31	818.38	889.48	864.32	914.41	766.01	649.35	746.52	662.54	974.84	1028.67	886.07	926.1	1084.48	1230.06	1162.42	1190.3
COX7A2	230.01	266.36	274.39	290.59	228.6	217.37	218.33	195.67	227.65	215.34	198.5	162.35	236.43	276.89	294.28	351.78
GRN	163.41	163.43	154.75	135.2	124.24	115.06	121.85	139.98	306.3	255.24	264.34	225.96	904.67	830.68	739.39	808.71
PPT1	120.48	134.92	131.71	111.08	85.66	112.01	95.49	109.47	93.61	113.68	109.89	95.61	205.29	151.82	148.98	164.24
RPL6	405.69	417.27	449.99	448.79	372.47	349.07	358.09	304.38	516.78	471.01	455.41	459.73	658.33	653.85	620.76	535.53
RPS6	1532.5	1557.11	1453.7	1655.47	1280.47	1293.15	1249.83	1204.55	1367.55	1376.14	1322.67	1394.41	1352.06	1583.72	1464.07	1627.72
NDUFB8	308.43	290.7	299.63	323.13	266.22	244.82	252.15	226.57	217.12	213.63	196.02	193.57	273.24	281.21	262.1	250.96
RPL27	516.97	642.94	559.2	567.16	425.25	511.27	487.4	429.87	496.28	451.71	390.07	391.83	515.34	513.24	503.96	572.93
LAMTOR1	137.57	114.75	159.14	151.47	119.74	109.24	129.31	106.42	140.69	114.54	106.92	104.59	201.04	213.92	189.45	235.24
RPS25	320.26	334.16	314.45	325.93	242.56	295.01	262.1	265.09	315.72	318.73	293.05	306.36	404.91	442.51	382.57	433.62
MRPS34	162.98	167.26	186.03	192.42	158.08	124.21	141.74	145.71	81.98	76.36	72.27	91.71	92.02	122.49	136.11	85.1
TMEM8A	126.61	132.14	114.69	134.64	109.09	95.66	111.41	99.93	73.11	108.53	80.69	99.91	213.78	242.39	222.55	238.49
BEX2	175.24	184.99	176.7	194.66	150.03	141.68	155.17	151.43	258.67	248.37	261.86	266.55	586.13	431.3	518.68	392.43
DNAJC2	127.05	161.34	138.84	143.05	111.46	121.16	117.37	115.19	157.3	157.43	160.38	178.35	226.52	214.79	225.31	169.66
RPS17	554.2	581.05	584.44	564.35	454.59	487.43	494.86	431.78	711.19	630.59	555.4	589.69	764.51	777.2	822.16	763.18
RPS18	630.87	620.69	746.33	793.8	565.1	600.55	613.23	497	780.43	656.33	628.17	606.47	934.4	1057.54	1144.03	1028.23
ATP6V1G1	326.39	375.89	313.9	335.47	272.85	298.61	254.14	274.25	331.22	347.04	328.19	348.9	372.35	426.98	344.86	442.3
PWP1	86.31	94.58	79.02	83.59	76.44	69.87	74.1	62.17	78.65	62.2	47.52	65.95	154.32	125.08	161.86	145.26
PLIN2	234.39	225.67	243.66	245.15	212.27	197.96	192.47	171.26	219.89	286.98	292.55	275.92	290.23	348.49	352.22	399.48
MTCH1	189.26	221.15	231.58	233.93	196.41	159.15	176.06	186.9	198.85	196.9	187.61	197.08	244.93	221.69	215.2	273.73
ANKRD12	396.49	482.99	419.26	388.76	320.65	351.84	379.97	324.98	506.81	564.1	518.77	483.54	947.15	781.51	899.41	696.51
NDUFA2	112.59	123.09	122.38	113.88	95.84	98.98	113.89	85.44	78.1	60.91	65.84	55.81	107.6	93.16	60.7	98.11
HADH	297.04	278.18	279.87	324.25	253.68	229.02	248.67	237.63	172.81	173.73	141.57	143.23	174.14	255.33	206	182.66
SERF2	1060.66	978.5	1043.77	1130.95	961.95	794.08	913.62	810.54	862.4	731.4	816.27	748.92	894.76	872.95	961.02	1044.49
PIM3	110.84	135.27	121.83	118.37	104.36	110.35	98.97	81.63	116.32	133.84	152.96	139.32	179.8	249.29	251.06	283.48
PRR13	150.27	134.57	142.13	152.59	125.18	115.9	115.88	120.15	106.35	129.98	109.89	106.93	142.99	125.08	127.83	152.31
RPS20	1019.91	1086.29	1129.37	1118.04	898.29	874.76	938.49	898.27	1225.2	1253.88	1187.53	1186.01	1323.74	1379.29	1432.8	1448.85
SCD	380.28	344.6	340.79	385.96	356.86	298.06	279.01	295.61	331.22	299.42	285.62	269.28	382.26	429.57	462.58	453.14
RPS5	511.71	549.06	605.3	623.82	512.09	461.64	445.62	485.56	535.61	498.89	545.5	566.66	605.95	664.2	683.29	624.96
CUTA	241.4	249.32	279.87	263.66	229.54	197.96	201.43	227.71	266.97	244.51	234.63	250.16	413.4	417.5	381.65	367.5
RPL30	997.13	985.11	1062.42	1033.34	791.09	980.67	868.37	807.49	1013.61	969.9	762.81	813.31	979.71	1191.24	1127.48	1206.02
RPL21	466.58	473.25	553.71	496.47	391.17	463.03	435.68	335.28	615.37	535.78	514.32	620.91	747.52	784.96	879.18	665.07
EIF4A2	265.05	348.42	310.61	298.44	256.05	255.36	327.25	226.19	308.52	356.9	318.79	353.97	383.67	408.87	434.99	416.82
NPM1	743.03	759.08	683.77	666.45	606.28	596.94	609.75	586.64	624.23	685.5	722.71	713.4	976.88	945.4	872.74	972.4
ZNF292	275.57	287.22	275.48	290.59	234.28	240.39	257.13	220.08	353.38	359.48	374.72	363.73	530.91	451.14	455.22	451.51
RPL35	562.09	585.92	563.04	616.52	481.8	473.84	472.98	528.28	434.25	459	530.65	479.24	560.64	607.27	623.52	471.57
ARMCX3	171.3	195.42	160.79	196.91	157.6	150	159.65	145.71	229.31	236.36	239.58	240.01	315.72	297.6	351.3	355.03
SLC7A1	216.42	214.55	218.96	214.86	176.3	186.6	188	181.18	304.08	326.45	306.41	312.6	308.64	368.33	400.04	372.92
ASAP1	255.42	253.84	279.33	312.47	230.96	235.12	222.31	223.9	268.64	295.56	248.99	277.48	441.72	454.59	477.29	376.71
ATP5A1	223.43	233.67	200.3	199.15	203.04	175.51	174.07	179.27	152.87	159.58	124.25	114.35	213.78	235.49	195.88	168.57
EEF1B2	592.76	536.89	555.91	584.55	506.18	457.2	474.97	484.03	501.27	472.3	461.84	472.61	481.36	596.92	590.41	584.31
RPL3	499	437.79	514.2	486.37	442.05	417	404.84	375.33	712.3	530.21	526.2	570.57	713.55	672.82	840.55	768.06
RABEP1	223.43	230.89	196.46	226.08	188.6	180.5	208.89	173.17	162.29	207.19	220.28	198.64	278.91	285.52	301.64	194.05
RPL24	411.82	471.17	413.23	438.13	363.48	345.19	413.79	369.61	435.91	509.19	424.72	442.95	508.26	545.16	585.81	479.15
RPL36	651.46	682.58	688.71	689.45	591.6	598.61	543.6	572.14	689.59	619.86	740.53	707.94	774.42	889.34	901.25	683.5
PSMA7	753.1	812.63	848.4	817.36	702.59	779.1	668.43	643.47	636.42	656.75	669.75	651.35	1068.9	1125.69	1121.96	1015.22
UQCRQ	369.32	359.9	315	368.57	330.12	291.4	307.36	297.13	225.43	225.64	239.58	190.45	219.44	275.17	286.93	247.17
TSHZ1	286.08	312.95	308.41	279.93	248	250.37	264.59	269.29	197.74	189.18	191.57	179.13	237.85	224.27	239.11	213.56
RPS16	1164.49	1078.64	1297.85	1260.54	1062.52	1021.15	1068.8	1063.81	1249.57	1226	1169.21	1170.01	1412.93	1479.35	1423.6	1398.98
RAB2A	334.28	383.19	349.02	364.08	306.92	311.09	297.41	341.38	291.9	307.14	334.13	308.31	383.67	398.52	373.37	317.09
RAN	603.27	657.9	618.47	624.38	584.27	512.38	559.51	537.43	504.04	547.8	527.19	506.56	546.49	659.02	662.14	687.84
MAFB	1262.18	1238.6	1222.67	1262.22	1411.1	1315.6	1258.29	1413.58	838.03	909.42	902.4	902.68	504.01	552.06	499.36	505.71
MT-CO1	904.25	907.56	919.19	829.7	933.32	1002.85	1098.14	938.32	611.49	530.64	548.97	612.32	539.41	407.14	401.88	532.27
PA2G4	491.56	449.96	446.15	456.08	539.78	530.12	486.9	492.43	528.96	555.09	568.27	557.3	437.47	420.08	497.52	441.21
SSRP1	438.11	438.13	443.96	465.62	532.68	453.04	470.99	522.56	457.51	434.98	525.7	492.12	379.42	382.99	346.7	375.63
TNPO1	426.72	381.45	406.09	426.35	423.12	488.26	450.1	469.92	570.5	543.51	620.74	579.54	329.87	347.63	340.27	346.9
TTC3	661.1	601.56	541.09	588.47	646.51	672.91	648.04	703.36	746.64	836.06	804.89	796.14	788.58	618.48	652.94	578.35
MT-CO3	9381.17	9479.68	8359.45	8457.42	10631.1	9896.56	9998.15	9599.82	3651.23	3168.81	2899.27	3327.39	2563.95	2338.49	2318.41	3357.33
MTDH	821.01	761.52	781.45	778.65	892.61	975.68	807.19	870.8	831.94	826.2	885.57	819.16	668.24	672.82	725.6	692.17
RRM1	368.89	325.47	351.76	370.25	392.35	429.48	398.37	378.38	446.43	448.7	424.22	434.36	359.6	335.55	344.86	342.56
FUBP1	410.07	422.14	370.42	368.57	411.28	467.46	440.15	468.4	511.24	560.24	652.42	596.32	413.4	416.63	429.47	379.42
DDR1	515.65	501.07	471.4	535.18	623.31	537.05	517.24	611.43	600.97	665.76	597.97	618.18	314.3	379.54	357.74	412.48
LARP7	245.34	224.63	232.13	229.44	261.96	275.87	251.66	265.47	229.31	236.79	264.83	236.5	212.36	251.88	188.53	187.54
CCAR1	353.99	358.85	396.21	336.59	386.44	426.71	413.29	418.05	321.81	386.07	375.71	366.07	348.28	324.34	291.53	282.4
UFC1	152.02	148.13	156.95	142.49	162.1	182.44	158.65	179.27	121.3	145.85	148.5	106.54	86.36	81.95	65.29	88.35
SET	869.2	887.39	897.79	802.77	941.83	980.67	976.79	1061.14	1041.31	1079.72	1278.12	1170.01	952.81	957.48	1019.88	858.03
ARL6IP1	318.94	302.87	274.94	288.91	332.01	346.58	336.7	346.72	185.55	209.34	198.99	218.55	182.63	153.54	156.34	159.9
PARP1	555.08	507.68	559.2	576.69	623.31	638.26	629.14	637.75	423.72	399.8	371.75	373.87	369.51	364.01	311.76	288.36
CSNK1E	206.35	209.68	206.89	206.44	227.65	239.83	232.76	252.51	201.62	215.77	239.58	229.48	137.33	147.5	125.99	168.03
KIF3A	187.07	200.64	213.47	198.59	210.61	227.08	231.27	258.99	174.47	202.05	225.23	209.18	175.55	142.33	126.91	140.93
ATP1B1	240.96	280.27	272.19	286.66	308.58	319.68	320.79	294.84	284.14	400.23	337.1	322.36	304.39	280.34	283.25	204.89
ATF5	230.88	220.81	218.96	199.71	241.85	251.2	242.21	268.14	915.58	989.21	876.17	841.41	638.51	617.62	554.54	642.85
YLPM1	185.76	190.9	200.3	173.91	229.31	237.34	192.97	199.49	201.62	216.2	204.93	214.26	185.47	166.48	171.97	172.37
HMGB1	436.35	411.71	454.93	447.67	504.99	526.8	498.34	482.13	412.65	385.64	376.21	340.31	281.74	300.18	341.19	284.02
USP1	298.79	307.04	238.72	251.32	334.38	316.91	304.87	320.78	259.22	305.86	299.48	308.7	235.02	211.34	178.41	195.67
ATP2B1	746.1	738.22	762.79	793.23	855.7	953.5	894.73	771.63	762.15	768.29	771.23	768.04	587.54	663.34	629.03	568.59
AURKA	230.88	216.63	205.24	196.35	254.63	258.13	214.85	244.11	132.38	120.11	120.78	114.74	77.87	87.12	66.21	71.55
SEMA3A	181.81	175.95	160.24	173.91	201.38	202.4	203.41	194.15	97.48	94.37	90.59	109.66	56.63	44.85	53.34	65.59
PCM1	367.57	281.66	279.87	277.13	344.31	321.35	337.7	338.33	446.99	491.6	452.44	481.2	424.73	401.97	423.95	301.91
CBX5	521.78	481.6	529.02	563.79	630.18	573.93	622.18	599.23	365.01	368.06	383.14	394.56	298.73	328.65	354.06	301.37
PPP1R10	205.03	199.59	234.33	211.49	273.79	234.01	224.3	255.18	213.25	192.61	258.4	238.45	150.07	186.32	160.02	144.18
SNX5	144.58	120.66	124.57	126.22	149.79	163.86	148.21	135.03	150.1	142.42	140.58	154.54	141.58	114.73	130.59	114.91
HDAC2	306.67	316.43	312.8	324.25	357.09	382.9	363.56	359.69	329.56	357.33	365.81	333.68	325.63	260.5	286.01	278.6
ASRGL1	211.17	195.07	199.75	196.35	244.45	254.8	200.93	217.8	134.04	153.57	171.77	161.96	120.34	115.59	101.16	108.41
TUBB	1236.34	1100.55	1129.92	1169.09	1362.82	1318.1	1270.72	1500.54	1087.83	1075.43	1013.78	1008.83	557.81	585.7	535.23	827.14
RP11-382A20.3	243.15	282.35	270	248.52	312.6	319.96	288.96	293.7	297.44	343.61	390.07	356.31	263.33	293.28	281.41	263.97
ROCK1	357.06	364.76	363.84	322.01	400.87	465.24	404.34	393.25	432.59	534.07	502.93	523.34	444.55	381.27	382.57	339.31
BAZ2B	758.8	704.14	712.86	763.5	875.58	922.73	798.24	840.29	629.22	646.46	588.57	648.23	570.55	436.47	492.01	436.33
RASSF6	349.61	332.77	287.01	337.71	379.57	408.13	365.55	394.4	479.11	518.2	561.34	499.54	328.46	311.4	307.16	232.53
LUC7L3	724.19	794.9	754.56	628.3	792.75	939.64	920.59	792.23	884	759.71	833.6	865.22	849.46	703.88	737.55	615.75
KHSRP	895.05	941.29	906.02	903.75	1044.77	1109.04	966.84	1129.03	715.62	759.71	844.49	823.07	613.03	645.22	587.65	664.53
HNRNPUL1	272.5	223.93	215.67	241.22	298.64	259.52	261.11	285.31	212.69	215.77	211.37	235.33	181.22	129.39	128.75	165.32
RAB11B	218.62	234.71	225.55	218.22	274.74	229.3	254.64	291.03	184.44	191.75	163.35	167.81	152.9	122.49	88.29	143.1
MCM4	120.48	131.44	124.57	130.71	135.36	162.48	150.7	152.19	130.72	133.41	145.53	131.52	77.87	163.03	98.4	97.57
TMEM179	265.49	249.67	212.38	206.44	284.68	229.02	266.08	309.72	207.71	228.64	228.69	196.69	87.78	104.37	76.33	161.52
CCDC186	76.23	90.06	91.65	79.66	95.84	98.15	104.44	103.75	119.09	125.26	134.15	135.03	145.82	91.44	104.84	95.94
PCBP4	690.89	595.65	637.13	585.67	755.6	672.36	714.19	869.66	287.47	317.44	357.89	327.43	181.22	144.92	118.63	173.45
PHIP	351.8	335.9	350.12	334.35	363.96	409.51	414.79	434.07	378.86	365.05	364.82	387.92	368.1	326.06	322.79	275.89
LMAN1	340.85	353.29	321.58	382.03	375.55	420.88	409.32	455.43	325.13	392.94	351.95	328.99	277.49	245.84	281.41	288.36
CSRNP3	128.8	104.32	102.62	113.32	140.09	134.75	126.33	126.63	39.33	45.04	39.11	46.44	32.56	20.7	23.91	32.52
PTMA	4083.15	3751.95	3887.51	3885.39	4689.53	4725.09	4245.84	4808.3	4312.57	4427.84	5079.79	5015.29	2915.06	3027.71	2927.21	2723.16
HNRNPH1	434.16	417.27	404.45	393.81	490.32	511.82	515.75	450.09	320.7	361.62	344.53	380.51	277.49	259.64	217.95	285.65
CDK5R2	226.5	279.92	252.98	238.98	267.41	315.8	288.96	316.2	264.76	285.27	354.92	328.6	162.81	214.79	224.39	157.19
TAGLN2	454.32	474.3	426.4	467.3	519.67	529.57	542.11	641.56	632.54	583.4	726.18	618.96	339.78	360.56	270.37	396.22
CDK1	145.89	144.65	149.27	135.76	171.09	164.42	181.03	174.69	189.43	206.33	219.78	205.67	107.6	165.62	166.45	122.5
NCOR2	189.7	159.26	161.89	157.08	209.9	179.67	188.99	218.18	193.86	198.61	198.99	224.01	222.28	147.5	152.66	163.15
HSPA5	660.23	709.71	649.2	642.89	868.71	736.68	776.85	812.44	888.44	1084.44	1047.94	1019.76	587.54	745.28	720.08	664.53
PAPSS2	83.24	70.59	67.5	75.17	87.56	85.4	83.06	101.84	77.54	72.93	93.06	89.37	43.89	59.52	53.34	51.49
ARNT2	114.78	99.1	128.41	109.95	130.86	136.97	133.79	138.08	106.35	119.25	95.54	107.32	41.06	84.53	68.97	72.09
MLEC	147.64	134.57	141.03	142.49	172.51	159.7	160.64	188.43	161.18	178.02	170.28	154.15	131.67	129.39	142.54	114.91
CCP110	198.9	208.64	223.9	235.61	259.36	278.37	243.7	256.32	142.35	135.98	154.94	156.89	97.69	71.6	109.44	89.98
CDKN2C	146.77	143.61	160.79	164.93	183.4	189.37	169.6	194.53	73.67	93.09	88.61	88.59	58.05	62.97	45.06	57.46
MKI67	171.74	194.03	166.28	165.49	195.7	188.81	229.28	258.99	215.46	184.89	195.53	208.79	182.63	158.72	128.75	104.61
GOLGA2	186.63	167.95	154.75	185.13	198.07	201.57	210.87	230.76	241.49	248.37	242.06	227.91	165.64	166.48	148.98	181.58
CTCF	247.09	227.41	227.74	196.91	272.61	275.6	251.66	293.32	244.26	276.69	289.09	258.75	244.93	199.26	189.45	160.44
TPM4	158.59	183.95	191.52	203.64	195.7	248.98	256.63	195.29	389.94	417.82	443.03	423.83	253.42	264.82	205.08	265.59
PRPF3	77.98	79.63	82.32	90.32	106.96	95.93	91.01	102.99	103.02	78.07	97.52	101.86	75.04	69.87	41.38	66.13
NASP	431.97	431.18	445.05	406.15	538.6	465.24	547.58	518.36	521.76	513.05	527.19	522.95	397.83	364.01	424.87	359.37
KIF20B	173.93	164.82	158.05	158.2	195.94	215.15	208.89	173.55	194.97	237.65	208.89	201.38	158.57	153.54	147.14	111.12
GRIPAP1	365.38	308.43	310.06	315.84	403.95	359.05	376.99	454.28	241.49	231.22	263.35	283.33	179.8	135.43	154.5	171.82
ARMC1	80.17	107.1	104.82	94.81	112.88	121.99	107.92	135.79	93.61	113.25	94.05	100.3	113.26	74.18	58.86	71.55
TMPO	140.63	157.87	156.95	159.32	185.76	184.66	190.48	189.57	151.77	128.26	114.84	144.4	117.51	119.04	93.8	105.15
HMGB2	261.55	306.69	267.25	253.57	294.15	388.17	375	278.82	274.17	302.85	249.48	274.36	212.36	244.98	185.77	166.95
ENAH	205.03	195.07	213.47	189.61	246.58	239.28	259.61	237.25	196.08	228.21	206.91	222.84	212.36	154.4	168.29	169.66
CLU	846.42	731.27	718.89	867.85	990.35	925.5	890.75	1114.92	1102.79	1057.84	1166.24	1106.79	850.87	876.4	832.27	806
TES	215.55	254.88	257.92	224.96	273.56	281.97	294.43	339.09	360.58	310.57	365.32	367.63	256.25	281.21	264.86	225.48
HDGF	374.14	329.3	329.26	288.91	424.77	381.23	386.94	416.52	301.87	317.44	322.25	316.11	193.96	288.11	210.6	196.21
PYGO2	122.23	102.23	143.78	131.27	156.66	142.51	146.22	172.02	124.07	112.82	101.48	111.62	62.29	75.91	89.2	58
RERE	366.26	292.78	290.3	317.52	385.96	353.23	397.88	388.3	362.8	304.57	329.18	310.26	298.73	207.89	209.68	236.87
ZFHX3	202.41	172.12	169.57	181.76	216.29	235.39	209.38	229.24	172.26	223.06	251.46	191.62	188.3	139.74	157.26	180.5
PRC1	193.2	204.11	201.4	192.42	246.82	243.16	250.17	233.05	205.49	214.06	202.46	220.5	164.23	165.62	164.62	135.51
ZC3H7A	106.02	106.06	81.77	93.68	121.16	124.21	116.38	121.68	79.21	78.07	83.66	82.35	67.96	63.83	68.05	53.66
SRSF6	199.78	181.86	161.89	186.25	214.87	228.74	219.83	238.77	203.28	190.46	211.37	236.5	178.39	181.14	189.45	165.86
DBN1	219.49	216.98	194.81	212.61	254.15	261.73	242.21	283.78	163.4	145.85	172.76	198.64	130.25	137.15	140.7	135.51
CEP290	66.15	68.85	88.35	69	87.08	94.27	66.15	91.16	88.07	78.5	76.73	97.96	89.19	59.52	71.73	60.17
MBD4	148.52	156.82	150.91	152.59	178.19	200.46	204.91	168.59	120.19	111.1	109.4	113.96	60.88	100.06	71.73	89.43
MNS1	74.92	92.84	91.1	69	91.34	98.98	117.37	103.37	124.62	135.13	136.13	128.01	89.19	99.2	80.01	73.72
STXBP5	94.63	94.23	99.88	94.25	96.55	119.5	130.8	120.91	91.95	87.94	88.11	86.25	84.95	54.34	61.62	43.36
PCSK2	356.18	325.12	338.04	345.01	457.9	378.46	381.46	458.48	345.63	347.47	405.91	333.29	184.05	244.98	197.72	271.01
ZNF518A	70.54	74.41	87.25	71.25	82.35	97.6	88.53	130.45	73.67	66.06	65.84	67.52	65.13	62.11	50.58	43.9
CCNF	81.05	74.76	65.3	71.81	85.19	97.6	62.67	100.7	65.36	75.07	71.78	62.44	42.47	30.19	30.35	36.86
SMC4	654.97	685.02	713.4	626.06	809.55	911.08	842.5	752.94	773.23	800.89	758.85	795.36	714.96	651.26	654.78	537.69
CD276	99.89	100.84	76.28	103.78	118.32	101.75	121.85	151.43	131.27	131.27	131.18	103.03	97.69	88.85	132.43	85.64
SCG3	1047.95	920.08	1019.62	1018.19	1291.83	1226.33	1108.58	1285.04	975.95	984.49	921.21	878.09	955.64	860.01	747.67	715.48
ROBO2	112.59	111.62	124.02	98.73	144.11	147.5	128.81	130.07	104.68	88.8	104.94	98.74	90.61	80.22	75.41	54.2
JUND	415.32	432.92	475.79	461.69	507.6	595.28	551.06	553.84	587.12	604.85	634.6	548.71	417.65	325.2	359.58	495.42
TOX3	110.4	130.05	132.8	109.39	134.18	173.01	166.61	108.71	178.91	208.05	243.05	204.11	148.66	142.33	171.97	115.45
ALDH7A1	89.81	93.89	84.51	95.93	119.98	94.27	117.37	113.67	85.3	71.64	87.12	84.3	55.21	60.38	77.25	63.42
CLSPN	145.45	163.43	149.27	132.95	185.53	182.16	200.93	169.35	125.18	146.28	149.49	142.45	110.43	124.21	103.92	87.81
UBA1	233.95	176.99	185.49	164.37	237.12	221.25	216.84	233.05	223.22	188.32	214.83	169.37	131.67	141.47	96.56	185.92
SYNE2	316.75	283.4	265.61	279.93	363.25	330.77	337.7	392.11	431.48	468.87	378.19	492.9	447.38	323.47	428.55	318.71
RALY	149.83	140.48	127.86	149.78	168.73	183.55	149.2	221.23	142.9	130.41	122.27	119.42	97.69	107.82	92.88	89.43
MIDN	265.93	259.4	289.2	249.08	319.47	338.54	309.85	352.06	272.51	298.13	268.79	241.57	189.71	176.83	183.93	213.02
VWA5B2	131.87	125.88	146.52	108.83	153.58	153.6	151.69	183.85	120.19	89.65	112.37	108.88	76.45	50.03	64.37	71.55
TMEM107	70.1	69.2	71.34	69.56	80.93	82.9	118.37	88.49	59.82	75.5	68.81	69.47	62.29	46.58	43.22	44.99
AKT2	169.55	164.47	165.18	186.81	248.47	196.58	188	229.24	178.35	222.21	213.35	238.45	147.24	103.51	114.95	172.37
WBP11	204.16	218.72	206.89	204.2	256.05	276.71	267.57	243.35	232.63	289.13	286.61	282.94	210.95	255.33	217.03	234.7
AURKB	155.97	130.05	144.33	144.17	197.36	168.3	184.02	165.92	111.89	118.4	107.42	117.47	66.54	76.77	65.29	108.95
CADPS	199.34	161	156.4	146.42	191.68	182.99	212.37	239.54	145.67	147.57	168.3	139.32	118.92	118.18	120.47	111.66
TLE4	233.95	239.93	252.98	247.39	292.02	325.78	287.47	312.77	267.53	328.16	288.1	320.41	233.6	200.98	227.15	220.06
SMARCC2	141.95	151.96	152.01	145.3	191.68	195.47	166.11	183.47	162.29	123.54	152.46	170.94	150.07	99.2	79.09	94.86
SYMPK	111.28	121.36	96.04	123.98	116.66	136.97	151.69	181.94	139.58	113.25	125.24	129.96	124.59	106.1	69.89	67.75
PAK2	91.56	85.89	78.47	90.32	107.67	106.19	107.92	113.67	135.7	129.55	125.73	165.47	79.28	110.41	115.87	101.36
NT5DC2	148.08	129.7	137.19	173.91	200.44	163.86	155.67	209.4	98.59	96.52	90.09	93.66	69.37	56.07	52.42	68.3
CCDC14	60.46	58.07	66.4	67.88	82.11	69.59	73.61	96.12	52.62	71.21	45.54	76.88	32.56	37.09	27.59	59.62
C11orf95	81.49	81.02	91.1	75.17	108.38	105.64	98.97	98.79	65.91	87.94	77.22	74.15	42.47	43.99	32.19	34.69
LMO4	107.77	145.7	126.22	98.73	142.93	165.25	142.74	139.22	130.16	158.72	151.47	156.11	138.74	118.18	103.92	110.57
MYO1B	69.22	63.98	59.82	51.05	73.6	75.69	91.01	75.52	81.98	96.95	75.74	100.3	65.13	69.01	56.1	56.91
SYT4	123.98	135.27	136.1	158.2	174.64	173.01	178.55	161.34	130.16	136.41	162.86	160.4	111.85	94.89	102.08	113.28
MTRNR2L12	169.11	172.82	175.06	154.83	173.22	227.35	277.02	198.34	266.97	216.2	310.37	307.14	331.29	138.88	124.15	179.41
ZKSCAN1	601.52	489.6	495.54	566.6	682	664.87	603.28	736.54	362.8	369.77	429.17	421.88	226.52	238.94	218.87	245.54
CKAP4	156.84	158.21	150.36	166.61	199.49	219.87	194.96	181.94	137.92	171.59	152.46	120.59	79.28	109.55	119.55	129.55
ATP2A3	194.96	145.7	175.61	196.91	227.41	220.15	207.39	294.08	104.68	114.96	128.21	101.08	80.7	63.83	69.89	66.67
CHST9	97.7	88.32	94.94	99.29	127.31	111.74	104.94	131.59	66.47	78.93	85.14	62.05	65.13	55.21	55.18	44.45
MAP3K4	92	85.54	96.04	80.78	115.48	125.32	95.99	104.89	177.24	122.69	152.46	164.69	126	119.04	105.76	86.72
MDK	64.84	64.68	67.5	49.37	82.59	64.32	88.53	77.43	105.79	107.67	114.84	94.44	92.02	59.52	52.42	74.8
SLC30A8	410.51	277.48	315.54	388.2	497.42	382.62	391.41	498.53	144.01	169.44	158.9	150.25	75.04	89.71	91.96	70.46
CKAP5	90.25	101.88	105.36	106.03	128.26	126.71	116.88	135.41	157.3	164.3	179.19	171.72	157.15	115.59	111.28	108.95
NUMA1	191.45	189.86	168.47	159.32	220.55	207.39	224.8	263.57	221.55	198.18	270.28	243.52	123.17	145.78	136.11	143.64
ABCC8	89.81	74.76	102.07	85.83	120.21	89	103.95	122.82	83.64	89.23	81.18	97.18	56.63	70.73	74.49	78.59
HECTD4	114.78	118.57	111.95	123.98	149.32	132.25	152.69	161.34	96.93	107.24	102.96	100.69	84.95	66.42	85.53	64.5
C11orf58	207.66	197.16	151.46	170.54	221.73	227.63	225.8	266.24	289.13	293.84	371.26	350.07	193.96	286.38	302.56	242.29
H1FX	302.73	262.53	325.42	275.44	348.81	337.43	377.98	458.86	322.92	301.14	301.46	296.21	239.26	209.61	215.2	182.66
EZR	116.1	116.84	128.96	126.78	133.94	159.43	174.07	152.57	338.43	292.99	332.15	334.46	294.48	242.39	244.62	241.2
ZDBF2	107.77	91.8	109.75	85.27	119.27	137.52	126.33	116.72	57.05	75.93	72.27	80	55.21	50.03	68.05	49.87
TOX	116.54	103.97	96.58	123.42	129.44	133.92	150.7	147.99	120.19	137.7	106.92	121.37	151.49	88.85	67.13	74.26
CCDC88A	373.7	377.28	372.07	397.74	480.86	504.06	474.47	471.83	334.55	353.04	339.08	342.26	266.16	241.53	275.89	196.21
RASSF1	35.92	44.86	45.55	37.59	47.09	58.5	55.7	48.44	79.76	72.5	108.41	88.2	53.8	41.4	45.06	50.41
AGO1	64.84	55.64	63.66	55.54	77.62	75.14	56.2	84.3	50.96	47.19	40.59	48.78	16.99	37.09	23.91	20.6
FASTK	113.03	95.62	97.68	103.78	140.57	107.58	119.36	152.57	91.39	93.52	80.69	83.52	62.29	61.24	44.14	77.51
SNRNP48	146.33	152.65	165.73	148.66	151.69	197.41	212.37	203.3	139.03	135.13	140.09	121.37	150.07	87.12	91.04	85.64
CEP55	63.53	61.2	66.4	62.27	82.35	86.51	78.08	73.23	93.05	89.65	70.29	72.98	66.54	46.58	57.94	59.08
SELK	251.03	251.41	276.03	279.37	299.35	348.24	354.61	346.34	266.97	316.58	320.77	275.92	219.44	220.82	206	165.86
C5	52.57	37.21	52.68	46	59.63	59.61	57.69	64.84	60.37	56.2	50	69.08	43.89	41.4	40.46	34.15
ASF1B	63.09	70.59	63.11	72.37	85.19	82.9	83.06	94.21	65.36	59.63	61.88	62.05	31.15	44.85	17.47	39.03
GATAD1	120.04	115.1	140.49	99.29	120.69	163.86	166.61	145.71	244.26	231.22	272.26	263.82	198.21	250.15	217.95	183.21
XRCC1	31.54	28.86	43.35	35.34	44.25	38.82	40.78	48.06	68.13	67.35	74.25	66.34	46.72	43.99	34.03	56.37
TIAM1	46.44	41.03	38.41	49.93	66.02	53.79	47.25	57.21	37.11	39.47	37.13	39.81	19.82	19.84	34.03	22.22
ARHGEF9	48.19	60.16	63.11	58.34	71.47	77.08	74.1	71.71	49.3	65.63	62.37	73.37	50.97	41.4	30.35	44.99
NEUROD1	860.88	852.27	844.56	833.63	1089.74	1119.58	1006.13	1119.5	410.98	403.23	404.92	396.9	230.77	200.98	210.6	189.17
UBE2C	113.03	133.18	135	120.61	160.68	162.48	186.5	139.98	127.95	151.86	133.16	132.3	109.01	113.86	92.88	99.19
HELLS	200.21	188.47	178.35	164.37	241.61	231.24	223.31	244.88	163.4	206.76	171.27	198.64	145.82	136.29	137.03	138.76
SESN3	56.95	55.98	67.5	48.24	67.21	81.51	72.61	71.33	57.6	45.04	54.45	54.25	49.55	35.37	26.67	24.93
KCTD12	116.1	112.66	105.91	111.64	135.83	146.95	144.73	148.76	170.6	159.58	144.54	174.06	82.11	146.64	125.99	122.5
EZH2	255.42	284.79	270	252.44	323.96	369.87	351.13	327.65	269.74	287.41	303.44	312.21	226.52	204.43	233.59	155.02
PPP1R9A	124.86	95.97	95.49	117.81	146.24	138.63	106.93	146.09	150.66	145.85	142.07	174.84	130.25	100.06	170.13	115.45
ANP32E	102.08	102.58	109.75	117.81	124.47	158.59	138.26	138.08	98.59	111.96	101.48	113.96	97.69	78.5	57.94	65.04
MBD3	45.12	54.59	48.29	56.66	52.77	68.21	65.15	78.19	55.39	42.47	37.62	44.1	32.56	15.53	29.43	22.22
SLC35E2B	99.45	123.44	96.58	98.17	168.25	120.61	120.36	142.27	72.56	61.77	83.66	74.54	56.63	47.44	40.46	55.29
SCGN	254.98	221.15	192.07	245.15	323.25	268.67	291.94	310.48	153.98	155.72	160.38	115.91	100.52	94.02	132.43	128.46
SLC36A4	29.35	40.34	26.34	35.9	42.36	42.7	42.77	42.34	46.53	46.33	36.63	39.03	22.65	31.05	36.79	28.19
HES6	195.83	201.33	218.41	210.93	306.92	224.86	231.76	297.9	188.32	189.18	186.12	215.43	144.41	145.78	141.62	198.92
ZNF106	142.82	106.4	104.27	132.39	159.02	158.32	143.24	150.66	157.3	158.29	182.66	162.74	134.5	116.45	148.06	109.49
ZNF3	116.1	118.92	137.74	126.78	150.03	163.03	158.65	173.17	142.9	172.45	166.82	161.57	106.18	97.47	116.79	101.9
CANX	682.13	680.5	648.1	720.87	939.94	878.64	760.44	904.75	1182	1214.42	1394.44	1210.99	893.35	979.91	872.74	943.13
TMEM198	66.59	53.2	53.23	54.42	72.89	72.64	69.13	77.05	40.99	29.17	36.63	34.34	32.56	13.8	24.83	26.56
ZFP91	194.52	181.51	207.44	168.86	229.07	261.18	224.8	262.8	235.4	240.65	279.19	241.96	206.7	163.89	223.47	215.19
FAM111A	42.5	51.46	35.12	45.44	51.35	59.89	65.15	57.21	49.85	49.76	39.6	57.37	33.98	37.09	40.46	26.56
ISL1	535.8	666.24	598.71	568.84	736.19	876.7	740.55	744.17	296.33	352.61	315.32	320.41	168.48	190.63	175.65	190.25
STMN2	353.55	365.11	381.95	389.89	515.41	464.41	462.03	497	302.98	383.5	346.01	333.68	281.74	260.5	263.02	247.17
ZNF473	33.3	40.34	45.55	41.51	61.05	52.4	47.75	46.53	41.54	63.06	59.4	68.3	26.9	44.85	35.87	37.94
SMC2	424.96	434.66	369.87	405.59	504.99	611.36	499.34	550.4	442.56	474.01	452.93	449.58	304.39	339	315.44	312.75
CPE	1313	1236.86	1171.63	1169.09	1552.13	1641.94	1475.13	1823.61	1258.43	1312.65	1360.78	1205.92	1146.77	1015.27	986.77	876.46
LSR	82.36	90.41	96.58	90.88	111.46	99.54	127.32	131.97	125.18	121.4	106.43	126.06	89.19	83.67	69.89	97.02
TACC3	138.44	108.49	141.03	131.27	185.76	152.49	181.03	168.59	151.77	152.71	147.51	161.96	82.11	83.67	79.09	121.41
RFX6	64.4	63.98	58.17	60.03	80.69	85.12	86.04	74.38	47.08	53.62	44.55	49.56	36.81	37.09	28.51	27.1
SEC24D	75.79	81.37	91.65	72.93	88.5	124.77	102.95	108.71	95.82	90.94	94.55	93.27	45.3	56.93	46.9	73.17
SASS6	38.12	38.25	21.4	34.22	42.36	39.37	52.22	51.87	35.45	36.46	45.54	46.83	38.23	25.02	19.31	24.93
SCG2	997.13	1001.8	1021.27	895.33	1199.77	1351.09	1241.87	1370.48	1269.51	1431.9	1642.44	1442.81	955.64	847.07	893.89	853.7
DLEU2	43.81	49.72	31.83	35.34	52.06	54.62	54.21	53.78	49.3	45.47	46.53	54.25	32.56	32.78	39.54	36.32
PGM2L1	76.67	79.98	100.43	73.49	92.05	129.76	109.42	104.89	161.18	162.58	170.28	168.59	126	94.02	107.6	124.12
SEZ6L2	344.79	308.78	346.82	378.1	468.79	438.63	404.84	523.32	389.94	334.6	440.06	416.02	270.41	296.73	249.22	273.18
MIER1	83.24	132.48	110.85	98.73	138.44	143.34	154.67	122.06	146.78	179.74	167.31	144.4	113.26	117.31	127.83	120.33
CKAP2	55.2	48.33	39.51	39.83	61.53	54.9	68.63	59.5	58.16	60.48	51.48	67.13	50.97	34.5	40.46	39.03
CTDSP1	74.48	62.59	61.46	62.83	93.71	93.71	81.56	74.76	52.07	66.06	56.43	70.25	19.82	56.07	34.95	34.69
KIF4A	59.58	60.5	41.16	59.46	68.39	65.43	82.06	86.2	53.73	52.76	71.28	62.05	49.55	31.92	47.82	46.07
RC3H1	60.02	48.68	48.84	60.03	74.78	59.33	80.07	74.38	83.64	81.5	84.15	97.18	114.68	50.03	68.05	53.12
ZNF419	24.1	30.95	30.73	30.85	39.76	34.38	37.8	42.72	28.8	33.89	27.23	31.22	19.82	18.98	14.71	22.22
CARHSP1	311.06	255.23	267.8	240.1	343.84	342.69	330.24	405.08	183.34	184.89	179.69	193.18	159.98	108.69	98.4	147.97
PLK1	71.41	70.59	61.46	71.25	104.36	81.24	82.56	97.65	68.13	69.92	63.86	60.1	39.64	42.27	23.91	52.03
FURIN	99.45	105.71	77.38	73.49	136.78	118.11	108.92	110.23	132.38	127.4	134.64	123.32	82.11	122.49	79.09	93.77
ARID2	44.25	50.77	72.44	37.03	56.56	67.37	57.69	71.33	49.3	52.33	59.4	53.86	29.73	25.88	39.54	41.19
CCDC34	222.56	235.76	177.8	192.42	261.49	293.62	274.54	286.45	270.3	301.14	287.6	300.5	161.4	188.05	187.61	147.97
MT-ND5	2091.96	1686.12	1604.61	1624.05	2117.24	1880.39	2533.98	2435.81	1334.31	1056.56	1262.77	1283.58	860.79	634.87	552.7	1071.59
ELOVL2	96.38	89.71	116.34	85.27	132.05	129.76	118.37	121.29	144.01	141.99	155.93	153.37	103.35	103.51	101.16	124.67
USP5	27.16	22.95	26.89	25.24	34.55	35.21	37.3	28.61	39.33	39.47	40.59	22.25	21.24	14.66	31.27	29.27
UBR4	225.62	177.69	215.12	210.93	295.57	249.54	250.17	328.79	236.51	246.23	235.13	243.13	161.4	177.69	199.56	176.16
DCAF16	107.77	106.06	100.97	94.81	136.78	149.17	122.35	138.84	121.86	127.83	99	126.84	103.35	97.47	109.44	81.3
MRFAP1L1	673.37	672.15	578.96	578.94	735.72	917.46	776.85	927.64	504.59	582.54	666.78	528.42	393.58	340.72	261.18	438.5
ERO1B	937.99	881.83	853.89	901.5	1177.29	1147.31	1155.83	1406.33	1244.03	1375.71	1411.27	1368.66	753.19	795.31	745.83	647.73
RANGAP1	118.73	137	116.34	118.93	176.3	162.2	159.65	161.34	171.71	149.28	179.69	194.35	155.73	132.84	140.7	130.09
ABCB1	220.81	218.72	218.96	200.83	232.62	292.79	307.36	298.66	320.15	332.02	397	382.07	267.58	289.83	256.58	256.38
KIF22	48.19	49.03	51.04	57.22	60.82	66.27	76.59	73.23	59.82	56.2	57.92	59.32	39.64	41.4	42.3	39.03
NUCB1	127.93	93.89	90	86.95	114.77	125.88	130.3	143.8	86.96	95.66	108.41	100.3	90.61	60.38	41.38	91.6
WNK3	31.11	31.64	24.15	30.29	39.99	34.1	41.28	44.25	33.23	34.32	37.62	36.29	19.82	29.33	15.63	17.34
TTC19	78.42	71.63	69.69	93.12	96.79	92.33	116.38	109.09	98.59	90.08	111.87	117.86	83.53	70.73	68.05	91.6
SCN3A	40.31	32.69	42.8	35.9	48.51	61.27	37.3	51.49	13.29	18.02	12.87	32	4.25	12.08	5.52	4.34
KCNB2	35.92	30.6	29.63	37.59	35.5	49.91	43.77	50.35	36	22.74	29.21	37.86	26.9	18.11	22.07	16.26
CENPJ	60.02	51.46	57.07	44.32	71.23	68.21	80.57	69.04	48.19	73.78	64.85	69.08	43.89	32.78	37.71	34.69
LMO7	70.97	71.98	58.72	56.1	86.14	90.66	95.49	79.72	102.47	90.94	81.18	100.3	75.04	68.14	92.88	60.71
CDK16	114.78	100.49	91.65	126.78	146.48	120.89	143.73	180.03	95.27	107.24	124.74	83.52	84.95	57.79	46.9	85.1
ATG2A	66.59	52.16	54.33	65.07	78.33	81.24	51.23	94.98	40.43	31.31	48.51	46.44	22.65	26.74	40.46	21.14
HSP90B1	952.44	900.61	925.23	917.21	1148.19	1296.47	1293.6	1253.38	1417.95	1528.85	1480.08	1417.05	1084.48	1335.3	1196.45	1008.18
MRE11A	49.94	38.95	40.61	42.07	56.56	57.12	52.72	65.61	68.68	54.48	84.15	88.98	80.7	51.76	34.03	49.87
MAST4	40.74	43.12	59.82	44.32	59.87	57.95	63.16	63.32	100.25	100.38	111.38	110.44	75.04	75.91	61.62	76.97
KAT6B	109.53	88.67	87.25	77.98	115.01	117.28	129.31	124.73	91.95	106.38	102.47	115.52	96.27	65.56	91.96	73.17
HMGN2	83.24	60.5	60.36	71.81	98.44	89.28	81.07	96.88	127.39	122.69	164.84	130.35	77.87	90.57	99.32	46.61
PPP2R5D	73.6	66.76	59.82	56.1	82.59	101.75	72.12	90.78	56.5	82.79	77.72	82.74	43.89	56.07	60.7	47.16
POLA1	98.57	77.89	74.08	79.66	104.36	123.66	101.46	111.38	97.48	84.08	98.01	97.18	73.62	74.18	67.13	76.43
ZBTB18	41.62	46.25	36.22	30.85	45.67	57.67	46.75	70.18	56.5	68.64	66.83	58.93	50.97	41.4	35.87	47.16
ASPM	101.2	120.66	120.73	101.54	147.19	141.96	148.21	168.59	156.75	171.59	153.95	143.62	77.87	91.44	125.99	86.72
DCP2	37.68	36.16	37.87	36.46	48.75	46.03	52.22	56.07	45.97	53.62	59.9	74.93	48.14	42.27	42.3	39.03
HYOU1	122.23	119.97	115.24	132.95	182.45	168.85	149.7	162.11	122.96	139.42	159.89	146.35	103.35	113	96.56	100.28
NCAPG	114.78	121.36	120.18	121.73	158.31	178.28	159.65	157.53	151.77	147.99	157.91	149.86	111.85	103.51	88.29	88.89
KIAA0430	49.51	39.99	53.23	52.73	59.16	73.2	62.67	71.33	50.4	50.19	69.3	56.98	22.65	32.78	35.87	41.19
R3HDM4	94.19	91.45	80.12	92	118.08	128.37	101.96	145.32	102.47	86.65	101.48	97.96	83.53	69.01	67.13	83.47
PEG10	222.56	181.86	182.74	203.08	262.2	255.08	269.06	324.98	223.22	189.61	185.13	223.23	148.66	143.19	153.58	134.42
CKS1B	116.97	125.88	126.22	132.95	181.98	176.06	179.04	150.66	140.69	170.3	172.26	163.13	107.6	131.98	130.59	126.29
RSPH3	18.84	22.95	27.44	21.32	33.84	27.17	33.82	30.13	34.89	30.03	27.23	40.2	36.81	18.98	14.71	22.22
TMUB2	23.22	23.3	45.55	31.42	36.68	39.93	36.31	37.76	34.89	28.74	33.66	23.42	32.56	23.29	12.87	16.8
GABPB1-AS1	56.52	52.51	75.73	46.56	74.54	68.76	90.02	75.9	62.04	58.77	51.48	67.91	25.48	30.19	45.98	47.7
INCENP	33.3	27.47	25.79	25.81	32.42	49.91	34.32	42.72	39.88	39.89	43.56	32.78	18.4	26.74	20.23	21.68
KIF12	60.9	53.55	51.04	35.9	66.73	62.94	73.61	84.68	53.17	53.19	78.21	52.69	59.46	31.92	34.95	36.86
DNASE1	23.22	25.38	31.83	28.05	42.36	34.38	31.83	38.91	20.49	19.3	28.71	19.9	7.08	8.63	20.23	11.92
VRK1	35.49	37.21	39.51	47.12	60.82	53.51	52.22	51.87	47.63	43.76	42.08	39.81	42.47	28.47	23.91	29.81
BRCA1	57.39	59.46	63.11	62.83	76.91	82.35	91.01	89.64	74.77	75.07	85.64	72.98	55.21	72.46	52.42	34.69
PHACTR4	155.09	149.52	137.19	130.15	175.35	214.05	214.85	195.29	218.79	206.76	228.2	239.62	133.08	150.95	120.47	149.6
RP11-715J22.3	30.67	27.47	23.6	29.73	37.63	34.93	40.78	43.48	11.08	13.3	8.91	8.59	1.42	5.18	4.6	2.17
CBFB	84.55	93.54	109.75	92	126.37	141.96	120.36	135.41	105.79	101.24	109.89	104.59	52.38	75.05	81.85	78.59
OBSL1	72.29	60.5	54.88	73.49	99.86	81.24	67.14	111.76	61.48	52.76	57.42	36.68	31.15	49.17	20.23	39.57
CENPF	453	462.13	443.41	394.37	613.85	602.21	584.38	674.37	659.68	690.64	698.95	712.23	581.88	537.4	543.51	401.1
PTTG1	147.64	148.83	149.81	159.88	251.79	199.63	204.41	210.17	130.72	147.99	157.41	153.37	77.87	111.27	69.89	113.28
TBC1D10B	40.74	42.77	52.13	49.37	63.18	72.09	53.71	64.08	49.85	38.18	47.52	37.47	19.82	22.43	34.95	29.81
FRMD4B	68.78	51.81	52.13	68.44	83.53	84.01	87.53	82.77	50.4	54.48	52.47	37.08	46.72	17.25	18.39	9.21
PLCXD3	450.81	447.52	513.65	484.69	630.41	739.46	651.52	650.34	577.15	570.1	600.45	602.96	431.81	435.61	472.69	425.49
POLE3	129.24	132.14	138.84	127.34	185.29	193.25	190.48	171.64	153.98	124.4	154.94	156.11	120.34	102.65	97.48	115.99
USH1C	128.37	99.45	108.11	120.05	182.45	113.95	147.21	172.41	130.16	103.81	108.9	115.91	80.7	96.61	68.05	88.35
RFC4	82.36	69.55	74.08	75.17	102.23	97.6	105.44	125.49	67.02	88.37	73.26	58.15	36.81	63.83	50.58	52.58
SOX11	339.97	381.11	334.75	380.35	495.53	537.05	450.1	536.29	442.56	464.15	475.7	435.14	420.48	307.95	310.84	307.33
UBALD2	60.46	79.28	62.56	56.66	81.88	95.38	119.36	80.48	112.44	108.1	92.07	105.37	73.62	95.75	71.73	83.47
TUBGCP5	17.96	17.04	20.3	12.34	27.69	19.69	27.35	21.36	18.83	13.73	17.33	16	2.83	9.49	7.36	10.3
KIAA1524	47.32	49.38	47.19	44.88	61.29	69.87	82.06	61.41	76.44	61.77	63.86	57.37	53.8	48.31	43.22	37.4
CENPQ	40.31	39.64	35.67	35.34	50.88	69.87	53.22	47.3	47.08	57.91	57.42	44.49	29.73	44.85	22.07	19.51
PCLO	180.94	139.44	137.19	139.12	216.53	183.27	192.47	240.68	200.51	187.89	197.51	199.43	165.64	125.08	145.3	144.18
N4BP2	81.49	96.32	96.04	85.83	126.84	145.84	110.91	125.87	154.53	156.15	137.12	152.59	131.67	128.53	129.67	123.04
TOP2A	1537.32	1420.46	1436.69	1427.15	2109.66	2057.28	1889.42	2174.15	1813.98	2060.35	2095.87	2042.64	1006.61	1033.39	982.17	1131.22
HNF1A	21.91	12.17	24.15	26.37	33.84	26.89	31.33	32.8	21.6	24.88	31.19	18.73	15.57	14.66	17.47	9.76
IPO9	141.95	131.44	121.83	115.56	159.26	199.63	185.51	184.61	162.29	120.54	120.29	130.74	96.27	92.3	94.72	107.86
YES1	36.8	46.94	32.93	29.17	48.04	48.24	52.72	57.21	63.7	68.21	78.71	80	48.14	49.17	64.37	48.24
MED25	176.56	137.7	136.1	172.22	208.72	207.39	212.86	295.23	124.62	130.41	112.37	99.52	77.87	48.31	65.29	74.26
CTDSPL2	63.09	79.98	64.76	56.66	77.38	107.3	96.98	91.16	109.67	101.24	122.27	111.62	72.2	94.89	78.17	71.55
PRR11	106.02	83.11	97.13	80.78	124	125.04	128.32	157.91	149.55	141.56	154.94	154.93	110.43	99.2	62.54	89.43
ESYT1	123.55	116.84	115.24	135.2	193.81	141.96	172.58	178.89	110.78	113.25	111.87	115.52	53.8	111.27	81.85	92.69
RBL1	43.37	36.51	38.96	25.81	50.88	61.27	50.23	48.44	49.85	46.33	49.01	49.95	33.98	35.37	34.95	36.32
ALG11	31.54	37.21	36.77	42.63	51.11	42.42	56.7	61.41	54.83	73.78	82.67	65.17	28.32	43.13	35.87	36.86
LRRC8A	34.17	26.43	48.84	25.24	41.65	52.4	41.78	41.58	42.65	36.46	38.12	34.34	25.48	25.88	23.91	28.19
RUBCN	67.47	69.55	55.97	60.59	103.41	98.43	76.59	83.91	91.39	90.94	106.43	92.88	70.79	70.73	62.54	59.62
ITGB3BP	92.44	99.1	75.73	96.49	141.99	129.76	126.82	133.88	102.47	99.52	82.67	102.25	26.9	70.73	64.37	52.03
SLC7A5	26.72	27.12	34.02	39.27	35.02	39.37	53.22	57.6	91.95	72.5	76.23	70.64	56.63	48.31	32.19	66.67
WDR90	104.27	78.59	76.83	74.61	132.05	102.31	113.89	123.2	85.85	66.06	63.86	57.76	26.9	33.64	28.51	61.25
CMTM6	170.42	178.73	136.1	176.15	246.11	244.54	220.82	269.67	201.62	226.93	207.41	217.77	171.31	188.91	164.62	184.83
PTPRU	108.65	61.2	63.11	83.03	106.02	107.3	77.59	129.3	88.07	96.09	83.66	74.93	53.8	50.89	66.21	56.91
CEP126	33.3	29.9	15.91	29.17	45.44	41.87	39.29	40.81	32.68	29.6	33.66	37.08	22.65	18.11	14.71	11.92
CEP97	43.37	54.25	44.45	35.34	63.89	62.38	80.07	58.36	29.91	39.47	40.59	37.08	22.65	28.47	31.27	22.77
SEPN1	42.93	35.12	32.38	39.27	52.53	49.63	54.21	62.94	38.22	24.02	28.22	33.56	16.99	21.56	11.96	17.34
SPDL1	109.96	99.8	109.75	116.12	143.64	165.25	158.16	167.07	129.61	115.39	124.74	148.69	45.3	87.12	89.2	61.79
ZNF141	13.14	14.95	27.44	16.83	22.01	24.12	20.89	28.23	20.49	12.44	20.3	16.78	4.25	10.35	14.71	8.67
GPD2	99.89	60.85	81.77	66.2	117.14	117.28	100.46	95.36	99.15	94.37	70.79	71.03	42.47	47.44	57.02	43.36
ITGB1	185.76	190.55	163.53	187.37	268.83	268.11	280.5	252.89	264.2	263.82	265.33	283.33	220.86	167.34	250.14	142.01
CCDC150	24.97	16.69	12.62	17.95	25.56	24.12	23.38	28.99	24.92	22.74	13.86	18.34	11.33	9.49	11.04	10.3
TFDP2	57.83	55.29	55.97	57.22	84.48	80.68	83.55	82.77	64.25	87.51	87.12	64	80.7	50.03	56.1	35.23
TPX2	256.73	251.06	237.07	224.96	351.89	357.11	328.25	389.06	249.25	263.82	236.61	250.16	199.62	171.66	159.1	166.95
TCF19	49.51	44.86	64.21	47.68	74.78	88.72	70.13	62.55	63.7	66.92	59.9	67.52	39.64	40.54	48.74	56.37
RRM2	240.08	234.37	255.18	228.88	385.96	340.75	327.75	353.2	260.88	235.93	238.59	244.7	167.06	182.87	148.06	178.87
UBE2E3	52.57	54.94	63.11	55.54	87.56	95.38	75.6	69.8	75.33	74.21	75.24	91.32	52.38	88.85	55.18	60.71
ZNF618	59.14	37.9	40.06	52.17	72.65	63.49	58.19	75.14	55.39	57.05	43.56	48.78	38.23	23.29	22.07	36.86
DSG2	22.78	24.69	27.99	22.44	31.24	36.32	48.74	35.85	61.48	54.91	65.34	72.59	67.96	44.85	39.54	50.95
GRASP	44.25	50.77	55.97	40.95	68.63	82.62	61.67	70.95	79.21	86.65	99.99	107.71	59.46	67.28	57.94	86.18
GTSE1	42.5	39.64	46.1	58.9	68.39	67.93	67.14	61.79	63.14	51.05	67.32	66.34	55.21	60.38	33.11	35.23
MT-ND6	38.55	44.16	41.16	40.39	58.69	74.86	48.24	62.17	49.85	60.48	45.05	62.83	33.98	33.64	28.51	29.81
HIST1H1C	180.94	179.43	157.5	163.81	229.07	257.3	251.66	305.14	167.27	157.86	149	167.03	80.7	64.69	77.25	58
MT-ATP8	2760.95	2097.83	2091.92	1736.81	2770.37	2161.53	3610.24	3585.44	1770.22	1340.53	1831.54	1597.74	989.62	818.6	789.05	1352.91
CHD7	421.02	402.32	369.32	359.59	562.26	566.17	589.85	607.24	470.8	531.07	553.42	494.46	361.02	350.21	343.03	248.25
INS	8393.68	7253.55	6826.73	8362.06	11722.5	10670.1	10720.8	14764.4	12432.6	13135.1	13224.7	11993.2	10064.7	8381.83	8654.72	7525.54
DONSON	56.08	54.25	47.74	48.24	71.47	69.04	97.48	83.15	92.5	90.08	94.55	80	62.29	64.69	45.98	77.51
CACNG4	70.1	40.68	57.07	63.39	91.34	90.94	58.19	99.55	33.79	63.49	31.68	37.86	15.57	17.25	19.31	22.22
KIAA1614	43.37	24.34	27.99	30.29	41.18	46.3	36.8	78.19	38.22	32.17	37.62	30.83	26.9	7.76	15.63	21.68
SH3BP5L	66.59	38.95	43.35	52.73	64.37	67.1	74.6	82.77	64.25	63.92	95.04	58.93	26.9	21.56	15.63	43.9
PCSK1	196.27	197.86	166.83	143.61	249.18	295.56	294.93	253.27	173.37	203.76	210.38	225.96	161.4	163.89	140.7	112.74
MLXIPL	134.5	106.06	115.79	111.08	158.79	178	176.06	188.81	188.88	158.29	197.01	207.23	128.83	150.09	105.76	124.12
ASCL2	83.68	81.37	73.54	98.73	128.26	128.37	96.49	141.51	156.75	173.3	166.32	150.64	123.17	125.94	130.59	92.69
E2F1	121.79	115.79	113.6	138	171.8	180.5	182.53	226.19	100.25	99.95	104.94	93.66	62.29	69.87	43.22	62.33
CPA1	29.79	15.3	17.01	26.37	34.31	28.56	25.86	43.86	23.82	39.04	45.54	31.61	15.57	13.8	16.55	34.69
GADD45A	96.82	116.14	104.27	92.56	141.99	125.04	178.55	172.79	202.17	218.35	228.2	234.55	216.61	182.87	156.34	140.39
NUCKS1	1397.12	1404.46	1323.64	1387.88	2081.74	2192.58	1979.44	2136	1355.92	1449.49	1461.76	1373.73	1037.76	998.88	892.97	860.2
NEK2	32.86	35.47	34.02	31.98	53.48	56.84	43.77	49.2	27.69	42.04	39.11	52.69	29.73	34.5	20.23	30.35
RYR2	34.61	25.04	36.77	28.05	46.38	49.35	37.8	54.16	26.59	28.31	21.78	40.59	21.24	11.21	20.23	18.43
SPC25	42.06	36.86	38.96	43.2	62.71	56.28	73.61	56.07	80.31	63.06	68.81	79.61	72.2	55.21	44.14	37.94
LDLRAP1	45.56	21.91	26.34	31.98	45.2	42.14	36.8	56.45	17.17	26.17	17.33	22.64	11.33	8.63	4.6	18.43
PLXNC1	80.61	51.12	40.61	70.12	89.69	90.39	90.52	102.22	43.76	53.62	55.44	44.88	45.3	44.85	31.27	19.51
TCF4	79.3	66.76	69.69	73.49	145.3	105.36	101.96	113.28	55.39	60.91	65.34	41.37	46.72	37.09	68.97	22.77
CXXC4	103.83	99.1	90.55	106.03	149.32	163.58	143.73	160.96	52.07	63.92	48.02	48.78	19.82	47.44	38.62	33.06
HSDL2	38.55	36.86	44.45	35.34	61.05	61.27	55.7	59.88	54.28	52.33	59.4	49.95	26.9	48.31	38.62	36.32
C21orf58	36.8	32.69	39.51	28.61	37.39	48.24	61.17	64.46	44.31	43.76	42.57	37.08	29.73	28.47	29.43	28.19
HJURP	33.3	45.9	55.97	50.49	70.76	73.2	90.52	66.37	62.59	54.05	60.89	44.1	39.64	31.92	48.74	39.03
CENPE	75.35	61.9	54.33	55.54	102.23	88.17	89.02	102.22	70.9	73.78	88.11	69.08	52.38	48.31	49.66	43.36
DNAL1	17.96	16	18.66	10.1	24.61	30.22	21.39	23.27	22.16	31.74	23.76	24.59	32.56	9.49	11.96	15.18
ASF1A	16.65	16.34	24.69	12.34	23.43	19.96	31.83	32.42	18.28	18.02	18.32	15.61	14.16	8.63	8.28	5.96
UCN3	104.71	79.28	67.5	83.59	137.49	117.28	111.9	163.25	48.74	42.04	63.36	37.47	26.9	18.98	14.71	53.12
CREB3L4	17.96	13.21	12.07	12.34	23.43	21.63	14.42	26.32	12.19	4.29	7.92	11.71	4.25	3.45	1.84	5.96
RCCD1	27.6	19.82	19.21	15.15	32.89	28.28	29.34	36.24	31.57	21.88	31.68	30.44	14.16	19.84	19.31	16.8
CTD-2314G24.2	11.83	13.21	12.07	15.15	18.69	22.18	21.39	20.98	6.65	18.45	16.34	12.88	2.83	6.9	11.96	5.42
CASP2	183.13	161.69	166.28	171.66	266.22	267	278.51	276.92	210.48	165.15	193.55	195.13	106.18	130.25	108.52	132.8
KCNK16	94.19	77.89	93.84	113.88	164.7	154.71	133.29	141.51	73.11	69.49	63.86	63.22	33.98	37.09	34.03	45.53
TROVE2	61.77	70.59	59.27	92	100.1	111.46	109.91	117.1	111.33	151.86	164.34	133.47	77.87	104.37	114.04	126.83
POT1	11.39	8.69	14.82	8.98	20.82	13.03	23.38	14.11	23.82	27.45	26.24	24.98	15.57	13.8	14.71	13.55
SOGA1	28.48	30.6	24.69	38.15	47.09	52.68	41.78	52.26	62.59	69.49	54.45	65.95	48.14	39.68	45.98	32.52
CDC34	74.92	66.42	71.89	96.49	110.04	116.73	124.83	138.84	95.82	85.79	87.62	85.47	45.3	69.01	57.94	72.09
MBNL1	112.59	137	132.8	126.22	201.62	221.53	215.85	195.29	191.09	226.07	203.94	216.99	171.31	185.46	186.69	150.14
SNX10	7.89	8	9.33	8.41	13.96	16.36	11.94	11.44	13.85	12.87	17.33	20.68	7.08	25.02	9.2	7.05
HIST1H4C	933.6	682.24	648.1	674.87	1156.94	1029.47	1129.97	1566.53	1184.77	999.93	1140.01	1008.05	719.21	547.75	678.69	463.44
CENPI	5.7	8.69	7.13	10.1	17.04	10.54	12.93	11.82	16.06	9.44	24.75	25.76	9.91	9.49	10.12	10.84
KIAA0040	32.86	35.12	25.24	23.56	44.49	58.5	44.26	48.44	43.76	47.62	40.1	27.32	21.24	24.15	20.23	19.51
LIMS1	49.51	45.55	59.82	54.42	77.62	98.15	76.09	90.4	120.19	125.26	153.95	145.57	128.83	100.92	94.72	99.19
C22orf42	54.76	44.86	48.84	44.32	78.09	87.06	70.62	84.3	21.6	22.74	24.26	25.37	11.33	6.04	9.2	10.84
MYBL2	24.97	30.6	28.54	30.29	47.8	58.78	41.28	43.1	62.59	64.77	48.02	52.69	16.99	38.82	45.06	33.61
ARRDC3	36.36	29.21	47.74	47.12	57.5	79.57	74.6	58.74	45.97	48.9	46.04	41.37	12.74	21.56	23.91	26.56
NUSAP1	142.82	131.79	159.69	139.12	244.21	237.34	246.19	244.88	225.43	212.34	211.86	214.26	215.2	170.79	171.97	124.67
PPP6R3	83.68	66.42	79.02	78.54	139.15	118.67	147.21	120.15	177.24	159.15	118.31	151.42	133.08	113.86	117.71	136.05
A1CF	316.75	318.52	293.59	316.4	524.4	603.87	480.93	540.1	365.57	413.53	422.74	359.82	305.81	283.79	332.91	273.18
TMEM196	24.1	20.17	26.89	28.61	47.33	37.71	38.3	45.39	21.05	20.16	13.37	22.64	8.49	14.66	8.28	9.21
CIT	15.77	17.04	25.79	25.81	34.79	28.56	37.8	43.48	27.69	36.89	28.71	31.22	16.99	18.98	24.83	15.72
BRIP1	12.71	4.87	7.68	10.1	10.18	15.8	17.41	17.93	18.83	8.15	22.77	15.22	4.25	11.21	5.52	9.21
CRYBA2	134.5	84.5	107.01	137.44	248.24	188.26	165.12	228.48	158.41	139.84	180.68	167.42	127.42	137.15	88.29	78.59
ACVR1C	764.06	798.72	732.61	702.92	1352.17	1298.69	1227.95	1357.51	376.64	393.8	379.18	374.65	219.44	219.1	244.62	252.59
ECEL1	10.51	14.26	8.78	14.02	23.9	15.8	21.39	23.27	15.51	15.01	17.33	15.22	11.33	7.76	3.68	10.84
FGF14	25.85	16.34	15.91	25.24	34.08	37.15	32.82	41.19	28.8	31.31	33.66	24.98	12.74	14.66	10.12	13.01
TCTN1	17.09	8.69	4.94	4.49	10.89	13.59	11.44	18.69	9.42	10.72	9.41	10.54	18.4	5.18	3.68	3.79
SOX2	14.02	3.48	6.59	11.22	14.2	15.8	12.93	20.22	10.52	8.58	15.35	7.02	1.42	6.04	5.52	2.17
DTL	29.79	37.55	22.5	41.51	56.56	59.89	58.19	69.42	36	43.33	33.17	43.32	21.24	23.29	17.47	34.15
RECQL4	32.86	19.82	25.79	30.29	49.46	54.07	49.24	47.3	34.34	30.89	37.13	57.76	14.16	21.56	25.75	24.93
EPHB2	17.52	12.52	15.91	13.46	30.05	25.51	21.39	28.99	9.97	13.3	16.83	16.78	4.25	7.76	8.28	12.47
REEP3	52.57	41.03	43.9	49.37	84.72	84.56	86.04	89.25	59.27	64.35	74.25	49.56	48.14	58.66	44.14	39.57
CAPG	9.64	6.95	6.59	10.66	16.09	13.31	15.92	17.16	16.62	18.87	22.77	21.46	7.08	18.11	8.28	13.55
FCGRT	99.89	101.88	96.58	93.68	200.91	140.57	161.64	228.09	129.06	129.12	117.32	99.52	94.86	103.51	80.01	108.41
ERMN	245.34	192.29	169.02	210.37	384.78	363.77	317.8	431.78	8.31	15.87	20.3	17.17	15.57	7.76	9.2	2.17
SOX4	860.44	732.66	771.03	852.7	1505.28	1526.88	1356.26	1645.11	901.17	892.69	968.24	933.9	441.72	468.39	487.41	436.88
IGFBP5	238.33	175.25	162.44	217.66	412.47	359.33	335.21	466.49	87.51	77.64	84.15	83.13	36.81	30.19	34.03	29.81
KIF11	28.48	36.86	21.95	33.1	54.9	67.37	53.71	69.04	38.22	39.89	45.05	45.27	32.56	25.88	33.11	28.19
ZNF569	10.95	14.95	19.76	11.22	28.63	24.95	29.84	26.7	25.48	30.89	38.12	32	11.33	19.84	14.71	16.26
ARHGEF26	10.95	10.78	6.59	12.9	22.95	24.4	21.88	9.54	9.97	15.87	13.86	11.32	1.42	8.63	3.68	13.01
PAX4	4.38	4.87	4.39	6.17	11.83	8.04	7.96	12.59	3.88	2.57	5.94	5.46	0	0.86	1.84	0
CDK2	76.67	110.23	71.34	88.07	178.19	172.18	179.54	160.58	121.86	111.96	127.22	137.37	60.88	82.81	68.97	74.8
LMNB1	77.54	81.72	85.06	71.81	162.34	165.8	173.57	203.68	100.25	117.97	99	122.15	43.89	71.6	45.06	69.38
CERCAM	5.7	2.78	4.94	5.05	11.12	9.43	10.44	8.39	6.09	7.72	6.93	3.12	1.42	1.73	1.84	2.71
ZNF19	1.75	4.52	2.74	2.8	6.15	7.76	7.96	5.34	4.43	3.86	2.97	5.07	0	0.86	3.68	0.54
LPAR6	1.75	2.43	1.65	1.12	5.92	4.16	1.99	4.58	2.77	3	3.96	6.24	0	0	0	0
ZNF20	0.44	1.74	4.94	1.68	3.79	3.6	4.97	4.96	1.66	3	1.49	0.78	0	0	0	0
MCM9	2.19	3.48	0.55	1.68	3.79	7.49	5.47	5.72	8.31	6.43	6.44	10.54	1.42	2.59	4.6	3.79
RPL39L	1.31	0.35	2.2	0.56	1.66	3.6	3.48	3.81	2.77	2.14	4.46	2.73	0	0.86	0	1.63
E2F7	6.57	9.39	5.49	5.61	14.44	24.68	19.4	24.03	31.57	21.02	33.66	20.29	19.82	11.21	8.28	13.55
OSR2	3.5	1.74	1.1	1.68	4.73	4.99	8.95	6.87	3.88	5.15	1.98	1.56	1.42	0	1.84	0
FSCN3	0.44	0.35	0.55	0.56	3.79	1.94	2.49	2.67	3.32	3.86	2.97	3.9	0	0	0	1.08
