# Supplementary material for: TFEB and TFE3 control glucose homeostasis by regulating insulin gene expression
Source: EMBO J. 2023 Sep 15;42(21):e113928. doi: 10.15252/embj.2023113928 (PMC10620765; doi:10.15252/embj.2023113928)
Supplement: Supplementary file 9 — Dataset EV7 [file EMBJ-42-e113928-s018.xlsx]

## Sheet: all_common_1597
Supplementary Table: match between the DEGs obtained in the INS1-TFEB-OE dataset versus the ones obtained in INS1-TFEB-TFE3-DKO. The comparison show 1597 regulated in both dataseta. 550 transcripts out of the 1597 are regulated in opposite manner (Supplementary Table heat_550
EnsemblGeneID	Symbol	logFC_INS1-TFEB-OE	FDR_INS1-TFEB-OE	logFC_INS1-DKO	FDR_INS1-DKO
ENSRNOG00000016199.5	Hoxc9	0.841	1.58009e-07	-9.253	2.72222e-57
ENSRNOG00000019428.7	Higd1a	0.867	1.25151e-20	-7.069	1.51139e-16
ENSRNOG00000012477.4	Eef1a2	1.314	1.12365e-62	-7.009	2.83358e-149
ENSRNOG00000047697.2	Ggt1	-1.99	7.35908e-15	-6.508	7.91585e-10
ENSRNOG00000056631.1	AABR07038021.1	-1.063	2.24954e-05	-6.444	1.1986e-08
ENSRNOG00000000522.5	Cpne5	2.063	7.068e-11	-6.423	2.6855e-10
ENSRNOG00000007607.4	Nr4a1	4.443	9.85741e-06	-6.205	9.19557e-08
ENSRNOG00000012235.2	Ppp1r17	-0.521	0.000291967	-5.989	4.17855e-07
ENSRNOG00000016381.5	Ust	-3.334	1.17023e-10	-5.577	4.31472e-11
ENSRNOG00000060103.1	Bex4	-0.445	2.67932e-05	-5.209	6.90573e-67
ENSRNOG00000028404.5	Ppp1r1b	0.874	0.0168226	-5.026	4.16973e-08
ENSRNOG00000012879.5	Fabp3	0.794	0.0204349	-4.991	4.64718e-07
ENSRNOG00000008989.5	Cryl1	-1.944	0.00130299	-4.715	2.1066e-07
ENSRNOG00000009514.6	Mme	1.645	0.00016144	-4.703	0.00247531
ENSRNOG00000008428.7	Drd2	-0.785	5.80434e-09	-4.526	4.28406e-44
ENSRNOG00000031232.5	Nrp2	-1.017	8.72017e-31	-4.281	7.83477e-22
ENSRNOG00000010119.7	Zmat3	-3.024	0.0300224	-4.042	0.0149088
ENSRNOG00000021916.5	Slc16a12	-1.636	3.3082e-07	-4.04	3.07825e-21
ENSRNOG00000005365.8	Kcnip1	-0.964	0.0107356	-4.021	0.01098
ENSRNOG00000030840.5	Cadm2	1.317	0.00340189	-3.93	0.000195008
ENSRNOG00000002024.8	Epha5	-0.982	4.95219e-06	-3.926	1.1807e-07
ENSRNOG00000023551.4	Sp6	-2.451	0.000333881	-3.92	0.00195313
ENSRNOG00000020884.7	Cd6	-1.004	0.00218715	-3.865	5.65997e-08
ENSRNOG00000014288.8	Fn1	0.243	0.00716456	-3.863	1.2533e-60
ENSRNOG00000005905.8	Pde4b	2.582	5.02637e-07	-3.834	0.0144886
ENSRNOG00000015117.5	Lrrc39	7.495	1.74547e-44	-3.771	1.39172e-08
ENSRNOG00000007049.7	Bcl11a	-1.143	0.00837094	-3.696	0.00975056
ENSRNOG00000004517.8	Igf1	-1.765	7.14303e-12	-3.644	3.71155e-12
ENSRNOG00000059705.1	Elmo1	1.615	0.0287781	-3.641	0.0369295
ENSRNOG00000009795.8	Nfib	1.578	0.0168788	-3.633	0.0336124
ENSRNOG00000013484.5	LOC102550391	-3.607	0.0332302	-3.616	0.0296727
ENSRNOG00000004603.6	Srgap1	-0.779	2.49498e-07	-3.535	5.00849e-22
ENSRNOG00000004018.7	Tdrd5	1.862	0.000173796	-3.514	0.00117616
ENSRNOG00000004839.5	B4galnt1	-0.914	0.00276082	-3.373	2.31169e-10
ENSRNOG00000049862.3	Rnf157	-1.639	0.0333119	-3.372	0.0255506
ENSRNOG00000030920.5	Rtn4r	-0.413	0.0359773	-3.263	1.31101e-21
ENSRNOG00000001704.7	Runx1	-1.331	5.129e-24	-3.136	4.03136e-16
ENSRNOG00000011748.6	S100a5	4.589	1.59023e-30	-3.136	1.20986e-15
ENSRNOG00000054603.1	Pacsin1	1.603	0.0289757	-3.092	0.0126242
ENSRNOG00000027125.5	Mboat1	-0.888	3.37214e-05	-3.085	9.47694e-10
ENSRNOG00000018229.7	Slc45a1	0.7	0.0391307	-3.066	2.56517e-07
ENSRNOG00000025042.1	Pde3a	-1.966	0.0025014	-3.059	0.0158538
ENSRNOG00000030712.6	RT1-A2	-1.273	0.000143728	-3.047	4.33555e-06
ENSRNOG00000014751.7	Ret	-1.141	2.87168e-14	-3.032	1.92758e-17
ENSRNOG00000028417.3	AC142182.1	-0.629	1.40921e-20	-3.014	1.33919e-86
ENSRNOG00000005498.4	Gcg	-1.826	4.62171e-99	-2.975	0
ENSRNOG00000017369.6	Mustn1	3.188	3.855e-22	-2.928	0.0222555
ENSRNOG00000015495.4	Slc25a37	0.954	0.0348008	-2.903	0.0016999
ENSRNOG00000007970.6	Plxnc1	-1.166	1.12104e-05	-2.887	5.70741e-12
ENSRNOG00000000763.6	RT1-M3-1	-1.017	0.0128037	-2.856	0.00140375
ENSRNOG00000016957.5	Igfbp2	-0.609	0.00134253	-2.805	1.08124e-20
ENSRNOG00000058555.1	AABR07070810.1	-1.188	0.00958246	-2.803	9.64145e-08
ENSRNOG00000050090.2	Slc6a17	0.633	5.64288e-11	-2.787	4.87375e-27
ENSRNOG00000028845.5	Ebf1	-1.054	0.0161494	-2.771	0.000135997
ENSRNOG00000003338.6	Pmp22	-1.767	1.48993e-20	-2.769	6.3307e-21
ENSRNOG00000011016.7	Slc7a2	-1.618	7.14396e-45	-2.767	1.55305e-10
ENSRNOG00000011700.7	Ptprm	-0.892	0.0172332	-2.737	1.42e-06
ENSRNOG00000007907.5	Tmem178a	-0.828	0.00183479	-2.729	4.4983e-05
ENSRNOG00000011589.8	Camk2d	1.124	0.00049164	-2.724	0.0011181
ENSRNOG00000014496.7	Coro6	1.632	0.0200313	-2.691	0.00475158
ENSRNOG00000003005.6	Rasgef1c	-2.398	5.52521e-12	-2.686	0.00111449
ENSRNOG00000002607.6	Sox9	-1.039	1.63426e-12	-2.662	2.44793e-22
ENSRNOG00000024711.5	Sdk2	-1.081	0.00126378	-2.645	4.03436e-18
ENSRNOG00000009144.5	Lad1	-0.381	0.0175053	-2.612	7.3021e-30
ENSRNOG00000003207.7	Fmnl1	1.765	0.00792377	-2.602	8.96504e-05
ENSRNOG00000009106.4	C2cd4b	-1.028	0.000197849	-2.585	3.34715e-14
ENSRNOG00000056209.1	Exo1	1.427	0.0328947	-2.571	0.00835189
ENSRNOG00000026490.6	Dnm3	-1.187	0.0231088	-2.561	0.000862673
ENSRNOG00000011332.6	Clspn	0.737	0.0176734	-2.547	1.57926e-07
ENSRNOG00000016210.7	Micalcl	-0.869	4.1376e-10	-2.527	4.62134e-14
ENSRNOG00000012960.6	Uap1l1	-0.346	0.00762835	-2.51	7.61412e-25
ENSRNOG00000019996.5	Slc16a1	1.721	0.000107162	-2.493	6.43696e-05
ENSRNOG00000013209.3	Barhl1	-1.052	5.00926e-14	-2.476	1.19408e-28
ENSRNOG00000019575.5	Rell2	0.978	0.00186579	-2.463	5.88069e-05
ENSRNOG00000010094.6	Kcnmb2	-0.944	1.35087e-12	-2.438	1.44062e-43
ENSRNOG00000013248.5	Wwc2	-0.886	0.0498428	-2.426	2.97096e-05
ENSRNOG00000013967.7	Blnk	-1.286	5.80177e-12	-2.425	1.6831e-44
ENSRNOG00000008849.4	Guca2a	-1.248	0.000205827	-2.423	1.89058e-05
ENSRNOG00000060525.1	AABR07007717.3	-1.057	1.07754e-07	-2.422	5.5707e-25
ENSRNOG00000028215.6	Nup160	-3.515	0.00279913	-2.414	0.012517
ENSRNOG00000017525.4	Epha1	-1.162	0.039848	-2.409	0.000243182
ENSRNOG00000025584.6	Agap2	1.275	0.0069182	-2.392	0.00984914
ENSRNOG00000002309.5	Hlx	-0.787	2.51537e-09	-2.384	1.55454e-18
ENSRNOG00000053787.1	Mdfic	1.33	0.00212733	-2.377	0.00357488
ENSRNOG00000003121.6	Rtn4rl1	-0.486	0.0131593	-2.373	8.4524e-09
ENSRNOG00000043300.2	Enho	2.085	0.000133532	-2.362	0.00359929
ENSRNOG00000000073.6	Tmed5	3.485	0.0015761	-2.345	0.0243727
ENSRNOG00000054420.1	Vdr	5.253	8.70882e-114	-2.338	0.028248
ENSRNOG00000014672.4	Hs3st6	-1.019	0.00261187	-2.332	2.56433e-07
ENSRNOG00000000567.7	Unc5b	-0.894	9.66746e-11	-2.301	3.30022e-17
ENSRNOG00000007668.2	Mafa	-2.17	0.00836215	-2.297	0.00479662
ENSRNOG00000001344.7	Aldh2	1.343	1.75676e-05	-2.251	0.000313424
ENSRNOG00000055408.1	Gcat	-0.586	0.00445246	-2.248	3.30744e-08
ENSRNOG00000004072.6	Myo1c	1.485	0.0385215	-2.247	0.00509725
ENSRNOG00000028097.6	Slc7a14	1.789	5.36197e-07	-2.234	3.95569e-06
ENSRNOG00000001960.8	Sult1d1	3.864	0.000585777	-2.231	0.000322794
ENSRNOG00000027938.5	RGD1562037	1.429	0.0323262	-2.229	0.000628754
ENSRNOG00000007142.7	B3gat1	1.486	0.00234742	-2.229	0.00139959
ENSRNOG00000000728.6	Clic2	-1.198	1.85623e-07	-2.219	3.59638e-07
ENSRNOG00000009772.7	Kirrel3	2.385	1.54822e-23	-2.218	9.63377e-22
ENSRNOG00000000487.7	Grm4	-0.474	0.0091443	-2.199	4.25641e-13
ENSRNOG00000000457.6	Tap1	-0.95	6.28835e-09	-2.198	6.22944e-21
ENSRNOG00000060665.1	Afap1	-0.962	2.40567e-15	-2.185	6.80928e-10
ENSRNOG00000011268.8	Chd5	-1.047	0.000204692	-2.18	2.28638e-07
ENSRNOG00000015160.5	Gem	1.038	0.034319	-2.176	3.79302e-05
ENSRNOG00000027645.4	Syndig1l	-1.196	5.82951e-24	-2.158	2.87705e-25
ENSRNOG00000020478.7	Camk4	-0.564	0.00068032	-2.158	0.000115471
ENSRNOG00000028225.6	Tnni3k	-1.944	1.84371e-07	-2.14	2.32222e-06
ENSRNOG00000020525.4	Col5a3	-1.057	0.000621763	-2.117	0.0243614
ENSRNOG00000021156.4	Vegfb	-0.448	0.000432717	-2.114	5.58204e-13
ENSRNOG00000050210.2	RT1-CE10	-0.769	0.0277213	-2.076	0.00504085
ENSRNOG00000013994.6	Enpp1	-1.473	4.8626e-114	-2.065	7.72371e-53
ENSRNOG00000024918.2	Fam229b	-0.868	0.000459451	-2.062	4.7091e-06
ENSRNOG00000001174.7	Pde9a	-1.106	0.000118709	-2.058	2.88688e-05
ENSRNOG00000020279.3	Syt11	0.458	4.77652e-07	-2.025	3.86625e-18
ENSRNOG00000011714.7	Sat2	-1.003	6.80309e-15	-2.013	6.55883e-12
ENSRNOG00000049402.2	Nbl1	-0.894	4.51577e-07	-1.981	0.000145079
ENSRNOG00000014117.7	Hmox1	-0.911	1.01996e-16	-1.971	2.64575e-11
ENSRNOG00000032922.6	Dclk1	1.915	3.3354e-10	-1.971	5.00907e-07
ENSRNOG00000052725.1	RGD1566029	-0.659	4.25862e-07	-1.941	1.01518e-14
ENSRNOG00000002983.7	Nf1x	1.526	1.45854e-23	-1.934	8.7698e-19
ENSRNOG00000011566.7	Cecr2	-0.563	0.000260097	-1.914	7.59432e-12
ENSRNOG00000047401.3	Gfy	-0.79	5.44521e-14	-1.903	3.14102e-48
ENSRNOG00000003242.8	Gulp1	-0.806	0.00021071	-1.891	2.05635e-07
ENSRNOG00000027833.6	Fnip2	0.623	0.000340702	-1.884	2.43277e-27
ENSRNOG00000007152.2	Bhlhe40	1.182	0.0052453	-1.866	0.000171504
ENSRNOG00000013128.6	Tmem179	-1.278	3.72088e-07	-1.851	1.81343e-07
ENSRNOG00000039473.3	Ccdc152	-0.928	0.0368425	-1.849	0.00105969
ENSRNOG00000047307.2	Cntfr	2.455	1.62644e-11	-1.826	0.000695838
ENSRNOG00000017759.5	Ucn3	-1.646	1.04088e-08	-1.812	1.80818e-28
ENSRNOG00000014573.6	Ckmt1b	-1.259	1.33782e-81	-1.807	1.66047e-109
ENSRNOG00000016012.7	Spats2l	0.587	0.0446485	-1.795	6.70231e-05
ENSRNOG00000005185.4	Nxph3	-1.278	0.000116157	-1.79	3.14353e-09
ENSRNOG00000023896.4	Dusp6	3.47	3.48527e-49	-1.78	0.00437732
ENSRNOG00000007943.6	Gsdma	-1.059	0.00514627	-1.779	0.0014615
ENSRNOG00000011815.8	Sgk1	0.651	1.7028e-06	-1.762	5.41486e-14
ENSRNOG00000005619.5	RGD1310262	0.557	7.81634e-08	-1.714	2.13628e-16
ENSRNOG00000013598.6	Melk	0.6	0.0106505	-1.711	1.14018e-08
ENSRNOG00000020905.7	Hdac5	-0.485	6.11226e-05	-1.695	7.82651e-27
ENSRNOG00000015971.5	Slc12a2	0.637	5.29235e-17	-1.691	1.47777e-31
ENSRNOG00000017659.7	Hs3st2	-1.533	4.43658e-06	-1.685	0.0128452
ENSRNOG00000053232.1	Ror2	-1.226	0.00111849	-1.683	0.00322514
ENSRNOG00000016091.4	Tmem169	2.064	4.8503e-07	-1.68	0.00703107
ENSRNOG00000060568.1	Ptpn21	1.029	0.00328044	-1.667	0.000215717
ENSRNOG00000053430.1	Slco4a1	-1.336	0.014915	-1.655	0.027828
ENSRNOG00000003809.7	Sat1	1.001	2.43584e-05	-1.636	8.63736e-07
ENSRNOG00000020167.5	Reep5	-1.08	1.95552e-84	-1.623	1.29879e-73
ENSRNOG00000002338.6	Dgke	1.055	0.0141257	-1.618	0.00057879
ENSRNOG00000000036.6	Klhdc8a	-0.967	1.52269e-35	-1.612	1.2678e-25
ENSRNOG00000015308.7	Pbk	0.722	0.00316212	-1.606	1.01736e-07
ENSRNOG00000008423.7	Gpr22	2.401	1.8619e-05	-1.598	0.00373536
ENSRNOG00000059491.1	Fgd4	-1.549	5.21945e-08	-1.588	5.92544e-05
ENSRNOG00000002609.7	Ero1b	-0.953	7.83549e-05	-1.562	2.11656e-17
ENSRNOG00000048411.2	Uhrf1	0.566	0.0151654	-1.536	1.27916e-05
ENSRNOG00000016434.5	Prkd2	-0.695	0.0318661	-1.531	0.000547418
ENSRNOG00000001706.8	Kalrn	-0.351	0.0115506	-1.527	4.73592e-11
ENSRNOG00000025594.3	Scrt1	2.799	7.09017e-14	-1.527	0.0342309
ENSRNOG00000010833.5	Mthfd2	0.197	0.0335577	-1.526	1.00803e-31
ENSRNOG00000024954.4	Mgat5b	-0.847	0.0442658	-1.525	0.0327076
ENSRNOG00000015420.8	Stxbp1	-0.474	1.55007e-17	-1.519	1.47817e-46
ENSRNOG00000011541.4	Cygb	1.723	2.67257e-07	-1.517	0.00375372
ENSRNOG00000009570.7	Pdxp	1.42	3.83129e-15	-1.505	3.62616e-10
ENSRNOG00000011316.5	Fam167a	1.207	0.0120623	-1.503	0.0390019
ENSRNOG00000006979.7	Hpca	0.581	6.62835e-07	-1.5	1.04361e-16
ENSRNOG00000020925.6	Ccdc86	-0.244	0.0257193	-1.495	5.37089e-08
ENSRNOG00000014004.8	Ncoa7	-0.741	5.86068e-15	-1.476	2.0155e-23
ENSRNOG00000012556.5	Isl1	-0.674	1.95244e-19	-1.474	2.35808e-53
ENSRNOG00000014629.5	Lmo1	-0.561	3.12556e-09	-1.464	6.48587e-20
ENSRNOG00000011821.4	S100a4	7.402	3.45449e-18	-1.46	0.000756072
ENSRNOG00000015075.5	Stc1	-0.737	6.62583e-12	-1.459	5.8715e-08
ENSRNOG00000008137.6	Cdk18	-0.609	0.0153704	-1.458	2.43293e-06
ENSRNOG00000014193.6	Lig1	0.456	3.20179e-10	-1.452	8.46286e-40
ENSRNOG00000004676.7	Pak3	0.75	0.000289044	-1.45	6.32588e-08
ENSRNOG00000004089.7	Enpp2	-0.857	1.667e-29	-1.449	6.23868e-25
ENSRNOG00000025581.6	Vwa2	-1.025	0.000479365	-1.442	3.13205e-12
ENSRNOG00000016872.7	Plppr4	0.379	0.00426496	-1.436	3.10128e-18
ENSRNOG00000005107.5	Recql5	-0.646	0.0432961	-1.427	0.000785286
ENSRNOG00000050071.2	Cdc45	1.133	2.08048e-07	-1.418	1.38742e-07
ENSRNOG00000005592.8	Brinp2	-1.029	2.10688e-05	-1.413	0.000325613
ENSRNOG00000037509.2	Chek2	0.97	0.0126665	-1.409	0.00109721
ENSRNOG00000021013.7	Stx3	-1.011	4.89901e-22	-1.407	1.13783e-14
ENSRNOG00000048580.3	Trip6	1.034	0.00516704	-1.407	0.0333184
ENSRNOG00000011140.6	Fam213a	0.489	0.00425871	-1.406	6.79003e-11
ENSRNOG00000002636.7	Abat	-0.587	0.000501157	-1.401	2.50476e-06
ENSRNOG00000020517.7	Prrg2	-0.972	8.26401e-08	-1.396	2.26863e-08
ENSRNOG00000033528.4	Tll1	-1.018	9.60867e-07	-1.391	6.4231e-06
ENSRNOG00000019737.7	Sema4a	-0.421	0.00626648	-1.39	6.11291e-13
ENSRNOG00000005766.6	Tbc1d20	-0.764	2.85312e-09	-1.389	1.81127e-06
ENSRNOG00000015439.7	Man2a1	0.798	2.09515e-06	-1.387	6.02355e-15
ENSRNOG00000003741.6	Nptx1	3.09	6.84878e-10	-1.38	2.91232e-05
ENSRNOG00000052293.1	AABR07071947.1	-1.038	0.0141191	-1.372	0.0012443
ENSRNOG00000019486.7	Trpv1	-0.595	0.000248892	-1.368	9.89461e-12
ENSRNOG00000013330.5	Cdhr1	-1.298	6.40771e-62	-1.36	3.94772e-09
ENSRNOG00000052572.1	Aff2	1.136	0.000230739	-1.36	0.00062324
ENSRNOG00000045998.1	Sema6b	1.931	4.53144e-08	-1.354	0.000158899
ENSRNOG00000009104.6	Fnip1	-0.246	0.023114	-1.341	3.21779e-29
ENSRNOG00000003208.6	Ercc6l	0.661	0.0145443	-1.324	0.000951535
ENSRNOG00000012543.7	Mcm3	0.779	6.40047e-19	-1.321	2.65975e-14
ENSRNOG00000001989.6	Alcam	-0.83	1.72529e-12	-1.319	7.38102e-15
ENSRNOG00000003657.6	Pkmyt1	1.507	3.36163e-17	-1.319	7.25447e-15
ENSRNOG00000011726.7	Grin1	2.688	1.26922e-52	-1.316	0.000170902
ENSRNOG00000054058.1	Osbpl1a	0.641	9.5504e-10	-1.297	8.33561e-25
ENSRNOG00000020263.6	Atp1a3	1.187	1.10847e-16	-1.285	0.000390816
ENSRNOG00000005620.6	Lcp2	1.44	1.17309e-06	-1.283	2.274e-09
ENSRNOG00000002358.5	Scpep1	-0.487	1.6429e-12	-1.282	8.56877e-35
ENSRNOG00000012787.7	Tmem164	-0.591	2.82571e-06	-1.277	7.84433e-13
ENSRNOG00000014859.5	Rnf152	1.214	0.000455122	-1.271	0.00123158
ENSRNOG00000054978.1	Hist1h1c	-0.396	0.035576	-1.269	3.34485e-07
ENSRNOG00000017746.6	Pard6a	1.987	1.81079e-08	-1.267	0.00474956
ENSRNOG00000042682.2	Grpel2	-0.74	7.73147e-10	-1.258	6.15111e-08
ENSRNOG00000051056.1	Fndc4	1.967	4.95274e-07	-1.257	0.000731814
ENSRNOG00000060237.1	Inhbb	-1.884	0.000241917	-1.256	0.0206125
ENSRNOG00000007319.7	Trib3	0.423	1.3939e-06	-1.254	1.71736e-07
ENSRNOG00000002303.7	Kcnj12	-1.447	2.34013e-09	-1.246	0.0162121
ENSRNOG00000032729.3	Bex2	-0.279	3.36535e-06	-1.244	1.76967e-43
ENSRNOG00000061544.1	Spock2	-0.665	0.0162821	-1.237	0.0010998
ENSRNOG00000052391.1	Sh3bp5	0.985	0.00591947	-1.229	0.0111464
ENSRNOG00000053075.1	B4galnt4	-0.473	9.05159e-05	-1.218	8.65745e-11
ENSRNOG00000013970.5	Cdt1	0.67	0.000197756	-1.206	2.83484e-05
ENSRNOG00000055305.1	Parvb	1.589	7.17354e-14	-1.202	0.000238303
ENSRNOG00000019419.7	Taf6l	-0.545	0.0173614	-1.199	6.05842e-06
ENSRNOG00000000900.6	Tpst1	-0.979	7.10108e-09	-1.198	0.000749757
ENSRNOG00000001258.3	Snx8	0.45	1.62893e-06	-1.194	5.29003e-13
ENSRNOG00000010098.5	Plek2	1.234	0.00164626	-1.193	0.00473653
ENSRNOG00000021150.6	Plcb3	-0.961	0.0131295	-1.192	0.00200836
ENSRNOG00000014135.4	Rab11fip4	0.492	0.00467385	-1.189	3.04358e-06
ENSRNOG00000034015.3	Capn2	0.737	2.23883e-13	-1.182	1.8739e-15
ENSRNOG00000007033.7	Sorcs2	0.592	9.61144e-10	-1.175	4.70118e-12
ENSRNOG00000028584.5	Alkbh2	0.737	0.0436108	-1.175	0.0138747
ENSRNOG00000002903.7	Specc1	-0.676	0.000411692	-1.168	6.7085e-07
ENSRNOG00000021669.6	Mybl1	-0.513	0.000146364	-1.166	3.35299e-06
ENSRNOG00000025406.6	Iqgap2	3.537	8.87875e-27	-1.166	0.000127253
ENSRNOG00000019937.5	Kcnk1	0.536	0.00527237	-1.164	4.99243e-09
ENSRNOG00000027066.6	Stk32a	1.765	3.09347e-19	-1.164	7.64604e-05
ENSRNOG00000000839.5	Nfkbil1	-0.526	0.0166107	-1.162	9.18014e-10
ENSRNOG00000007805.6	Mybl2	0.655	0.000169405	-1.162	2.54496e-07
ENSRNOG00000039744.5	RT1-CE4	-0.839	0.0207414	-1.155	0.000998025
ENSRNOG00000012920.7	Col9a1	-0.823	4.88306e-05	-1.151	2.28064e-06
ENSRNOG00000003428.8	Rufy3	-0.698	9.08201e-16	-1.142	9.91439e-19
ENSRNOG00000009114.4	Fam110b	-0.693	0.0318395	-1.139	0.00183203
ENSRNOG00000007126.5	Gpr19	-0.546	0.01599	-1.139	0.0049554
ENSRNOG00000021780.5	Rad51d	-0.768	0.00608773	-1.137	0.000320673
ENSRNOG00000039902.4	Lbh	0.728	0.000268895	-1.137	0.00311091
ENSRNOG00000037707.3	Armcx6	0.807	0.000180284	-1.134	7.18455e-05
ENSRNOG00000014960.6	Bard1	1.32	3.35909e-06	-1.132	0.0106955
ENSRNOG00000000435.7	Ppt2	0.845	3.31628e-06	-1.131	2.77601e-06
ENSRNOG00000019451.6	Smtn	-0.494	0.0438028	-1.128	0.00501922
ENSRNOG00000053654.1	AABR07061614.3	-0.687	0.0385215	-1.118	0.0204846
ENSRNOG00000011861.6	Aadat	-1.564	1.64768e-12	-1.117	3.40986e-11
ENSRNOG00000054508.1	Foxp2	0.96	4.45117e-05	-1.112	0.0335159
ENSRNOG00000014375.7	Adgrb2	0.778	0.00433668	-1.109	0.00596496
ENSRNOG00000005903.6	St14	-0.448	0.0298717	-1.105	5.00063e-08
ENSRNOG00000015655.6	Ptgfrn	-0.692	0.0079198	-1.102	0.000818638
ENSRNOG00000024650.5	Ckap2	-0.455	4.78265e-06	-1.099	1.77353e-18
ENSRNOG00000009409.3	Fbxo2	0.607	5.5719e-06	-1.092	2.60633e-10
ENSRNOG00000052256.1	Dact3	0.701	0.000351784	-1.092	0.00897156
ENSRNOG00000057703.1	Cabp7	-1.009	9.00286e-17	-1.091	2.15081e-07
ENSRNOG00000024846.4	Ier5l	-1.329	1.56032e-07	-1.088	0.0178219
ENSRNOG00000003562.7	Susd4	0.391	0.0126496	-1.081	6.01422e-08
ENSRNOG00000006030.6	Ptprz1	2.815	2.34564e-65	-1.068	0.000503338
ENSRNOG00000057270.1	AABR07020664.1	-0.5	0.000731224	-1.064	2.25361e-07
ENSRNOG00000019596.6	Smg9	-0.616	0.00182421	-1.062	1.7516e-06
ENSRNOG00000001890.7	Txnrd2	-0.408	0.000146249	-1.062	2.60897e-15
ENSRNOG00000015473.7	Phactr2	-1.056	1.30152e-15	-1.061	1.96143e-09
ENSRNOG00000001111.7	Brca2	0.666	0.00842286	-1.061	0.00288365
ENSRNOG00000012881.5	Fgl2	-0.68	9.23926e-06	-1.054	0.000442291
ENSRNOG00000003745.3	Atf3	0.65	0.00274142	-1.053	0.00518769
ENSRNOG00000014775.7	Nol4	-0.666	3.10669e-05	-1.045	3.84915e-05
ENSRNOG00000009862.8	Olfm1	-0.813	1.44027e-32	-1.041	1.31078e-21
ENSRNOG00000011296.8	Cenpn	1.388	1.95224e-08	-1.036	0.00241751
ENSRNOG00000009198.7	Rab6b	1.38	7.6661e-05	-1.032	0.00052149
ENSRNOG00000011517.5	Tnfrsf21	-1.266	1.91108e-08	-1.025	0.0130318
ENSRNOG00000042592.2	Rgs10	0.514	0.038035	-1.025	0.0108905
ENSRNOG00000031760.6	Fmn1	1.493	1.69519e-06	-1.025	0.000722707
ENSRNOG00000037380.3	AC136661.1	-0.677	0.0359191	-1.021	0.00865848
ENSRNOG00000039856.2	Lrrc73	1.565	7.77091e-20	-1.013	0.00370682
ENSRNOG00000054515.1	Fgd6	-0.692	0.0165739	-1.01	0.00342705
ENSRNOG00000054259.1	Klf11	-0.58	0.0467768	-1.009	7.64459e-06
ENSRNOG00000021611.5	Clip2	0.764	4.91077e-06	-1.009	6.61079e-05
ENSRNOG00000014900.8	Crem	0.922	1.29173e-06	-1.007	0.00501932
ENSRNOG00000007410.6	Dab1	0.977	0.0241162	-0.999	0.00827994
ENSRNOG00000008834.7	Dach1	-0.755	1.81804e-23	-0.996	3.57184e-11
ENSRNOG00000002079.8	Mapk10	2.148	1.0795e-28	-0.989	0.0299666
ENSRNOG00000009535.6	Stoml2	0.448	0.00187981	-0.988	1.12527e-08
ENSRNOG00000007334.8	Ly6h	-1.235	5.6424e-07	-0.983	4.06309e-05
ENSRNOG00000005447.5	Ypel2	-1.445	1.31451e-06	-0.98	0.0060671
ENSRNOG00000007829.4	Lactb2	0.648	0.0367052	-0.979	0.000588153
ENSRNOG00000013961.6	Ghitm	0.658	5.98564e-11	-0.979	3.66186e-14
ENSRNOG00000038686.4	Ap1s2	-0.296	0.000677912	-0.976	4.89065e-21
ENSRNOG00000003858.6	Atp6ap2	-0.196	0.0148537	-0.974	3.50591e-16
ENSRNOG00000016939.5	Chmp7	-0.497	0.0375256	-0.971	0.0289061
ENSRNOG00000012565.4	Cln8	-0.621	0.0291879	-0.961	0.000672779
ENSRNOG00000002496.8	Stxbp5l	-0.654	0.019964	-0.957	0.0369745
ENSRNOG00000048088.2	Mest	0.74	0.000829563	-0.956	0.00122574
ENSRNOG00000015401.7	Mapk4	-0.557	6.96242e-08	-0.954	5.08487e-07
ENSRNOG00000015161.6	LOC688754	-0.59	1.41783e-05	-0.948	4.69162e-06
ENSRNOG00000039284.4	Haus4	0.487	0.0277479	-0.945	0.0169903
ENSRNOG00000018782.5	Gmnn	0.724	0.0298027	-0.944	0.0170166
ENSRNOG00000010436.7	Zbtb17	-0.955	0.000103897	-0.942	0.00443976
ENSRNOG00000015654.8	Ghr	-0.9	1.17454e-17	-0.938	3.84539e-16
ENSRNOG00000005410.6	Cdca7l	1.178	7.71274e-12	-0.934	2.26581e-05
ENSRNOG00000009742.8	Rad52	-0.847	0.00175149	-0.933	0.0215
ENSRNOG00000018674.8	Ntrk3	-0.763	5.59845e-09	-0.933	0.000947649
ENSRNOG00000000177.3	Plpp2	1.022	8.14482e-05	-0.93	0.0203352
ENSRNOG00000001797.6	Umps	0.195	0.0277209	-0.928	4.35413e-18
ENSRNOG00000023086.6	Arpp19	-0.684	0.00949271	-0.927	0.000323511
ENSRNOG00000018247.5	Dhx58	-0.562	0.036334	-0.926	0.000425943
ENSRNOG00000009789.7	Topbp1	-0.457	0.00313354	-0.925	4.21714e-06
ENSRNOG00000011460.6	Arfgef3	-1.07	9.13507e-05	-0.923	0.00345996
ENSRNOG00000033844.4	LOC100912195	-0.392	3.79471e-14	-0.923	1.0187e-32
ENSRNOG00000061216.1	Tubb5	0.251	4.51434e-06	-0.923	9.25376e-30
ENSRNOG00000012007.7	Slc38a7	-0.655	2.51246e-05	-0.917	0.000900886
ENSRNOG00000019681.4	Pold1	-0.445	0.0204141	-0.915	0.000449247
ENSRNOG00000016448.7	Eef2k	-0.926	2.3772e-14	-0.914	9.15298e-05
ENSRNOG00000054826.1	AABR07049389.1	-0.541	0.019101	-0.914	0.000114087
ENSRNOG00000014319.7	Smchd1	0.592	0.00199473	-0.913	0.00220828
ENSRNOG00000015105.5	Bspry	-0.745	1.92144e-05	-0.909	8.43307e-06
ENSRNOG00000055111.1	AABR07000658.2	-1.197	2.79393e-05	-0.905	0.0425398
ENSRNOG00000061450.1	Homer2	-0.704	0.0227756	-0.904	0.0135099
ENSRNOG00000012558.7	Orc2	0.681	0.00145055	-0.901	0.00333086
ENSRNOG00000042137.2	Tmem173	-0.434	0.0289517	-0.9	1.22806e-06
ENSRNOG00000018137.4	Tubgcp2	-0.407	0.002132	-0.894	1.02535e-05
ENSRNOG00000011526.7	Pcsk6	-1.284	5.12256e-16	-0.891	0.00026826
ENSRNOG00000054031.1	LOC102549726	0.487	5.01261e-06	-0.89	7.6711e-07
ENSRNOG00000025423.6	Map3k13	-0.9	0.00925536	-0.889	0.0107357
ENSRNOG00000019356.3	Lrfn4	-0.674	6.34977e-05	-0.882	7.14078e-06
ENSRNOG00000016288.7	Tcea2	-0.604	0.000542748	-0.881	0.000701612
ENSRNOG00000056246.1	Gls	-0.692	1.7532e-26	-0.88	4.00474e-17
ENSRNOG00000020607.6	Bckdha	-0.349	0.00311957	-0.879	1.0237e-07
ENSRNOG00000007459.6	Pcnx1	-0.96	2.43584e-05	-0.878	0.000459619
ENSRNOG00000001429.7	Lrwd1	0.519	0.0123878	-0.878	0.000454979
ENSRNOG00000017120.6	Abhd2	-1.001	0.000130912	-0.877	0.00557531
ENSRNOG00000003703.6	Mcm6	0.512	4.31584e-08	-0.876	1.0925e-11
ENSRNOG00000021903.7	Atad5	0.434	5.25078e-05	-0.874	3.572e-09
ENSRNOG00000039504.3	LOC360919	1.297	0.00052857	-0.874	0.0396965
ENSRNOG00000052990.1	Cers5	0.683	4.03571e-12	-0.872	1.04508e-14
ENSRNOG00000046109.1	LOC689574	-0.696	1.1028e-05	-0.871	7.57829e-06
ENSRNOG00000025994.6	Krt80	-2.064	1.6023e-26	-0.869	1.96231e-06
ENSRNOG00000053753.1	Rn50_8_0646.1	-0.896	1.33947e-05	-0.867	0.0121745
ENSRNOG00000014353.7	Sympk	-0.72	1.00826e-07	-0.867	3.80505e-06
ENSRNOG00000001201.4	Cstb	0.401	0.0152476	-0.866	8.98073e-05
ENSRNOG00000010453.6	Klhl7	-0.443	1.44403e-06	-0.864	1.14578e-11
ENSRNOG00000013971.7	Psat1	0.303	0.00391523	-0.864	6.0213e-11
ENSRNOG00000015845.5	Fam129b	-0.842	8.71339e-07	-0.863	3.6555e-08
ENSRNOG00000030355.5	Mroh1	0.538	0.00868798	-0.861	0.00247721
ENSRNOG00000057078.1	Ddit4	-0.632	8.13674e-05	-0.855	2.96548e-05
ENSRNOG00000030683.5	Vps26a	0.595	8.30757e-09	-0.854	1.28048e-09
ENSRNOG00000016544.6	Arhgef28	-0.856	0.000926766	-0.85	0.00873998
ENSRNOG00000012802.6	Tenm3	1.342	0.00734468	-0.85	0.0133925
ENSRNOG00000017175.6	Hist1h1a	0.975	0.00279567	-0.843	0.0342499
ENSRNOG00000028746.6	Gsto1	0.57	6.37979e-19	-0.842	2.65962e-18
ENSRNOG00000005193.7	LOC100912917	0.761	2.20405e-09	-0.842	2.15888e-06
ENSRNOG00000058733.1	Asap1	0.525	1.68303e-05	-0.841	5.0919e-19
ENSRNOG00000055300.1	Ncapd2	-0.618	0.00381431	-0.84	0.0167191
ENSRNOG00000016751.5	Slc25a28	-0.373	0.00684474	-0.839	7.60112e-07
ENSRNOG00000023633.4	Crabp1	2.776	1.21694e-24	-0.838	0.00749575
ENSRNOG00000014530.7	Nav2	-1.075	1.5508e-14	-0.835	4.54166e-07
ENSRNOG00000031641.4	Rpl35al1	-0.752	0.000621189	-0.83	0.000103271
ENSRNOG00000006591.4	Fam163b	-0.366	1.03708e-06	-0.83	1.57882e-14
ENSRNOG00000021276.5	Bmp2	1.339	0.000235591	-0.83	0.0230925
ENSRNOG00000012346.8	Epb41l2	-0.578	0.000220876	-0.827	7.12822e-07
ENSRNOG00000011226.7	Timm8a1	0.513	0.017468	-0.821	0.0018307
ENSRNOG00000013000.7	Ldhb	-0.326	0.0116791	-0.82	7.39697e-05
ENSRNOG00000031965.4	Impdh2	0.407	0.000289268	-0.819	1.51272e-09
ENSRNOG00000052880.1	Prph	0.499	1.54815e-19	-0.818	4.67718e-13
ENSRNOG00000042561.2	Cks1b	0.562	0.0413507	-0.818	0.00112563
ENSRNOG00000006789.6	Ddit3	1.226	4.9902e-34	-0.816	0.000262814
ENSRNOG00000008362.4	Zfp775	-0.756	1.58217e-07	-0.814	0.00255782
ENSRNOG00000004160.3	Prps2	0.444	9.4216e-05	-0.813	3.47899e-10
ENSRNOG00000008941.8	Ets1	-1.321	0.000118795	-0.811	0.0124109
ENSRNOG00000015511.4	Atic	0.867	3.61265e-08	-0.808	0.000310737
ENSRNOG00000009683.7	Sdcbp	0.183	0.0488118	-0.806	0.000255725
ENSRNOG00000010921.6	Taf1d	0.486	1.08134e-05	-0.805	1.74854e-05
ENSRNOG00000014075.8	Clybl	0.742	0.000131296	-0.805	0.0015315
ENSRNOG00000011167.6	Wdhd1	-0.722	0.000875615	-0.804	0.000873995
ENSRNOG00000028017.5	Tmem109	-0.563	8.36686e-14	-0.803	8.13154e-11
ENSRNOG00000032660.7	Adgrl2	-1.191	0.018825	-0.797	0.0252547
ENSRNOG00000011241.7	Tfdp2	-1.012	9.83814e-15	-0.797	0.0054163
ENSRNOG00000046803.2	Arhgef16	-1.791	4.79183e-05	-0.795	0.0419887
ENSRNOG00000042041.3	Gal3st1	-1.024	0.00388562	-0.793	0.022782
ENSRNOG00000016423.6	Tacc1	-0.558	4.93877e-13	-0.792	2.59928e-15
ENSRNOG00000003654.3	Cldn9	2.316	1.5424e-08	-0.792	0.00655592
ENSRNOG00000036649.2	Pwwp2b	-0.603	0.00141383	-0.791	0.00195675
ENSRNOG00000019892.6	Lrrfip1	0.709	0.0156427	-0.787	0.0228808
ENSRNOG00000005970.7	Lrrc1	-0.709	0.00588137	-0.786	0.00300802
ENSRNOG00000056863.1	RGD1562725	-1.11	0.0012316	-0.783	0.0385161
ENSRNOG00000019325.5	Rnf185	0.563	1.20058e-05	-0.779	0.000371372
ENSRNOG00000014013.7	Map4k4	-0.223	0.000495108	-0.775	5.13227e-14
ENSRNOG00000052795.2	Itpr3	-0.679	3.00456e-06	-0.773	7.39308e-07
ENSRNOG00000024365.8	Ect2	-0.448	0.00471066	-0.769	0.000163081
ENSRNOG00000002203.5	Lin54	0.496	0.0166647	-0.769	0.0134937
ENSRNOG00000026432.7	Syt7	-0.998	2.67146e-12	-0.768	0.012486
ENSRNOG00000009076.6	Ttpal	0.734	0.0031956	-0.768	0.000661623
ENSRNOG00000052840.1	Tanc2	-0.802	1.14303e-09	-0.767	3.87688e-07
ENSRNOG00000017116.7	Zfp532	-0.428	0.0209931	-0.767	0.0143864
ENSRNOG00000025167.6	Sema4b	-0.589	0.0150268	-0.765	0.017921
ENSRNOG00000011653.6	Fam21c	-0.38	3.40478e-06	-0.762	2.06331e-12
ENSRNOG00000032798.6	Slco3a1	-0.418	0.000345144	-0.759	1.36975e-12
ENSRNOG00000010756.7	Tp53	0.462	5.36272e-05	-0.759	2.92658e-09
ENSRNOG00000013005.6	Rpa2	0.519	0.00288332	-0.759	0.00145458
ENSRNOG00000020938.7	Ppp1r15a	0.774	1.55747e-06	-0.758	0.00329999
ENSRNOG00000003291.6	Creg1	-1.013	1.94622e-25	-0.756	5.15547e-08
ENSRNOG00000011572.9	Klc1	0.229	0.0349504	-0.756	9.50128e-07
ENSRNOG00000020250.4	Pcgf6	0.541	0.0147592	-0.751	0.0105644
ENSRNOG00000055401.1	Kcnc1	-0.817	8.96018e-07	-0.75	0.0127849
ENSRNOG00000003964.7	Nsmce2	0.635	3.78634e-05	-0.75	8.0133e-06
ENSRNOG00000014215.2	Klf9	0.838	2.98326e-21	-0.75	3.48957e-13
ENSRNOG00000061795.1	Rbm4b	-0.608	0.000131933	-0.748	0.0358579
ENSRNOG00000012811.5	Spint1	-0.985	2.2129e-19	-0.747	5.84349e-12
ENSRNOG00000009837.8	LOC679811	-0.57	3.2957e-06	-0.742	5.15781e-05
ENSRNOG00000003721.5	Paqr4	1.383	2.03853e-06	-0.74	0.00772871
ENSRNOG00000002128.3	Ppat	0.413	0.0113961	-0.738	0.00335253
ENSRNOG00000017801.7	Atf4	-0.345	2.30291e-06	-0.736	1.62774e-09
ENSRNOG00000003186.6	Anks3	-0.673	0.00124046	-0.734	0.00333231
ENSRNOG00000013583.6	Tbc1d8	-0.722	1.60192e-12	-0.731	1.66558e-08
ENSRNOG00000020284.7	Prkar2a	-0.59	0.001902	-0.729	0.00322248
ENSRNOG00000014132.5	Mypop	0.439	0.0356028	-0.729	0.0053699
ENSRNOG00000010186.7	Cdv3	-0.443	2.86141e-07	-0.727	6.12969e-09
ENSRNOG00000027491.4	Vldlr	0.468	0.00744673	-0.725	0.00503478
ENSRNOG00000018421.6	Aen	-0.741	6.39859e-09	-0.722	1.79814e-06
ENSRNOG00000019168.7	Nxt2	-0.926	1.97328e-11	-0.721	0.00163444
ENSRNOG00000015642.6	Pabpc4	-0.387	8.49143e-06	-0.721	4.57253e-11
ENSRNOG00000039024.4	Spice1	-0.754	1.57024e-05	-0.72	0.00301029
ENSRNOG00000019776.6	Sh3gl3	-0.698	0.0299849	-0.717	0.0443175
ENSRNOG00000055631.1	Zfp280d	-0.615	4.11015e-05	-0.716	0.000878442
ENSRNOG00000025818.5	Zxdc	-0.564	0.000309836	-0.716	0.00026083
ENSRNOG00000021052.7	Patl1	-0.277	0.0054287	-0.716	0.000125087
ENSRNOG00000027257.3	Gmip	-0.818	0.000169547	-0.715	0.0146643
ENSRNOG00000010891.7	Lrrcc1	-0.543	3.40952e-07	-0.715	1.579e-06
ENSRNOG00000037476.3	Galnt9	-0.861	1.03968e-12	-0.714	2.00118e-07
ENSRNOG00000017210.6	Slc22a23	-0.823	0.0331419	-0.713	0.00513524
ENSRNOG00000017035.6	Cep120	-0.371	0.0150418	-0.713	7.49639e-05
ENSRNOG00000001009.7	Bri3	0.439	1.73826e-09	-0.711	5.44536e-09
ENSRNOG00000022576.4	Nudt12	-0.645	0.00524855	-0.709	0.0120729
ENSRNOG00000050410.2	Snrpd3	0.337	0.0004616	-0.708	1.54369e-07
ENSRNOG00000007546.6	Asns	-0.242	0.0496886	-0.704	0.000289398
ENSRNOG00000026171.4	Bbs4	-0.956	3.18891e-12	-0.703	2.46906e-06
ENSRNOG00000020134.7	Upf1	-0.46	7.43555e-07	-0.703	2.00927e-08
ENSRNOG00000005615.6	Gadd45a	-0.431	7.53799e-05	-0.703	0.000279543
ENSRNOG00000021713.4	Kif18b	-0.475	4.03241e-05	-0.7	1.71298e-05
ENSRNOG00000003536.5	Rufy1	-0.656	1.85089e-08	-0.699	4.69032e-05
ENSRNOG00000027035.6	Sgo2	0.405	0.00151942	-0.696	2.12035e-05
ENSRNOG00000015914.7	U2af2	0.432	0.0407623	-0.693	0.0212029
ENSRNOG00000006738.7	Fbxo32	-0.922	7.03009e-06	-0.689	0.0243132
ENSRNOG00000046428.2	Lrrc75b	0.439	0.024487	-0.686	4.82505e-05
ENSRNOG00000001888.7	Arvcf	-0.764	2.01523e-06	-0.684	0.0101284
ENSRNOG00000007100.8	Ccdc136	-0.229	0.0394906	-0.684	8.34642e-06
ENSRNOG00000001173.8	Cabp1	0.291	0.0408351	-0.68	0.000977164
ENSRNOG00000000060.7	Cplx1	2.202	2.36073e-21	-0.68	0.0135286
ENSRNOG00000013304.5	Arg1	0.724	6.23788e-08	-0.678	6.3727e-06
ENSRNOG00000014997.4	Igf2r	0.419	0.000324636	-0.676	3.24137e-05
ENSRNOG00000009225.7	Copz2	-0.87	7.47211e-16	-0.675	1.12156e-06
ENSRNOG00000056148.1	Nudcd3	0.27	0.0371289	-0.675	1.80073e-05
ENSRNOG00000005123.7	Emc2	-0.261	0.0351322	-0.674	0.000133908
ENSRNOG00000006248.7	Trim37	-0.226	0.0219473	-0.672	4.58242e-05
ENSRNOG00000015425.8	Ssx2ip	0.637	2.87914e-05	-0.67	0.00169962
ENSRNOG00000023262.5	Cenpm	0.673	0.000579661	-0.669	0.0281585
ENSRNOG00000004212.5	Fbxw9	1.356	1.39139e-07	-0.668	0.0299804
ENSRNOG00000032058.4	Pogk	-0.7	2.77874e-05	-0.667	0.00113236
ENSRNOG00000004304.6	Syap1	0.604	9.22502e-05	-0.667	0.000214316
ENSRNOG00000018985.7	Adrbk1	-0.611	0.000676336	-0.666	0.000184976
ENSRNOG00000000593.7	Rev3l	-0.443	8.57326e-07	-0.663	3.59738e-08
ENSRNOG00000009993.6	Dcps	-0.342	0.0390332	-0.663	0.0167787
ENSRNOG00000055089.1	Slc44a1	-0.501	4.32541e-09	-0.659	9.19848e-06
ENSRNOG00000030736.2	Hist2h2ac	0.654	0.00440998	-0.659	0.0100019
ENSRNOG00000025604.5	Atad2	0.557	6.37473e-08	-0.654	1.33035e-05
ENSRNOG00000005024.4	Cdkn2aipnl	-0.447	1.23296e-05	-0.651	2.39834e-10
ENSRNOG00000033688.6	Cep170b	-0.297	0.00602076	-0.651	4.18739e-09
ENSRNOG00000006178.8	Dync1h1	-0.412	5.055e-05	-0.649	0.000398122
ENSRNOG00000013194.6	Rps6ka2	0.698	4.23907e-07	-0.649	0.00316853
ENSRNOG00000058289.1	AABR07027575.1	-0.751	8.84834e-14	-0.648	2.17408e-05
ENSRNOG00000042482.1	Tatdn2	-0.462	3.76257e-08	-0.648	1.01927e-08
ENSRNOG00000000082.7	Hltf	1.016	1.58207e-10	-0.648	0.00010224
ENSRNOG00000015140.6	Trmt13	0.305	0.0269435	-0.647	0.000108686
ENSRNOG00000013746.6	Senp3	-0.583	0.000249441	-0.646	0.000181481
ENSRNOG00000029165.2	Stx1a	0.544	0.000224481	-0.646	0.00183144
ENSRNOG00000007090.8	Cacna1c	-0.354	0.0043707	-0.645	0.00116359
ENSRNOG00000016411.4	Rps12	-0.431	1.64852e-05	-0.641	0.00064606
ENSRNOG00000021390.7	Meis3	0.778	2.57126e-05	-0.639	0.0231879
ENSRNOG00000007286.7	Mdm1	-0.988	0.000749688	-0.637	0.0264259
ENSRNOG00000002886.6	Myh10	-0.944	8.12409e-80	-0.636	1.89971e-15
ENSRNOG00000017612.5	Vps35	0.466	2.15925e-10	-0.632	4.86226e-11
ENSRNOG00000002336.6	Gabra4	-0.61	0.00204062	-0.63	0.0292513
ENSRNOG00000054757.1	Adcy6	-0.571	5.81938e-05	-0.629	8.03079e-06
ENSRNOG00000001483.5	Wbscr16	1.55	6.01001e-06	-0.626	0.0364863
ENSRNOG00000015948.8	Slc1a5	-1.543	8.12321e-29	-0.625	0.00363918
ENSRNOG00000001889.7	Comt	-0.568	3.90689e-14	-0.625	0.00259278
ENSRNOG00000002339.6	Mark1	0.596	0.00187781	-0.624	0.00579471
ENSRNOG00000003328.4	Cdip1	0.42	0.000343269	-0.623	0.0018032
ENSRNOG00000059683.1	Mpp2	1.087	8.88236e-06	-0.623	0.00961549
ENSRNOG00000014297.3	Sdc4	-0.646	1.74469e-06	-0.619	0.000692243
ENSRNOG00000012499.7	Rarg	0.44	0.00153174	-0.619	0.00251041
ENSRNOG00000021182.5	Sv2a	1.361	2.07962e-80	-0.617	8.93891e-06
ENSRNOG00000005438.5	Pcsk2	-0.561	1.85334e-29	-0.616	7.24883e-14
ENSRNOG00000006355.7	Akap8l	-0.329	0.00513569	-0.614	0.00156411
ENSRNOG00000021117.7	Rps6ka4	-0.564	0.0033124	-0.613	0.00253313
ENSRNOG00000029042.3	Mt-nd6	0.4	0.0113463	-0.613	0.00103155
ENSRNOG00000036839.4	Hnrnpa1	0.74	7.83129e-36	-0.605	1.01927e-08
ENSRNOG00000004968.7	Ncapg2	1.002	1.74739e-17	-0.604	0.00342405
ENSRNOG00000000925.6	Psph	0.581	0.00182421	-0.602	0.0110119
ENSRNOG00000009252.7	Poldip2	-0.453	0.00836336	-0.6	0.002552
ENSRNOG00000013013.6	Tle3	-0.352	0.00755821	-0.599	0.000814077
ENSRNOG00000030118.6	Msn	1.688	4.01861e-18	-0.598	0.0322445
ENSRNOG00000052785.1	Uba2-ps1	1.172	4.37241e-05	-0.597	0.0271249
ENSRNOG00000006990.6	Grb7	-0.558	7.33978e-05	-0.595	1.65838e-05
ENSRNOG00000021890.5	Nob1	0.504	0.000118105	-0.595	5.10364e-05
ENSRNOG00000009992.6	Rabggtb	1.35	1.22249e-19	-0.595	0.00507787
ENSRNOG00000012067.6	Fam111a	-0.316	0.000101703	-0.593	2.88916e-05
ENSRNOG00000015153.8	Ints3	0.422	0.00361518	-0.593	0.000130992
ENSRNOG00000014635.8	Clta	-0.17	0.00658616	-0.591	8.68872e-12
ENSRNOG00000000974.5	Zfp358	-0.475	4.96742e-06	-0.59	5.14465e-05
ENSRNOG00000058288.1	Tcf19	1.048	3.31973e-23	-0.583	0.000167518
ENSRNOG00000007610.5	Gdf11	-0.382	6.28562e-07	-0.582	0.000165967
ENSRNOG00000019568.6	Jund	0.15	0.0403981	-0.58	8.34257e-06
ENSRNOG00000021081.6	Vps72	1.193	4.82053e-13	-0.578	1.7758e-05
ENSRNOG00000052775.1	RGD1305938	-0.424	0.0113571	-0.577	0.00515818
ENSRNOG00000020272.7	RGD1310209	-0.715	2.37155e-08	-0.576	0.000997504
ENSRNOG00000021054.7	Men1	-0.256	0.0422562	-0.575	0.00128858
ENSRNOG00000053047.1	Top2a	-0.141	0.00361216	-0.573	4.18043e-15
ENSRNOG00000023520.5	Cs	0.358	0.0498305	-0.573	0.0219857
ENSRNOG00000015593.4	Sigirr	-0.833	1.45994e-06	-0.571	0.0277009
ENSRNOG00000010274.5	Smc4	-0.18	0.00428992	-0.57	2.32868e-10
ENSRNOG00000010362.7	Anxa2	-0.72	7.88715e-15	-0.569	0.000117263
ENSRNOG00000001956.8	Dzip3	0.425	0.0144869	-0.568	0.0308269
ENSRNOG00000020989.7	Tm7sf2	-0.648	2.0212e-13	-0.567	2.33407e-05
ENSRNOG00000020897.6	Prpf19	-0.54	1.4576e-19	-0.567	1.42326e-07
ENSRNOG00000061039.1	Prpf31	-0.332	0.0018939	-0.566	0.000286826
ENSRNOG00000001265.5	Mad1l1	0.67	0.00619185	-0.566	0.037686
ENSRNOG00000019983.6	Mlx	-0.366	0.00463806	-0.564	1.10185e-06
ENSRNOG00000027962.6	Smg7	-0.235	0.0332302	-0.564	0.000539534
ENSRNOG00000010209.7	Nol12	0.761	7.33978e-05	-0.563	0.00809199
ENSRNOG00000028137.5	Mki67	-0.192	0.0435109	-0.561	9.64791e-09
ENSRNOG00000045941.3	Susd6	-0.499	0.00296134	-0.557	0.00276958
ENSRNOG00000002205.6	Ociad1	-0.437	3.05546e-10	-0.556	9.27731e-06
ENSRNOG00000015865.5	Ap2s1	-0.198	0.0455319	-0.553	0.000354607
ENSRNOG00000016356.7	Got1	0.356	0.0074014	-0.553	0.0110298
ENSRNOG00000008597.6	Tada3	-0.435	0.000320807	-0.552	0.00143088
ENSRNOG00000004011.6	Nedd1	-0.72	0.0040736	-0.551	0.00959367
ENSRNOG00000007249.4	Cdkn1b	-0.636	7.60752e-16	-0.55	1.04671e-06
ENSRNOG00000031052.1	LOC100362751	-0.405	0.0288451	-0.55	0.00622105
ENSRNOG00000000418.4	Zbtb12	-0.89	0.000120129	-0.549	0.044401
ENSRNOG00000018584.6	LOC100359583	0.861	3.54251e-18	-0.548	1.69707e-05
ENSRNOG00000021264.6	Pcna	0.436	0.000712189	-0.547	0.000863913
ENSRNOG00000000990.7	Pdap1	-0.375	4.49829e-12	-0.546	3.21554e-12
ENSRNOG00000049349.2	Fam19a5	-1.007	6.79641e-09	-0.545	0.0277998
ENSRNOG00000011311.7	Papss1	0.418	0.00466144	-0.545	0.00309064
ENSRNOG00000001349.5	Mcm7	0.701	4.11828e-19	-0.545	0.000113664
ENSRNOG00000047053.2	Thyn1	-0.363	0.00192918	-0.542	0.000129404
ENSRNOG00000020336.6	Ezh1	-0.936	2.75799e-13	-0.54	3.99034e-07
ENSRNOG00000000164.4	Lamp2	-0.519	1.01996e-16	-0.54	4.31494e-06
ENSRNOG00000050819.1	Birc5	-0.34	2.73065e-05	-0.54	2.97211e-07
ENSRNOG00000015888.7	Larp4b	0.634	9.26265e-05	-0.537	0.0329214
ENSRNOG00000010580.8	Acot7	-0.709	8.00901e-07	-0.536	0.00214732
ENSRNOG00000008555.7	Rps20	-0.668	7.66241e-08	-0.536	0.000217355
ENSRNOG00000032395.5	Tfcp2	0.417	0.0364986	-0.535	0.045138
ENSRNOG00000024036.5	Fam98c	0.55	0.000250308	-0.535	0.000394244
ENSRNOG00000017444.5	Nrsn1	1.248	5.93523e-11	-0.535	0.0418535
ENSRNOG00000024751.6	H2afy2	-0.878	0.000174267	-0.534	0.0311193
ENSRNOG00000007124.6	Krcc1	-0.291	0.00177816	-0.53	0.000107744
ENSRNOG00000006330.6	Elf3	-0.526	2.97785e-07	-0.528	9.14968e-05
ENSRNOG00000022712.5	Bend7	0.644	4.87173e-07	-0.528	0.00534273
ENSRNOG00000008566.7	Mrpl15	0.172	0.042853	-0.526	1.89999e-06
ENSRNOG00000017285.8	Tab1	-0.517	0.000532751	-0.524	0.0405877
ENSRNOG00000009473.7	Osbpl7	-0.554	4.84624e-05	-0.522	0.000603704
ENSRNOG00000013160.4	Sash1	-1.054	1.8809e-10	-0.521	0.0088179
ENSRNOG00000004810.8	Plcb1	0.551	1.4537e-06	-0.52	0.00210024
ENSRNOG00000018304.7	Lars	0.334	3.40941e-05	-0.518	9.7562e-06
ENSRNOG00000021338.4	Tmem132a	-0.755	1.16518e-30	-0.512	1.52314e-05
ENSRNOG00000031269.5	RGD1304694	0.346	0.0101033	-0.512	0.00205841
ENSRNOG00000026005.4	Ints5	-0.694	1.15875e-10	-0.51	0.0011312
ENSRNOG00000013057.6	Prc1	-0.161	0.0173859	-0.51	2.64413e-09
ENSRNOG00000013828.7	Sirt3	0.613	0.00150317	-0.508	0.0246422
ENSRNOG00000002795.7	Cog1	-0.498	4.77085e-09	-0.507	0.000134177
ENSRNOG00000011282.6	Ppp2r1a	-0.215	0.0348931	-0.507	0.00702138
ENSRNOG00000003267.5	Pycr2	0.367	3.2509e-05	-0.507	0.000207892
ENSRNOG00000008869.6	Ppp1r9a	2.526	3.78214e-84	-0.506	0.0485851
ENSRNOG00000036691.3	Mcrip1	-0.488	4.77312e-06	-0.504	0.000171504
ENSRNOG00000020281.6	Kif22	-0.219	0.0374864	-0.498	1.62694e-05
ENSRNOG00000062084.1	Rn60_13_0064.1	0.467	0.00153079	-0.497	0.00233788
ENSRNOG00000027456.5	Cdc42bpg	-1.053	2.41623e-35	-0.492	0.0165876
ENSRNOG00000007332.3	Sstr3	-0.667	1.24597e-07	-0.49	0.000145925
ENSRNOG00000011933.7	Csnk2a2	-0.364	5.46404e-07	-0.49	0.000199795
ENSRNOG00000002251.8	Sec31a	0.742	7.55159e-09	-0.49	0.00515939
ENSRNOG00000009893.7	Uxt	-0.576	0.00397693	-0.489	0.0216523
ENSRNOG00000005046.6	Tspan13	-0.528	0.00138406	-0.489	0.0182242
ENSRNOG00000005576.5	Rpia	-0.822	6.19115e-09	-0.488	0.0106375
ENSRNOG00000006143.6	Ngly1	-0.424	0.00649515	-0.488	0.0481679
ENSRNOG00000003189.7	Cited1	0.669	7.20254e-07	-0.486	0.0288255
ENSRNOG00000000396.7	Ddx50	-0.423	3.6941e-05	-0.485	0.00528047
ENSRNOG00000015456.6	Zfp787	-0.386	0.00601588	-0.483	0.0238634
ENSRNOG00000003890.7	Nap1l1	0.277	7.79391e-08	-0.483	7.22678e-12
ENSRNOG00000004524.7	Desi2	0.466	5.68233e-05	-0.483	0.000356858
ENSRNOG00000034246.2	Rps27a-ps1	-0.529	2.35386e-07	-0.482	5.1343e-06
ENSRNOG00000057620.1	Slc6a8	-0.317	0.00291292	-0.478	0.00725868
ENSRNOG00000000967.5	Aacs	-0.512	0.000986126	-0.476	0.0234267
ENSRNOG00000012206.6	Dennd5a	0.349	0.019538	-0.476	5.53803e-05
ENSRNOG00000020373.7	Dap3	0.33	0.0270675	-0.475	0.00725868
ENSRNOG00000004401.6	Mrpl13	0.549	4.78961e-09	-0.475	0.00139959
ENSRNOG00000004373.6	Ddx39a	1.175	3.37831e-17	-0.475	0.0302051
ENSRNOG00000013211.4	Chchd3	0.263	0.0051357	-0.473	0.00135953
ENSRNOG00000020618.6	Rpl13a	-0.259	1.38729e-08	-0.472	0.00334591
ENSRNOG00000010643.7	Kank2	-0.403	0.0421147	-0.471	0.0401086
ENSRNOG00000023799.5	Pak1ip1	0.786	3.43561e-07	-0.471	0.0334016
ENSRNOG00000030213.6	Vps13c	-0.483	4.30459e-05	-0.47	0.030489
ENSRNOG00000015162.8	Lonp2	0.66	3.98309e-05	-0.47	0.00455654
ENSRNOG00000018839.7	Ntrk2	1.785	3.22803e-18	-0.47	0.00836879
ENSRNOG00000018764.3	B3gnt3	-0.769	0.00151204	-0.468	0.042119
ENSRNOG00000061851.1	Foxj3	-0.323	0.000309881	-0.468	0.00405983
ENSRNOG00000002748.7	Ccdc43	-0.462	0.000940839	-0.467	0.000567101
ENSRNOG00000020230.6	Pias4	-0.46	0.000415623	-0.467	0.0412035
ENSRNOG00000016064.6	Tkt	-0.344	4.08529e-08	-0.467	4.87771e-08
ENSRNOG00000022772.4	Prickle1	-0.745	4.90066e-06	-0.462	0.00404216
ENSRNOG00000008747.8	Plekha5	-0.67	3.03267e-11	-0.462	0.00165051
ENSRNOG00000008278.6	Nfrkb	-0.349	0.0137994	-0.462	0.0151737
ENSRNOG00000010712.7	Terf2ip	0.499	0.00622329	-0.462	0.0136537
ENSRNOG00000020475.3	Sart1	-0.233	0.0252081	-0.458	0.00597434
ENSRNOG00000011146.6	Gyg1	-0.616	4.18722e-09	-0.457	0.000371572
ENSRNOG00000017022.5	Cerk	0.905	3.50744e-07	-0.456	0.032675
ENSRNOG00000012701.6	Map7	-0.714	4.06722e-18	-0.454	0.000256223
ENSRNOG00000022325.6	Smc2	0.174	0.0162821	-0.454	1.23519e-07
ENSRNOG00000029049.4	Zdhhc14	-0.25	0.0021539	-0.453	0.000426507
ENSRNOG00000039859.5	Dnmt1	0.26	0.00108805	-0.452	0.000154821
ENSRNOG00000000968.8	Rnf6	0.407	0.0460059	-0.452	0.0342309
ENSRNOG00000018796.5	Herpud1	-0.408	2.02398e-12	-0.451	0.000299664
ENSRNOG00000020763.8	Snrnp70	0.227	0.0207315	-0.45	3.72152e-05
ENSRNOG00000009945.7	Pls1	-0.38	3.25377e-05	-0.449	0.000174517
ENSRNOG00000038025.2	Rpp38	0.57	0.00278995	-0.449	0.0363065
ENSRNOG00000012434.6	Zfp598	-0.516	0.000311273	-0.447	0.0105829
ENSRNOG00000056756.1	Actn1	-0.226	0.00670494	-0.447	0.000144318
ENSRNOG00000011782.6	Got2	-0.376	1.75626e-09	-0.446	1.35204e-07
ENSRNOG00000008639.7	Pabpc1	-0.138	0.0313276	-0.446	0.000373375
ENSRNOG00000010017.6	Wee1	0.303	0.0154837	-0.446	0.0035928
ENSRNOG00000050317.2	Uhrf1bp1l	-0.396	0.0090053	-0.445	0.0126411
ENSRNOG00000016454.6	Nasp	-0.149	0.0450706	-0.445	2.36642e-05
ENSRNOG00000059765.1	Asic1	1.719	4.73609e-70	-0.445	0.0035928
ENSRNOG00000042246.1	Tmem215	-1.508	0.000136581	-0.444	0.00214688
ENSRNOG00000005034.5	Arhgef25	0.728	1.52555e-06	-0.444	0.0147636
ENSRNOG00000019357.7	Tax1bp3	-0.502	0.00484171	-0.443	0.0205405
ENSRNOG00000000433.6	Prrt1	0.496	6.57905e-07	-0.443	0.00436374
ENSRNOG00000003551.5	B4galt3	-0.711	1.12439e-14	-0.441	3.38971e-05
ENSRNOG00000008296.7	Tpgs1	-0.355	0.000855812	-0.44	0.00626679
ENSRNOG00000013741.7	Ube2d3	0.303	0.00808284	-0.44	0.019393
ENSRNOG00000024178.5	Cenpt	0.773	0.000207004	-0.44	0.0278949
ENSRNOG00000016603.6	Rtn2	0.432	0.0247408	-0.439	0.0329214
ENSRNOG00000008664.7	Rn50_15_0083.1	0.651	1.40084e-10	-0.436	0.0020787
ENSRNOG00000013147.7	Cacna1d	-0.385	2.22043e-05	-0.434	0.00102299
ENSRNOG00000008815.4	Fbxo46	-0.416	0.0218392	-0.433	0.045949
ENSRNOG00000020024.7	Taf7	-0.681	0.000279648	-0.431	0.0278628
ENSRNOG00000056550.1	Epb41l4b	-1.36	5.17459e-43	-0.43	0.0181324
ENSRNOG00000012349.3	Mesdc1	-0.346	0.0424733	-0.43	0.0185652
ENSRNOG00000001088.6	Rfc3	0.436	1.55922e-07	-0.43	0.000452144
ENSRNOG00000009102.7	Fermt2	-0.551	4.51049e-05	-0.424	0.0290567
ENSRNOG00000001457.5	Rfc2	0.677	1.21853e-16	-0.424	0.00276596
ENSRNOG00000036696.4	Hgs	-0.877	1.94604e-30	-0.422	6.35111e-05
ENSRNOG00000031032.6	Hmgn3	-0.689	9.59708e-35	-0.421	6.09259e-10
ENSRNOG00000015780.6	Rcn2	-0.577	0.000162633	-0.42	0.0131982
ENSRNOG00000058898.1	Nedd4	-0.672	5.57738e-31	-0.419	8.05457e-05
ENSRNOG00000020255.6	Sars	-0.16	0.0177088	-0.418	4.0484e-05
ENSRNOG00000008289.7	Slc25a3	0.214	0.00699415	-0.417	0.00102574
ENSRNOG00000010252.4	Hexa	-0.733	3.11805e-22	-0.416	0.000264687
ENSRNOG00000020776.5	Dhcr7	-0.619	2.13912e-06	-0.415	0.012148
ENSRNOG00000014139.6	Sclt1	-0.327	0.0105601	-0.413	0.0138762
ENSRNOG00000042492.4	Rfwd2	-0.745	5.70771e-15	-0.409	0.00107516
ENSRNOG00000017072.6	Slc16a14	0.459	0.0157982	-0.409	0.0483243
ENSRNOG00000011216.4	Tbl1xr1	-0.537	0.00117743	-0.408	0.0288291
ENSRNOG00000023768.4	Rundc1	-0.366	0.000742684	-0.407	0.0264486
ENSRNOG00000010934.3	Spa17	-0.52	6.28879e-10	-0.406	0.00904699
ENSRNOG00000006653.5	Slc38a4	-0.617	4.78093e-32	-0.405	1.2092e-05
ENSRNOG00000012576.6	Vimp	-0.367	4.46849e-08	-0.402	0.00080614
ENSRNOG00000000481.8	Cuta	0.229	0.00559139	-0.402	0.00547034
ENSRNOG00000004904.5	Pa2g4	0.269	0.000752441	-0.401	2.93122e-06
ENSRNOG00000011488.7	Sergef	0.451	0.00245551	-0.401	0.0239963
ENSRNOG00000050473.2	Rps27l	-0.607	1.11282e-10	-0.4	0.000555248
ENSRNOG00000017235.6	Atp6v0d1	0.651	9.06892e-13	-0.399	0.000206121
ENSRNOG00000001427.6	Orai2	0.665	2.95037e-07	-0.398	0.0407417
ENSRNOG00000014525.5	Hspd1	0.992	1.03986e-39	-0.398	0.00289067
ENSRNOG00000056017.1	Bcl7a	-0.285	0.0353086	-0.397	0.0109831
ENSRNOG00000003269.3	Atp6v0e1	0.337	0.00373468	-0.397	0.0306789
ENSRNOG00000008551.7	Rps7	-0.345	0.0192088	-0.395	0.0239353
ENSRNOG00000017781.6	Dnajc7	-0.196	0.0464328	-0.394	0.000148304
ENSRNOG00000059801.1	Lima1	0.597	0.00145055	-0.394	0.0224037
ENSRNOG00000009330.6	Slc17a5	-0.713	5.56176e-09	-0.393	0.0127179
ENSRNOG00000010103.6	Eif4b	0.176	0.00470816	-0.391	2.75668e-07
ENSRNOG00000018033.7	Ddx19b	0.539	3.06195e-05	-0.39	0.0243682
ENSRNOG00000000867.6	Vars	0.197	0.0385341	-0.387	0.00283123
ENSRNOG00000003226.8	Mprip	0.212	0.0091676	-0.387	0.00394614
ENSRNOG00000017635.7	Inpp5a	0.478	2.89323e-05	-0.382	0.0165812
ENSRNOG00000060972.1	Heca	-0.744	1.27324e-07	-0.38	0.0029751
ENSRNOG00000004359.7	Wars	0.351	1.21598e-05	-0.38	0.00885792
ENSRNOG00000000473.6	Pfdn6	-0.459	0.00463864	-0.376	0.0269162
ENSRNOG00000019281.5	Glmp	-0.44	0.000210147	-0.376	0.00914446
ENSRNOG00000031993.5	Prim1	0.197	0.0226931	-0.376	0.00129735
ENSRNOG00000015713.5	Parva	-0.616	1.69459e-06	-0.374	0.00598771
ENSRNOG00000016961.4	Rps27	-0.259	6.99539e-08	-0.374	1.05517e-09
ENSRNOG00000051170.2	Ddx17	-0.361	2.18352e-09	-0.372	0.00114664
ENSRNOG00000002860.5	Ccdc181	-0.587	4.71675e-05	-0.37	0.0248704
ENSRNOG00000013878.6	Hmgxb4	-0.481	2.20462e-07	-0.368	0.00938763
ENSRNOG00000016133.5	Sumo1	0.882	5.77313e-20	-0.366	0.00621462
ENSRNOG00000007838.6	Ddx47	-0.371	0.000547404	-0.362	0.00296262
ENSRNOG00000009176.6	Mkrn2	-0.503	0.00153663	-0.361	0.0355485
ENSRNOG00000030572.5	Smc5	-0.195	0.0467132	-0.361	0.0146709
ENSRNOG00000025730.6	Armcx3	0.282	0.000148456	-0.359	0.00829957
ENSRNOG00000019180.6	Acsl4	0.72	4.95039e-14	-0.359	0.00231428
ENSRNOG00000011463.6	Psmb2	-0.328	0.00457718	-0.358	0.0305767
ENSRNOG00000007134.6	Strap	-0.58	2.28795e-12	-0.357	0.0104004
ENSRNOG00000014614.6	Cxxc1	-0.34	0.000172607	-0.357	0.00222346
ENSRNOG00000061424.1	Map3k3	-0.207	0.0141257	-0.356	0.00272748
ENSRNOG00000024603.4	Rps15	-0.124	0.0229416	-0.356	6.94299e-05
ENSRNOG00000004621.8	Rtn4	-0.518	3.87672e-07	-0.355	0.00779072
ENSRNOG00000000924.5	Slc7a1	0.971	4.44606e-26	-0.354	0.0278895
ENSRNOG00000006422.4	Kcnk16	-0.833	7.53031e-37	-0.353	0.00840318
ENSRNOG00000016891.7	Uimc1	-0.246	0.00226011	-0.353	0.0111464
ENSRNOG00000008331.7	RGD1309995	-0.52	4.4324e-10	-0.35	0.0118472
ENSRNOG00000049105.1	AC095947.2	0.202	0.0374802	-0.349	0.001025
ENSRNOG00000060775.1	Lmo7	0.584	3.63933e-05	-0.345	0.0396711
ENSRNOG00000022249.6	Mllt10	-1.227	3.17707e-36	-0.342	0.0222126
ENSRNOG00000008689.8	Cbx1	-0.468	1.6083e-15	-0.342	0.000138744
ENSRNOG00000029028.5	Mknk2	0.315	0.0291233	-0.34	0.0434684
ENSRNOG00000061474.1	Ctdp1	0.325	0.00698951	-0.34	0.0367606
ENSRNOG00000001766.7	Tfrc	-1.032	6.58387e-57	-0.338	0.0185019
ENSRNOG00000007570.4	Dera	-0.54	1.4865e-10	-0.336	0.0194298
ENSRNOG00000019620.7	Pmf1	0.364	0.000750849	-0.334	0.00734547
ENSRNOG00000042044.3	Stard3	-0.527	2.89855e-05	-0.333	0.0333709
ENSRNOG00000023344.3	Rpl23a	-0.103	0.0196178	-0.332	0.000188728
ENSRNOG00000054140.1	Myl6	0.571	9.66555e-16	-0.332	0.00927183
ENSRNOG00000024557.6	Cep112	-0.698	4.72547e-07	-0.331	0.0276058
ENSRNOG00000003019.6	Ubn1	-0.195	0.00119499	-0.331	2.79038e-06
ENSRNOG00000015667.5	Epcam	-1.131	1.25072e-45	-0.329	0.0186036
ENSRNOG00000010628.4	Sec13	-0.294	0.0396243	-0.329	0.0170338
ENSRNOG00000009523.7	Rab11fip2	0.37	0.00227128	-0.325	0.0342499
ENSRNOG00000010021.5	Isy1	-0.333	0.000555198	-0.324	0.0202941
ENSRNOG00000018273.7	Ncl	0.585	3.71936e-19	-0.324	0.00019008
ENSRNOG00000019638.7	Lmna	-0.506	3.69392e-21	-0.322	0.00885816
ENSRNOG00000005301.6	Eif2b4	-0.217	0.0200436	-0.322	0.00598676
ENSRNOG00000018404.7	Aars	0.757	2.32813e-15	-0.322	0.0169872
ENSRNOG00000008195.6	Ywhaz	-0.529	7.15054e-13	-0.32	0.0129677
ENSRNOG00000002579.7	Parm1	-1.282	4.58527e-75	-0.319	0.0125816
ENSRNOG00000053285.1	Mllt6	-0.246	0.0148645	-0.319	0.00313084
ENSRNOG00000012255.8	Ktn1	-0.31	0.00063408	-0.318	0.00629466
ENSRNOG00000010557.3	Smarcd2	-0.607	2.6176e-15	-0.317	0.0109103
ENSRNOG00000022289.6	Aip	-0.751	1.34824e-20	-0.316	0.0133125
ENSRNOG00000047080.2	Gng4	-0.797	4.47397e-30	-0.312	0.00205841
ENSRNOG00000014154.7	Ilf2	-0.33	0.0183288	-0.312	0.0233791
ENSRNOG00000052934.1	Nol11	-0.489	6.10865e-06	-0.31	0.0137953
ENSRNOG00000013845.6	Mrpl21	-0.301	0.0159103	-0.31	0.0246326
ENSRNOG00000004549.7	Dhx40	-0.266	0.00577245	-0.31	0.00454889
ENSRNOG00000002866.6	Rassf6	-0.375	5.78099e-07	-0.309	0.0286814
ENSRNOG00000017417.6	Gabarap	-0.288	0.00397693	-0.306	0.0270379
ENSRNOG00000020119.8	Pcdhac1	-0.242	0.0330312	-0.306	0.0198684
ENSRNOG00000017674.5	Ctcf	0.298	9.7802e-05	-0.306	0.00637603
ENSRNOG00000029885.5	Stag2	-0.421	8.46646e-09	-0.305	0.0306839
ENSRNOG00000028649.6	Tox3	-0.982	1.45603e-46	-0.304	0.00040861
ENSRNOG00000047756.3	Mef2a	-0.261	0.0136432	-0.304	0.0162165
ENSRNOG00000016388.7	Sphkap	-0.224	0.0150418	-0.304	0.028624
ENSRNOG00000000246.6	Amz2	-0.283	0.00495502	-0.301	0.0250107
ENSRNOG00000022741.6	Ilf3	-0.165	0.0262222	-0.298	0.0290249
ENSRNOG00000058249.1	Pgk1	0.709	8.68612e-16	-0.295	0.0118925
ENSRNOG00000052802.1	Aldoa	-0.243	7.52081e-06	-0.294	0.000814077
ENSRNOG00000016526.7	Dsg2	-0.524	7.06978e-09	-0.292	0.0240253
ENSRNOG00000018417.4	Naa35	-0.188	0.012071	-0.287	0.00657782
ENSRNOG00000052620.1	Rack1	-0.136	0.0101197	-0.287	2.97211e-07
ENSRNOG00000015097.7	Kcmf1	-0.771	2.21419e-13	-0.283	0.0109989
ENSRNOG00000020412.7	Sf3b2	-0.343	1.8299e-15	-0.282	0.00534553
ENSRNOG00000005015.6	Rabep1	-0.22	0.000311273	-0.28	0.00329509
ENSRNOG00000006459.7	AABR07041140.1	0.329	0.0012613	-0.28	0.0413723
ENSRNOG00000009275.4	Kpnb1	-0.43	1.8182e-18	-0.279	0.00359522
ENSRNOG00000046794.1	Khdrbs1	0.421	1.30861e-05	-0.277	0.0250101
ENSRNOG00000009819.7	Vezf1	-0.859	1.80449e-24	-0.272	0.0447645
ENSRNOG00000019975.5	Cdc5l	-0.164	0.0129954	-0.272	0.00428279
ENSRNOG00000018042.7	Mrpl48	0.337	0.000315195	-0.272	0.0381132
ENSRNOG00000056458.1	Cep290	-0.278	0.00556409	-0.271	0.0296961
ENSRNOG00000043387.3	Cpe	-0.151	0.00171865	-0.27	1.60079e-05
ENSRNOG00000002642.7	Ptges3	0.227	0.00145209	-0.269	0.0107825
ENSRNOG00000010540.6	Mrpl45	-0.255	0.000501157	-0.266	0.0140986
ENSRNOG00000007814.7	Kdm3a	-0.492	2.62628e-05	-0.26	0.0438424
ENSRNOG00000011523.8	H2afy	0.287	4.50701e-08	-0.26	0.00194088
ENSRNOG00000028227.7	Pbrm1	-0.313	0.00134542	-0.259	0.00895909
ENSRNOG00000021132.5	Trmt112	-0.387	3.53634e-10	-0.256	0.0186948
ENSRNOG00000009152.7	Caprin1	-0.322	4.17723e-05	-0.252	0.0106012
ENSRNOG00000001592.6	Cct8	0.277	6.00361e-05	-0.251	0.0111929
ENSRNOG00000004755.5	Commd9	0.444	0.000264733	-0.248	0.0210459
ENSRNOG00000055246.1	Ncor1	-0.23	4.80507e-05	-0.243	0.0149669
ENSRNOG00000018645.5	Rpsa	-0.27	1.20394e-05	-0.242	0.000160673
ENSRNOG00000008921.4	Dynll2	-0.389	3.51303e-11	-0.239	0.0348364
ENSRNOG00000019007.7	Rpl14	-0.179	0.00626981	-0.237	0.016236
ENSRNOG00000003310.6	Tmem63a	-0.455	1.84154e-07	-0.236	0.0348883
ENSRNOG00000002749.7	Spag9	-0.331	1.30041e-07	-0.236	0.0293828
ENSRNOG00000043419.1	Hist3h2ba	-1.068	4.52297e-56	-0.235	0.0228606
ENSRNOG00000004921.7	Nusap1	0.317	2.11787e-07	-0.216	0.00610072
ENSRNOG00000010676.7	Smarce1	-0.52	1.29989e-08	-0.214	0.0420138
ENSRNOG00000019453.7	Rps5	-0.313	7.92853e-11	-0.201	0.0232833
ENSRNOG00000008140.6	Rpl15	-0.128	0.011286	-0.138	0.0331807
ENSRNOG00000008822.5	Fkbp1a	0.781	3.13871e-26	0.187	0.0489625
ENSRNOG00000005330.7	Crebbp	0.534	3.69363e-14	0.191	0.0345501
ENSRNOG00000006532.5	H3f3b	-0.697	4.37281e-38	0.197	0.0288834
ENSRNOG00000013493.6	Psma4	-0.345	5.42243e-07	0.203	0.0121384
ENSRNOG00000010543.6	Srpra	-0.278	0.000829563	0.219	0.0352579
ENSRNOG00000009271.6	Smarca4	-0.148	0.00570433	0.225	0.0455661
ENSRNOG00000001440.4	Mdh2	0.625	3.08747e-15	0.232	0.00580138
ENSRNOG00000034242.3	Vcp	0.211	1.02757e-05	0.239	0.00076917
ENSRNOG00000007032.3	Amigo2	-1.751	6.31699e-68	0.24	0.0302871
ENSRNOG00000010591.8	Kdm5a	-0.357	1.13819e-09	0.242	0.012877
ENSRNOG00000019143.7	Galnt2	0.903	1.60532e-18	0.246	0.0266906
ENSRNOG00000003928.7	Tmco1	-0.602	4.29536e-15	0.248	0.0141041
ENSRNOG00000000248.6	Srsf2	0.309	2.07925e-05	0.25	0.0257418
ENSRNOG00000057823.1	Ubc	-0.489	3.64031e-16	0.252	0.000671617
ENSRNOG00000053659.1	RGD1311703	0.253	0.000224603	0.253	0.0205405
ENSRNOG00000006048.6	Ezh2	0.404	1.68213e-07	0.253	0.0412035
ENSRNOG00000008452.7	Eid1	-0.305	7.69933e-08	0.262	0.0011641
ENSRNOG00000055319.1	Mrfap1	-0.157	0.0232814	0.265	0.0454587
ENSRNOG00000004060.7	Calm2	0.995	2.20642e-79	0.265	0.0422593
ENSRNOG00000032803.5	Rpl21	0.61	0.00851341	0.267	0.00947528
ENSRNOG00000007029.3	Dnaja1	0.257	0.00133274	0.268	0.0125577
ENSRNOG00000004068.7	Ncoa1	-0.319	0.00775534	0.27	0.0374194
ENSRNOG00000036841.3	Cbx5	0.757	5.09004e-57	0.274	0.00279074
ENSRNOG00000018653.5	Pfdn1	0.261	0.00106454	0.277	0.00845125
ENSRNOG00000008741.7	Camsap2	0.184	0.0165609	0.278	0.0318465
ENSRNOG00000023150.5	Gpi	0.409	1.61105e-08	0.279	0.00762375
ENSRNOG00000016379.7	Jtb	-0.234	0.0445957	0.282	0.0484962
ENSRNOG00000005609.7	Neurod1	-0.465	7.18288e-13	0.283	0.00101785
ENSRNOG00000006705.5	Mkks	0.338	0.00106941	0.283	0.0427794
ENSRNOG00000020363.6	Med25	-0.353	0.00104403	0.285	0.0338771
ENSRNOG00000025570.5	Os9	-0.248	0.000752441	0.286	0.00473036
ENSRNOG00000010882.4	Sptlc1	-0.387	4.90628e-08	0.287	0.0131982
ENSRNOG00000012786.7	Pgrmc1	-0.37	1.33735e-06	0.287	0.00269678
ENSRNOG00000013505.6	Vdac2	0.22	0.000461942	0.287	0.00224265
ENSRNOG00000001238.7	Rsrc2	-0.211	0.0102617	0.289	0.00744464
ENSRNOG00000001204.5	Ankrd13a	0.189	0.047929	0.29	0.0152598
ENSRNOG00000020464.5	Mrpl54	0.414	1.92609e-05	0.29	0.0167787
ENSRNOG00000003724.7	Mrpl27	-0.406	1.22786e-05	0.291	0.00848193
ENSRNOG00000006499.6	Cops5	0.258	0.0226395	0.291	0.0200874
ENSRNOG00000029971.3	Mt-nd5	0.628	2.78892e-18	0.291	0.00105116
ENSRNOG00000046345.2	Rpn1	-0.328	5.41233e-10	0.293	6.6973e-06
ENSRNOG00000003846.7	Pitpna	0.304	0.00125692	0.293	0.023158
ENSRNOG00000027326.5	Tada2b	-0.188	0.0245181	0.294	0.02939
ENSRNOG00000018884.7	Ttc13	0.38	0.0138321	0.294	0.0461481
ENSRNOG00000003038.7	Sft2d2	-0.644	1.11828e-06	0.296	0.0439535
ENSRNOG00000002051.8	Synj1	0.426	9.78271e-06	0.296	0.00765634
ENSRNOG00000012385.6	Naa15	0.609	2.49961e-09	0.296	0.028371
ENSRNOG00000013657.6	Stmn3	0.613	1.00081e-15	0.296	0.0403169
ENSRNOG00000038489.3	Sumo3	0.182	0.00692367	0.297	0.0002426
ENSRNOG00000020369.7	Igf2	-0.529	1.32675e-07	0.298	0.0234892
ENSRNOG00000016152.4	Dek	0.206	0.00479886	0.299	9.10021e-05
ENSRNOG00000013090.7	Gadd45g	-0.521	4.53896e-15	0.301	0.00524789
ENSRNOG00000027049.6	Atp5j2	0.526	6.12654e-18	0.301	0.0125737
ENSRNOG00000011785.7	Xrn2	1.038	1.5042e-30	0.302	0.00314035
ENSRNOG00000031325.5	Abi1	-0.481	1.30214e-05	0.304	0.0159004
ENSRNOG00000004827.7	Papola	0.165	0.0112391	0.304	0.000711913
ENSRNOG00000001420.8	Fis1	0.434	0.000103897	0.308	0.0473717
ENSRNOG00000019908.6	Lamtor2	0.182	0.0391998	0.309	0.0166094
ENSRNOG00000003706.5	Ufc1	-0.299	0.0233432	0.31	0.0190821
ENSRNOG00000011222.5	Dynll1	0.469	3.01259e-08	0.31	0.00186067
ENSRNOG00000009094.4	Nudt4	2.574	1.89086e-168	0.313	0.012148
ENSRNOG00000005007.7	Scn3a	-0.824	7.52719e-24	0.315	0.00223669
ENSRNOG00000020233.4	Rabac1	0.312	0.000910224	0.315	0.0257046
ENSRNOG00000036695.3	Mrpl12	0.512	5.0455e-10	0.315	0.00418741
ENSRNOG00000060329.1	Emb	-0.646	1.93311e-13	0.316	0.023158
ENSRNOG00000008443.5	Fam234b	-0.351	0.00948371	0.317	0.046643
ENSRNOG00000009057.4	Sec62	-0.309	1.068e-05	0.317	0.00265648
ENSRNOG00000024737.6	Tnrc6a	0.232	0.00293831	0.318	0.0114538
ENSRNOG00000021882.6	Tmed9	-0.188	0.00622329	0.32	0.012517
ENSRNOG00000027906.7	Ankrd11	0.621	1.01113e-19	0.322	9.0019e-05
ENSRNOG00000060098.1	Ptms	-0.286	2.80995e-07	0.327	0.00572049
ENSRNOG00000015277.7	Serf2	-0.248	0.00286259	0.327	0.000808485
ENSRNOG00000005902.6	Ccdc34	-0.213	0.0100432	0.329	0.00609809
ENSRNOG00000024142.6	Arglu1	0.618	4.42552e-14	0.329	0.00159591
ENSRNOG00000003239.6	Cant1	-0.406	0.00101429	0.33	0.0186114
ENSRNOG00000002039.6	Evi5	0.694	1.4911e-11	0.33	0.0119041
ENSRNOG00000000823.6	Gcc2	-0.293	0.000143818	0.331	0.00549945
ENSRNOG00000017854.5	Ucp2	0.283	2.12163e-06	0.334	0.000130148
ENSRNOG00000013727.6	Ndc80	0.429	0.00141383	0.334	0.0462801
ENSRNOG00000028884.4	Atp5l	0.32	3.09885e-06	0.335	0.000185849
ENSRNOG00000002215.7	Mylk	-0.644	5.51527e-06	0.336	0.0239086
ENSRNOG00000021177.5	Cox8a	-0.194	0.0101971	0.337	0.0101783
ENSRNOG00000020542.8	Krtcap2	0.305	0.0014636	0.337	0.00173283
ENSRNOG00000030639.5	Usp13	0.745	3.32229e-09	0.34	0.0109918
ENSRNOG00000016781.7	Ppib	-0.631	8.08953e-11	0.342	0.0382778
ENSRNOG00000000571.6	Psap	-0.182	0.000263205	0.343	0.00480862
ENSRNOG00000006689.7	Chd7	-0.695	3.67537e-27	0.344	0.000652867
ENSRNOG00000019491.6	Stard10	-0.21	0.0147321	0.344	0.00730396
ENSRNOG00000014476.6	Evl	0.347	0.00155339	0.344	0.0431429
ENSRNOG00000009658.5	Rnf19a	-0.479	2.24862e-05	0.345	0.0243009
ENSRNOG00000049920.2	Psma2	0.363	0.00105316	0.345	0.031631
ENSRNOG00000002171.8	Phldb2	0.606	0.00161387	0.348	0.0296751
ENSRNOG00000002563.7	Mcts1	0.298	0.00556409	0.354	0.0187422
ENSRNOG00000002112.6	Zfp644	0.52	6.56854e-05	0.354	0.0288291
ENSRNOG00000046458.1	Pdx1	-0.605	1.00042e-20	0.356	0.00378411
ENSRNOG00000000991.6	Arpc1b	0.228	0.0110046	0.356	0.000409996
ENSRNOG00000032254.5	Sin3a	-0.395	0.00153079	0.357	0.00788882
ENSRNOG00000003151.7	Bfar	-0.567	1.90149e-07	0.36	0.0216069
ENSRNOG00000051408.1	Magt1	0.294	0.00979614	0.362	0.000642164
ENSRNOG00000016541.5	Enc1	0.341	0.000207004	0.364	0.00241751
ENSRNOG00000022247.6	Nr2c2ap	0.942	1.26404e-22	0.364	0.00313084
ENSRNOG00000002021.8	Son	-0.202	0.000855812	0.365	5.87164e-06
ENSRNOG00000015018.7	Pdia3	-0.163	0.0125661	0.365	1.42326e-07
ENSRNOG00000020425.6	Stim1	0.201	0.0240933	0.365	5.43785e-05
ENSRNOG00000047712.1	Dcx	-0.694	4.36999e-11	0.366	0.0313227
ENSRNOG00000009958.6	LOC100151767	-0.673	9.04032e-15	0.366	0.0118744
ENSRNOG00000008628.7	Ica1	0.368	1.70927e-05	0.366	2.14384e-06
ENSRNOG00000003649.8	Qsox1	-0.654	2.52234e-08	0.367	0.0115765
ENSRNOG00000003679.6	Med13	-0.349	0.0080489	0.367	0.00313084
ENSRNOG00000023322.5	Ostc	0.964	6.30359e-40	0.367	0.00026083
ENSRNOG00000048320.2	Ndufa11	0.398	1.61059e-09	0.368	0.00932689
ENSRNOG00000001852.7	Ergic2	-0.393	1.44366e-05	0.369	0.047213
ENSRNOG00000018397.6	Dnph1	0.397	0.00183317	0.37	0.036037
ENSRNOG00000025310.4	Pop7	0.639	8.60341e-08	0.37	0.00726368
ENSRNOG00000013186.6	G3bp1	0.19	0.0129683	0.371	0.00623056
ENSRNOG00000016271.5	Itm2b	-0.595	6.74942e-17	0.372	0.000301803
ENSRNOG00000006770.7	Brd4	-0.164	0.0413356	0.372	0.000199473
ENSRNOG00000002943.6	Mrpl55	0.322	0.0112635	0.372	0.0270661
ENSRNOG00000001325.4	Il3ra	0.461	6.40274e-05	0.372	0.0239963
ENSRNOG00000009066.6	Thra	0.482	2.01977e-06	0.374	0.0346154
ENSRNOG00000051650.1	Ywhaq	-0.287	0.00227128	0.376	0.0113711
ENSRNOG00000000848.6	Gpank1	-0.292	0.00939969	0.377	0.0178664
ENSRNOG00000021032.5	Sphk2	0.507	9.97377e-09	0.377	0.00275044
ENSRNOG00000014291.7	Elp3	0.259	0.0187036	0.378	0.00501981
ENSRNOG00000031997.6	Ttll7	0.888	2.23119e-12	0.379	0.0423391
ENSRNOG00000008301.7	Tagln2	4.207	1.44057e-264	0.381	0.0033689
ENSRNOG00000012295.7	Pla2g6	-0.456	9.5318e-05	0.384	0.0168698
ENSRNOG00000038366.4	Larp1b	-0.361	0.000954514	0.384	0.00332998
ENSRNOG00000031203.5	Scfd1	0.577	0.000464213	0.384	0.0188778
ENSRNOG00000023605.4	Ncbp1	0.587	0.000163634	0.384	0.0222126
ENSRNOG00000017346.6	Myt1	-0.854	9.85142e-28	0.385	0.00138637
ENSRNOG00000009414.6	Creld1	-0.854	5.67413e-12	0.386	0.00456605
ENSRNOG00000018958.5	Mt3	0.601	7.08523e-07	0.386	0.0157309
ENSRNOG00000022162.6	Pbx3	0.278	0.0497087	0.387	0.0136789
ENSRNOG00000020339.7	Neurl1	-0.58	1.30307e-10	0.388	0.00515939
ENSRNOG00000003399.8	Hnrnph1	0.613	1.50298e-16	0.388	2.50476e-06
ENSRNOG00000010793.6	Spryd3	0.427	0.00182723	0.389	0.012254
ENSRNOG00000007710.6	Usp20	-0.265	0.0359191	0.39	0.00916456
ENSRNOG00000058973.1	Atad2b	-0.455	0.003934	0.391	0.000772354
ENSRNOG00000017090.7	RGD1308706	-0.853	0.00100119	0.393	0.022268
ENSRNOG00000019980.2	Tomm20	0.668	8.52231e-08	0.394	0.0391558
ENSRNOG00000057367.1	Glud1	-0.169	0.00571662	0.395	4.69369e-08
ENSRNOG00000007743.7	Mgst1	-0.51	0.00291416	0.396	0.00232532
ENSRNOG00000019374.6	Csk	-0.469	4.26253e-06	0.396	0.00157817
ENSRNOG00000029592.5	Srsf11	0.186	0.0249285	0.396	5.46168e-05
ENSRNOG00000010765.7	Vcl	0.689	0.000199612	0.396	0.0265481
ENSRNOG00000013895.5	Npdc1	0.516	0.000136696	0.397	0.0278895
ENSRNOG00000016789.6	Actr1b	0.587	2.3525e-12	0.397	0.00233285
ENSRNOG00000010750.4	Twistnb	0.613	1.75563e-05	0.398	0.0102956
ENSRNOG00000012237.6	Rdx	-0.616	1.41929e-21	0.402	1.13663e-05
ENSRNOG00000008642.7	Snx11	-0.558	0.00044535	0.403	0.0408355
ENSRNOG00000003464.6	Hid1	-0.392	4.45496e-06	0.407	0.000169378
ENSRNOG00000005877.6	Lrpprc	0.283	0.00302942	0.407	0.0136289
ENSRNOG00000001436.5	Ywhag	0.497	5.23535e-20	0.407	6.51944e-07
ENSRNOG00000047934.2	RGD1566359	0.159	0.0497477	0.408	5.80015e-05
ENSRNOG00000017071.5	Babam1	0.555	2.23517e-06	0.408	0.00346678
ENSRNOG00000019266.4	Tmem223	-0.784	1.8809e-10	0.413	0.00334482
ENSRNOG00000008414.8	Bsg	-0.317	4.0704e-05	0.419	0.000168287
ENSRNOG00000060293.1	Ndufa3	0.398	0.00017445	0.423	0.0180358
ENSRNOG00000018077.5	Gpat4	0.214	0.0488961	0.424	0.00262359
ENSRNOG00000015150.6	Spg7	0.898	3.13345e-09	0.424	0.0183313
ENSRNOG00000022523.5	Fkbp5	0.736	7.60907e-12	0.425	5.71943e-05
ENSRNOG00000005344.6	Nol10	-0.449	0.0161302	0.426	0.0460892
ENSRNOG00000060979.1	Hspa13	0.272	0.00539141	0.426	0.000181354
ENSRNOG00000009139.7	Fubp3	-0.377	0.0222917	0.427	0.0442127
ENSRNOG00000059344.1	Tpcn1	-0.467	0.0326724	0.43	0.0238398
ENSRNOG00000015772.5	AC097890.1	-0.21	0.0471607	0.43	0.000376194
ENSRNOG00000054689.1	Cox7b	0.317	6.77379e-05	0.43	0.00448709
ENSRNOG00000028493.6	Ppp1r15b	0.458	0.00341395	0.432	0.00418312
ENSRNOG00000030628.2	Eif4a1	0.204	0.0464328	0.433	0.017824
ENSRNOG00000017441.8	Tpm3	0.377	0.000269734	0.433	5.70238e-05
ENSRNOG00000026610.5	Akirin1	0.613	7.58444e-05	0.433	0.0411559
ENSRNOG00000010775.7	Arrdc4	-0.466	0.0026818	0.434	0.0315369
ENSRNOG00000011606.5	LOC680385	0.215	0.0335532	0.435	0.00439576
ENSRNOG00000009364.7	Ndufb9	0.282	8.51352e-05	0.436	6.96797e-07
ENSRNOG00000032437.5	Pard3	0.632	0.00271759	0.437	0.00236787
ENSRNOG00000036693.2	Slc25a10	0.661	4.95039e-14	0.437	0.000133491
ENSRNOG00000013933.5	Med27	0.714	1.06616e-07	0.438	0.00285086
ENSRNOG00000009175.5	Jagn1	-0.277	0.0260254	0.439	0.000942275
ENSRNOG00000016610.7	Arhgap1	0.221	0.0392105	0.439	0.00381474
ENSRNOG00000021773.5	Bop1	0.526	0.000503956	0.439	0.0365075
ENSRNOG00000009643.7	Msl1	-0.463	3.1283e-08	0.44	3.99419e-05
ENSRNOG00000048061.2	Brcc3	-0.472	5.37082e-08	0.441	8.43645e-05
ENSRNOG00000010784.6	Scg3	-0.451	1.7685e-22	0.441	7.18212e-08
ENSRNOG00000018211.6	Urod	0.215	0.0464825	0.441	0.00124116
ENSRNOG00000000397.6	Ccar1	-0.461	7.73188e-08	0.445	0.000100674
ENSRNOG00000016218.7	Gtf3c1	-0.188	0.0478801	0.445	0.00214656
ENSRNOG00000012559.6	Man1b1	0.314	0.0177071	0.445	0.00730805
ENSRNOG00000018982.5	Entpd3	0.356	0.0443678	0.445	7.42632e-05
ENSRNOG00000015749.2	Nme3	-0.631	6.56997e-10	0.446	0.000731115
ENSRNOG00000048309.2	Uqcc1	0.552	0.000934567	0.446	0.0134937
ENSRNOG00000008000.3	Syt13	-0.617	2.28905e-13	0.447	0.00624153
ENSRNOG00000023593.7	Upf2	-0.228	0.030169	0.448	0.00180249
ENSRNOG00000011156.3	Clstn3	0.361	0.0100038	0.448	0.0131216
ENSRNOG00000004903.6	Ebp	-0.622	1.71302e-06	0.449	0.0243422
ENSRNOG00000008279.3	Mrps15	-0.277	0.00618436	0.45	1.34104e-05
ENSRNOG00000008057.6	Krt7	0.589	0.00181255	0.452	3.4907e-08
ENSRNOG00000003835.5	Slc43a2	-0.861	5.44384e-21	0.453	8.22245e-05
ENSRNOG00000007283.6	Erlec1	-0.352	0.00035645	0.455	0.000184488
ENSRNOG00000015686.6	Col4a3bp	-0.295	0.0101275	0.455	0.000433264
ENSRNOG00000053428.1	Ccpg1	-0.599	1.71924e-09	0.456	0.000173932
ENSRNOG00000015967.5	Sh3bgrl3	0.633	0.000805639	0.456	0.0367587
ENSRNOG00000025443.4	Map1lc3a	1.091	1.38313e-19	0.456	0.0016999
ENSRNOG00000018102.6	Coa5	0.575	2.22641e-07	0.457	0.0121238
ENSRNOG00000008449.6	Neurod4	-1.099	9.32951e-05	0.458	0.0137155
ENSRNOG00000005176.8	Map7d2	-0.236	0.0101936	0.462	1.23429e-06
ENSRNOG00000017036.3	Sec11c	0.283	0.00197298	0.462	2.85798e-07
ENSRNOG00000001285.8	Atp2a2	0.49	6.32305e-13	0.462	3.89222e-06
ENSRNOG00000047611.2	Top1	-0.282	0.000851298	0.463	5.10012e-06
ENSRNOG00000008810.8	Nsmf	0.592	5.74405e-05	0.463	0.030169
ENSRNOG00000000521.4	Cdkn1a	0.306	0.0351322	0.464	0.0213035
ENSRNOG00000046005.1	Scd2	0.595	3.62952e-11	0.465	0.000507293
ENSRNOG00000038319.1	Akr1c19	-0.788	0.000146217	0.466	0.0252172
ENSRNOG00000028426.7	Mcf2l	0.524	3.56091e-05	0.466	0.00589544
ENSRNOG00000018125.5	Sephs1	0.358	0.0498512	0.467	0.0053699
ENSRNOG00000014097.5	Psmd7	0.682	6.47899e-17	0.467	7.64287e-07
ENSRNOG00000003029.6	Calr	0.302	7.00209e-06	0.47	9.60758e-11
ENSRNOG00000021044.7	Gpatch8	-0.352	9.87679e-05	0.471	3.11617e-06
ENSRNOG00000003772.7	Csrp2	-0.242	0.00714746	0.472	0.000137223
ENSRNOG00000007393.6	Ndrg1	-0.559	6.23503e-17	0.474	0.000193784
ENSRNOG00000020615.7	Nap1l4	0.438	6.24301e-08	0.474	4.65614e-05
ENSRNOG00000006197.7	Calu	0.491	3.03631e-05	0.474	0.00832505
ENSRNOG00000012052.5	Ins1	-1.35	1.57829e-185	0.475	3.53838e-10
ENSRNOG00000004723.5	Fcf1	0.448	7.7012e-06	0.475	5.03881e-06
ENSRNOG00000027098.4	Sez6l2	-0.241	0.000404795	0.477	2.08073e-06
ENSRNOG00000018593.4	Txndc9	0.412	0.000940839	0.478	0.00289397
ENSRNOG00000061429.1	Rph3al	-0.623	2.24297e-14	0.479	0.000367029
ENSRNOG00000011929.6	Abcd3	1.134	5.11944e-47	0.481	2.97096e-05
ENSRNOG00000027024.5	Rgs16	-0.505	0.0153851	0.482	0.046643
ENSRNOG00000020161.5	Zbtb7a	-0.367	2.49924e-05	0.485	1.47041e-05
ENSRNOG00000017195.7	Ctr9	0.449	7.28893e-12	0.488	7.37116e-05
ENSRNOG00000017091.7	Slc25a46	0.58	3.42423e-06	0.488	6.90525e-05
ENSRNOG00000016322.2	Camk2n1	-0.843	1.52578e-17	0.489	0.00551094
ENSRNOG00000007371.7	Rbmx2	0.268	1.47132e-05	0.49	1.18658e-05
ENSRNOG00000014201.7	Manf	0.387	0.0107982	0.491	0.0375572
ENSRNOG00000004807.6	Arf2	-0.915	4.4324e-10	0.492	0.0185432
ENSRNOG00000024852.5	Tmx4	0.431	1.51922e-05	0.492	1.20761e-05
ENSRNOG00000014791.8	Peg3	0.477	2.89254e-31	0.492	4.24484e-07
ENSRNOG00000056580.1	En1	-1.366	1.45115e-21	0.493	0.0213035
ENSRNOG00000002778.6	Aatf	-0.244	0.0389935	0.493	3.62957e-05
ENSRNOG00000009155.6	Ndufs3	0.398	0.000442478	0.494	0.00127192
ENSRNOG00000033611.5	Wdr83os	1.066	2.98804e-14	0.494	0.0123656
ENSRNOG00000046002.1	LOC301124	0.536	5.97892e-12	0.496	5.5114e-05
ENSRNOG00000005918.5	RGD1563941	-0.521	0.00369972	0.497	0.0105642
ENSRNOG00000010064.8	Abcc4	0.742	8.10616e-05	0.498	0.0248653
ENSRNOG00000043114.1	Tomm7	-0.173	0.0194447	0.499	0.00389762
ENSRNOG00000017730.6	Psmd1	1.095	9.68408e-40	0.499	3.82964e-05
ENSRNOG00000021781.5	Camk1	0.44	0.000355105	0.501	0.0457923
ENSRNOG00000042195.3	Pabpn1	-0.437	2.46293e-07	0.502	0.00019008
ENSRNOG00000045535.2	Rn50_X_0745.1	0.236	0.00338798	0.504	1.0409e-05
ENSRNOG00000003786.6	Tspan6	-0.47	0.00396704	0.506	0.00200316
ENSRNOG00000016251.5	Dnaja2	0.662	6.38153e-16	0.51	0.000256108
ENSRNOG00000021316.4	Tmem98	0.599	4.9048e-06	0.52	0.000409996
ENSRNOG00000003174.7	Tapt1	-0.574	5.2013e-06	0.522	0.0176141
ENSRNOG00000010301.6	Eif4e3	0.739	5.36789e-12	0.523	0.000186111
ENSRNOG00000008067.6	Rcor1	0.285	0.00718682	0.524	5.94669e-06
ENSRNOG00000003967.3	Vmp1	0.379	0.0120405	0.526	0.0204255
ENSRNOG00000014317.7	Arpc5l	0.35	7.16016e-05	0.528	0.000165618
ENSRNOG00000008459.4	Anapc13	-0.82	5.92409e-15	0.529	0.000255744
ENSRNOG00000000994.4	Stxbp2	-0.487	0.000155333	0.53	0.00240539
ENSRNOG00000010895.6	Tmem30a	-0.426	0.00518101	0.53	0.021136
ENSRNOG00000013178.7	Cmip	0.464	7.1899e-08	0.53	5.36582e-06
ENSRNOG00000051102.1	Rn50_1_1361.1	-0.439	2.17404e-09	0.531	3.91528e-09
ENSRNOG00000001098.8	Pds5b	0.384	0.000829584	0.532	3.9087e-05
ENSRNOG00000001417.5	Plod3	0.416	1.45202e-06	0.532	1.00207e-08
ENSRNOG00000016863.4	Pnmal2	-0.681	1.26322e-18	0.536	5.50564e-06
ENSRNOG00000019724.6	Ganab	-0.579	8.09382e-07	0.536	0.0101812
ENSRNOG00000056487.1	Oxr1	0.438	0.0224282	0.536	0.0285693
ENSRNOG00000020438.5	Prpf38b	-0.34	4.7212e-05	0.538	3.24142e-07
ENSRNOG00000011841.9	Map2	0.969	1.55782e-18	0.54	6.46379e-08
ENSRNOG00000060853.1	Iah1	-0.682	2.88569e-08	0.541	3.43993e-06
ENSRNOG00000000150.7	Dnajc1	-0.587	0.000119907	0.541	6.73061e-06
ENSRNOG00000018297.5	Ocln	-1.152	1.46161e-07	0.543	0.000799123
ENSRNOG00000009779.5	Krt8	-0.582	4.39297e-38	0.544	2.42095e-12
ENSRNOG00000015843.5	Itfg1	0.88	1.55195e-10	0.544	0.00110563
ENSRNOG00000022781.6	Ccser2	0.624	0.00132138	0.545	0.00232283
ENSRNOG00000021718.5	Cspp1	0.284	0.00449528	0.548	8.05217e-09
ENSRNOG00000007441.8	Klhl32	0.677	1.3939e-06	0.548	9.35721e-05
ENSRNOG00000027888.6	Cmss1	1.06	7.86789e-08	0.551	0.000924309
ENSRNOG00000009220.5	Tmem17	-0.848	1.1522e-06	0.554	0.0427703
ENSRNOG00000001314.7	Fam20c	0.933	1.99467e-22	0.555	7.15783e-05
ENSRNOG00000007989.5	Chst1	1.433	8.85706e-24	0.555	0.0063522
ENSRNOG00000004288.5	Ptrh2	-0.59	4.10469e-06	0.557	4.73931e-05
ENSRNOG00000019804.5	B3gat3	-0.355	0.0012447	0.557	0.000326544
ENSRNOG00000036689.2	P4hb	-0.337	2.50078e-09	0.557	1.57521e-06
ENSRNOG00000019708.6	Ctsf	-0.402	0.000882841	0.558	4.77883e-05
ENSRNOG00000006235.7	Nell2	1.647	3.48928e-24	0.558	0.00262359
ENSRNOG00000021232.6	Ddrgk1	-0.307	0.00113012	0.559	4.90455e-07
ENSRNOG00000015552.7	Ppil4	-0.674	1.65239e-13	0.561	1.02016e-05
ENSRNOG00000014963.6	Adgrg1	-0.351	4.39762e-05	0.561	1.73606e-05
ENSRNOG00000005290.5	Ywhae	0.388	9.61931e-11	0.562	8.06748e-10
ENSRNOG00000016923.5	Clptm1l	0.414	0.00541756	0.565	0.0338771
ENSRNOG00000020812.3	Gys1	0.659	3.42365e-06	0.565	0.00307051
ENSRNOG00000059466.1	AC126572.3	1.051	3.04735e-15	0.566	0.00631444
ENSRNOG00000002652.7	Rap1gap2	-0.713	1.52462e-26	0.567	0.00289989
ENSRNOG00000012269.5	Lpcat3	-0.38	0.00158867	0.57	6.09738e-08
ENSRNOG00000001228.6	Pofut2	0.548	0.000376892	0.57	0.00544452
ENSRNOG00000004741.5	Rpl19	-0.708	0.00161598	0.571	0.0330166
ENSRNOG00000015866.5	Hint2	-0.236	0.0107993	0.572	1.39124e-05
ENSRNOG00000023910.3	Man2b1	0.569	5.21045e-09	0.574	5.51516e-07
ENSRNOG00000018097.6	Emc1	-0.484	0.00454118	0.577	8.79688e-06
ENSRNOG00000061231.1	Selm	-0.696	2.67041e-32	0.581	2.4421e-08
ENSRNOG00000056984.1	Baz2b	-0.343	3.97613e-05	0.581	6.34254e-09
ENSRNOG00000019918.3	Coasy	-0.485	0.000260791	0.582	6.83626e-06
ENSRNOG00000056853.1	Psma7	0.158	0.00107188	0.582	7.41239e-16
ENSRNOG00000016698.6	Rnmt	0.47	0.00912931	0.582	0.00481872
ENSRNOG00000015974.5	Tmem208	0.736	5.54403e-12	0.582	5.07048e-09
ENSRNOG00000001707.6	Vwa5b2	-0.611	0.00466934	0.583	0.0288291
ENSRNOG00000046242.2	Klf7	0.395	0.0411906	0.584	0.029164
ENSRNOG00000019433.6	Rab3a	0.397	0.000750849	0.586	9.42592e-05
ENSRNOG00000000474.6	Rgl2	-0.425	0.0201891	0.588	0.0464565
ENSRNOG00000019383.7	Tef	-0.64	0.000623283	0.594	0.000411549
ENSRNOG00000000566.6	Pcbd1	0.495	6.67248e-16	0.594	6.92185e-10
ENSRNOG00000015455.6	Spr	0.889	1.73987e-10	0.594	7.89304e-05
ENSRNOG00000018574.6	Qsox2	0.319	0.0460424	0.595	0.00518561
ENSRNOG00000023639.5	Rpusd1	-0.358	0.000605388	0.596	1.94695e-05
ENSRNOG00000014718.2	Acsl3	0.939	1.80083e-09	0.597	0.000200616
ENSRNOG00000021240.4	Atrn	0.446	0.000799897	0.603	0.000536702
ENSRNOG00000010133.7	Bpgm	-0.552	0.0016059	0.604	0.000116336
ENSRNOG00000017824.6	Ncoa5	0.304	0.0203474	0.604	0.00442421
ENSRNOG00000003506.5	Gosr2	-0.465	6.41353e-05	0.605	6.79029e-08
ENSRNOG00000009640.6	Psmf1	0.563	2.54899e-06	0.605	1.91169e-09
ENSRNOG00000009639.5	Zrsr1	-0.511	0.000329332	0.606	2.61347e-05
ENSRNOG00000033280.6	Pam	0.551	5.10922e-17	0.606	3.02537e-11
ENSRNOG00000000697.4	Coro1c	0.508	1.43985e-09	0.608	1.2092e-05
ENSRNOG00000017319.4	Mertk	3.021	1.94341e-07	0.61	0.015044
ENSRNOG00000014303.6	Lrp11	-0.3	0.000777503	0.611	9.42954e-07
ENSRNOG00000018524.6	Ezr	1.016	0.000329065	0.614	0.00370455
ENSRNOG00000001842.7	Mrps35	-0.245	0.0468841	0.617	0.000621186
ENSRNOG00000002318.6	Limch1	0.713	1.52072e-07	0.618	0.0011312
ENSRNOG00000017265.7	Tmem131	0.524	0.000463972	0.62	0.00295443
ENSRNOG00000019729.5	Jmjd8	-1.047	6.52253e-10	0.622	6.31041e-07
ENSRNOG00000023360.4	Fus	0.714	5.38968e-17	0.625	9.81626e-11
ENSRNOG00000015340.5	Dnajc25	0.68	0.00106767	0.626	0.000387858
ENSRNOG00000009746.6	Akap17b	0.333	0.025372	0.627	1.20208e-08
ENSRNOG00000010889.6	Fbxw7	-0.28	0.0139063	0.628	1.9545e-10
ENSRNOG00000037871.4	Sfxn5	1.577	0.000169522	0.628	0.0379424
ENSRNOG00000000774.8	Gabbr1	-0.522	0.000172647	0.63	1.83854e-05
ENSRNOG00000005003.4	Ptprn2	-0.472	7.2636e-07	0.63	1.17713e-05
ENSRNOG00000016001.4	Chmp1a	0.497	3.49884e-09	0.63	1.13684e-05
ENSRNOG00000020317.7	RGD1307752	0.333	0.023893	0.631	0.000243182
ENSRNOG00000016246.5	Tshz1	-0.932	9.03469e-23	0.632	4.46553e-08
ENSRNOG00000003178.5	Mageh1	1.629	3.37033e-17	0.632	0.000434538
ENSRNOG00000016122.4	Hmgcr	0.299	0.00732769	0.634	0.000259837
ENSRNOG00000000579.6	Marcks	0.587	5.73304e-09	0.635	1.0925e-11
ENSRNOG00000003833.4	Nenf	0.398	1.70927e-05	0.636	5.99002e-09
ENSRNOG00000011976.6	Nudt7	0.519	0.0480119	0.637	0.00503793
ENSRNOG00000015051.7	Golga7b	0.441	0.000244365	0.638	5.29615e-06
ENSRNOG00000012089.7	Cstf3	0.398	0.0168087	0.639	0.000118427
ENSRNOG00000002255.8	Fam162a	0.452	0.00121407	0.639	0.00488418
ENSRNOG00000013562.5	Ndfip1	0.267	0.00298956	0.64	3.13149e-10
ENSRNOG00000012164.6	Plppr2	0.285	0.0453079	0.641	9.70322e-06
ENSRNOG00000015696.6	Cdk5rap1	0.747	0.0332302	0.643	0.0329214
ENSRNOG00000006037.8	Snap25	1.017	6.28562e-07	0.643	0.022051
ENSRNOG00000036827.2	Ppp1r1a	0.34	4.05707e-07	0.644	3.71132e-11
ENSRNOG00000048651.1	Nrtn	0.778	2.56221e-05	0.645	0.00134011
ENSRNOG00000001633.7	Tfg	-0.277	0.046776	0.647	6.06295e-05
ENSRNOG00000026589.6	Dpy19l1	1.028	5.8628e-06	0.647	0.0175416
ENSRNOG00000019299.5	Edem2	0.564	0.0356942	0.648	0.0202941
ENSRNOG00000020590.8	Adam15	1.145	2.47144e-53	0.649	4.68759e-07
ENSRNOG00000016239.6	Zadh2	-0.613	4.5598e-07	0.652	3.34413e-05
ENSRNOG00000018110.8	Svil	0.948	4.23099e-06	0.654	0.00202921
ENSRNOG00000001470.7	Limk1	1.318	1.55217e-15	0.656	0.00314571
ENSRNOG00000010164.6	Mrps2	0.469	0.00654159	0.659	0.00184776
ENSRNOG00000008102.7	Dph7	1.001	0.00235605	0.659	0.0164555
ENSRNOG00000016034.6	Cnot9	0.863	3.70743e-11	0.66	1.1757e-05
ENSRNOG00000061425.1	Cox14	1.114	0.0039151	0.66	0.0323718
ENSRNOG00000001425.5	Sh2b2	1.604	1.36281e-11	0.66	0.0114538
ENSRNOG00000027747.7	Ninl	0.971	0.0138864	0.671	0.00811139
ENSRNOG00000002343.7	Uchl1	1.289	1.17238e-123	0.672	2.95125e-16
ENSRNOG00000009112.4	Pon2	1.45	0.00271114	0.672	0.0117941
ENSRNOG00000024924.3	Cep19	0.233	0.035073	0.673	1.43e-06
ENSRNOG00000058975.1	Iqsec2	0.444	0.00683691	0.678	4.96002e-06
ENSRNOG00000001143.8	Cit	0.845	0.0155939	0.678	0.0335676
ENSRNOG00000015239.7	Ginm1	-1.018	0.00371071	0.68	0.0272278
ENSRNOG00000046621.2	AABR07043748.1	0.401	7.70034e-09	0.682	5.73093e-11
ENSRNOG00000017856.5	Fev	1.235	6.84401e-12	0.683	0.0180136
ENSRNOG00000028330.2	AABR07067600.1	0.595	0.0051357	0.684	0.0107899
ENSRNOG00000019981.6	Sdf4	-0.295	0.0108236	0.685	5.73093e-11
ENSRNOG00000049270.1	Ppp2r3b	1.092	0.000102366	0.686	0.00778378
ENSRNOG00000014901.5	Uggt1	0.659	7.52516e-25	0.687	6.64756e-12
ENSRNOG00000015079.7	Ddost	-0.614	2.17623e-10	0.688	5.93119e-08
ENSRNOG00000021725.5	Mlec	0.397	5.68233e-05	0.69	1.14513e-07
ENSRNOG00000012417.4	Iapp	-0.478	9.39428e-09	0.691	9.8873e-10
ENSRNOG00000004678.4	Itln1	-0.292	0.00330325	0.691	4.40415e-12
ENSRNOG00000020485.6	Vav3	0.72	4.05893e-06	0.692	0.00534273
ENSRNOG00000014436.7	Ppip5k1	-0.359	0.000280495	0.693	3.17971e-07
ENSRNOG00000017295.7	Sh3glb2	0.463	0.00518252	0.693	5.28981e-05
ENSRNOG00000002980.7	Tsr1	0.349	0.000233866	0.696	1.91169e-09
ENSRNOG00000007506.5	Ndufaf4	0.713	5.42279e-05	0.696	0.00263086
ENSRNOG00000005076.7	Bcorl1	0.527	0.00308134	0.697	1.24302e-05
ENSRNOG00000011535.6	Gcsh	1.024	4.81765e-18	0.697	9.96642e-08
ENSRNOG00000011417.5	Pde3b	-0.495	4.59739e-11	0.698	7.78973e-14
ENSRNOG00000007053.7	Med7	-0.772	0.000411619	0.699	0.0122639
ENSRNOG00000001348.5	Erp29	0.177	0.0441165	0.7	2.46361e-15
ENSRNOG00000001442.3	Por	0.194	0.000548644	0.702	1.16357e-19
ENSRNOG00000016451.4	Cd1d1	-0.949	0.00521554	0.703	0.000661645
ENSRNOG00000032463.4	Rap1a	0.519	3.04131e-05	0.703	0.00102803
ENSRNOG00000021808.4	Tecr	0.949	3.85718e-08	0.703	3.95651e-05
ENSRNOG00000046313.2	Basp1	0.198	0.0471607	0.704	6.01432e-13
ENSRNOG00000012686.7	Pomc	-1.259	0.000174429	0.707	0.00365439
ENSRNOG00000015895.7	B4galt6	0.574	0.000141314	0.708	3.8077e-08
ENSRNOG00000025476.5	Tmem252	-0.789	3.7661e-08	0.709	6.51749e-06
ENSRNOG00000019482.7	Gnao1	-0.747	7.09581e-12	0.709	1.96231e-06
ENSRNOG00000017843.6	Polr3k	-0.4	0.0449263	0.709	0.0315073
ENSRNOG00000024497.6	U2af1l4	0.372	0.0106974	0.71	0.000444352
ENSRNOG00000032204.4	Uqcrb	0.413	0.0267196	0.711	0.000193916
ENSRNOG00000001007.7	Baiap2l1	0.793	0.00518156	0.717	0.00431731
ENSRNOG00000030700.3	Mt-cox3	0.176	0.0465463	0.718	1.27573e-06
ENSRNOG00000019422.4	Egr1	0.501	0.0182788	0.72	0.000112263
ENSRNOG00000009815.3	Pnma2	0.614	0.0164548	0.722	0.000177653
ENSRNOG00000004004.7	Nrde2	0.515	0.00288074	0.723	0.0187709
ENSRNOG00000054775.1	Fkbp11	0.758	9.30575e-14	0.724	1.39136e-11
ENSRNOG00000003762.7	Smarca1	0.405	0.00188913	0.725	5.65611e-09
ENSRNOG00000020032.6	Impdh1	0.859	1.60695e-06	0.726	0.00252427
ENSRNOG00000052499.1	Rab27a	-0.661	0.0134708	0.731	0.00429097
ENSRNOG00000021153.6	Fkbp2	-0.533	3.01259e-08	0.731	0.000119847
ENSRNOG00000020644.4	Nsg2	-0.172	0.00606471	0.731	7.70573e-19
ENSRNOG00000016257.7	Cotl1	1.085	7.94048e-27	0.731	5.54567e-14
ENSRNOG00000033719.2	Pcdhb12	-1.204	0.0145139	0.732	0.0124774
ENSRNOG00000027213.6	Asphd1	1.574	4.6062e-12	0.732	0.0224811
ENSRNOG00000016358.6	Apba2	-0.477	0.00921966	0.733	0.000804671
ENSRNOG00000010240.6	Fam46a	3.868	5.85332e-140	0.733	1.54638e-07
ENSRNOG00000009592.6	Cyb5r3	0.598	7.33893e-05	0.734	1.32349e-07
ENSRNOG00000001245.5	Pcbp3	0.588	1.43969e-05	0.736	5.42791e-08
ENSRNOG00000056325.1	Mocs2	0.598	0.00398368	0.737	0.000215794
ENSRNOG00000007351.5	Ggh	0.577	5.65517e-05	0.738	0.00127948
ENSRNOG00000009521.4	AABR07019061.1	0.436	0.0432874	0.74	0.0311193
ENSRNOG00000005388.6	Rassf3	-0.295	0.00229363	0.741	1.24142e-10
ENSRNOG00000023446.5	Btbd8	1.711	2.99094e-06	0.743	0.0410844
ENSRNOG00000004544.7	Ube2e3	-0.519	5.57057e-08	0.745	5.53152e-12
ENSRNOG00000003071.7	Vamp4	-0.951	1.24615e-05	0.747	0.00376607
ENSRNOG00000010945.6	Ywhab	0.4	1.24144e-13	0.749	2.06784e-29
ENSRNOG00000012989.6	Serinc2	-0.494	0.00163983	0.75	1.41808e-08
ENSRNOG00000006369.5	Alg2	-0.305	0.00191189	0.75	6.41704e-15
ENSRNOG00000001138.7	Taok3	0.231	0.00329167	0.75	1.79444e-17
ENSRNOG00000016509.6	Usp10	0.964	5.40667e-09	0.751	3.35854e-05
ENSRNOG00000019772.5	Dnpep	1.273	2.50697e-20	0.751	1.41899e-09
ENSRNOG00000002208.6	Shroom3	-0.792	7.03261e-14	0.753	1.9139e-12
ENSRNOG00000003119.4	Gc	-0.341	9.96827e-12	0.753	1.56939e-20
ENSRNOG00000006787.6	Dhcr24	0.48	0.00881928	0.754	1.31086e-11
ENSRNOG00000033195.6	A1cf	0.459	0.00445246	0.755	7.35931e-06
ENSRNOG00000053288.1	Ank3	0.747	2.17197e-10	0.756	1.38223e-06
ENSRNOG00000017434.2	Mgat3	0.317	0.0326613	0.757	5.82908e-07
ENSRNOG00000017243.6	Bnip3	1.019	0.0131255	0.757	0.0454147
ENSRNOG00000007946.7	Bcl2l1	0.43	0.0217243	0.759	4.76565e-07
ENSRNOG00000012975.7	Ggcx	-0.813	0.00137505	0.76	0.000932385
ENSRNOG00000037505.3	Ulk1	-0.491	0.000189724	0.761	0.00337388
ENSRNOG00000053498.1	Dnajc22	0.302	0.0331827	0.762	5.31348e-06
ENSRNOG00000005826.5	AABR07065923.1	-0.286	0.0300207	0.763	0.000559361
ENSRNOG00000010308.5	Nr2f2	-0.568	0.00410863	0.765	0.000404236
ENSRNOG00000001596.7	Atp5g3	0.603	4.14767e-17	0.767	1.78906e-06
ENSRNOG00000050834.2	Fam102a	-1.26	4.76538e-35	0.768	2.87868e-09
ENSRNOG00000003845.6	Wnt3	-1.009	0.0296803	0.768	0.00349236
ENSRNOG00000015226.6	Man1a2	0.225	0.00253037	0.768	4.20336e-16
ENSRNOG00000011798.6	Mapre1	0.368	5.60556e-06	0.769	2.2433e-16
ENSRNOG00000047867.2	Klhdc8b	2.364	3.76858e-41	0.769	0.000243187
ENSRNOG00000057502.1	AC126148.2	-0.631	0.0377407	0.77	0.0469414
ENSRNOG00000005924.6	Dstn	-0.199	0.0408586	0.77	3.88333e-14
ENSRNOG00000015493.6	Emx1	1.797	0.000400231	0.773	0.0334954
ENSRNOG00000014268.7	Abca2	0.5	3.4083e-05	0.774	5.35162e-09
ENSRNOG00000020939.5	Ms4a8	1.493	0.0110046	0.774	0.0242354
ENSRNOG00000010708.7	Gata4	0.963	0.00211379	0.775	0.0219704
ENSRNOG00000036661.3	Rab40b	1.436	1.03377e-06	0.776	0.0122799
ENSRNOG00000002873.8	Fam183b	1.244	7.42825e-20	0.779	2.58276e-15
ENSRNOG00000017965.5	Afg3l2	0.584	3.31385e-05	0.784	1.10082e-09
ENSRNOG00000007457.4	Serping1	-1.011	4.36775e-10	0.788	5.70588e-08
ENSRNOG00000062158.1	Rn60_1_2212.4	-0.439	1.28179e-07	0.793	1.44743e-13
ENSRNOG00000029339.4	Ndufs5	0.463	0.0279964	0.793	0.00180249
ENSRNOG00000046128.1	Gpr108	-0.465	0.000725042	0.794	2.05397e-10
ENSRNOG00000019698.3	Ssbp4	0.819	8.24201e-22	0.795	2.69503e-08
ENSRNOG00000002452.6	Txndc11	0.65	0.0256374	0.796	0.00103996
ENSRNOG00000004553.7	Cox20	0.79	1.25027e-07	0.797	8.41762e-10
ENSRNOG00000042152.3	Gipc2	0.802	0.0259266	0.801	2.99277e-05
ENSRNOG00000011489.7	R3hdm4	-0.224	0.0455108	0.802	7.63352e-14
ENSRNOG00000000913.8	Gusb	-0.523	0.0082373	0.804	0.000722707
ENSRNOG00000017359.5	Itm2c	1.757	6.69273e-36	0.804	0.0118932
ENSRNOG00000010319.6	Lcp1	2.923	5.71715e-10	0.809	0.0420138
ENSRNOG00000010799.5	Noct	0.812	0.00795685	0.81	0.0139763
ENSRNOG00000024952.5	Atp8b1	0.452	3.81733e-09	0.819	7.95494e-10
ENSRNOG00000007478.4	Cry2	0.435	0.0090833	0.82	2.81665e-13
ENSRNOG00000017960.6	Deaf1	0.877	4.77837e-08	0.82	6.68817e-05
ENSRNOG00000010950.8	Cep41	0.871	3.7228e-11	0.824	0.000170354
ENSRNOG00000013239.8	Tle4	0.606	0.000950524	0.829	2.50476e-06
ENSRNOG00000047545.1	Adra2a	-0.469	0.0184835	0.831	0.000794012
ENSRNOG00000031213.5	Slc39a11	-0.345	0.000586952	0.831	4.1632e-11
ENSRNOG00000019704.3	Resp18	0.83	2.33875e-40	0.832	1.48957e-19
ENSRNOG00000011310.8	Pde10a	1.206	1.26e-19	0.835	0.000223522
ENSRNOG00000013011.7	Dnajb4	0.944	0.000360346	0.836	0.00720689
ENSRNOG00000004828.7	Acvr1c	-1.127	1.91468e-06	0.837	0.0012691
ENSRNOG00000022753.6	Mast3	0.635	2.04276e-08	0.838	1.5626e-09
ENSRNOG00000030644.4	Mt-nd1	0.439	1.04101e-06	0.84	2.85534e-18
ENSRNOG00000016302.6	Cnnm1	0.888	0.0439416	0.84	0.0241614
ENSRNOG00000005195.6	Cst3	-0.548	3.21647e-08	0.842	1.38983e-07
ENSRNOG00000023226.4	S100a10	1.945	4.55328e-28	0.842	7.56825e-11
ENSRNOG00000042962.2	Pdss2	0.593	0.000537776	0.847	0.000409288
ENSRNOG00000011142.6	Cyb5b	0.62	4.98387e-05	0.848	1.80366e-10
ENSRNOG00000021960.2	AC109958.1	-0.417	1.78902e-05	0.85	1.22837e-12
ENSRNOG00000002934.7	Atp1b1	0.706	1.05648e-31	0.853	4.15335e-42
ENSRNOG00000019826.5	Sil1	0.587	4.16296e-07	0.857	1.06727e-06
ENSRNOG00000024213.6	Golim4	0.703	1.12565e-20	0.857	2.75366e-19
ENSRNOG00000015573.5	Ctbs	1.696	2.03085e-07	0.858	0.00590474
ENSRNOG00000001136.6	Pebp1	-0.233	0.000382609	0.864	1.00803e-31
ENSRNOG00000027784.4	Tsku	-1.662	0.000115269	0.869	0.0278639
ENSRNOG00000020194.7	Hes6	0.533	9.09366e-10	0.87	6.25941e-14
ENSRNOG00000004067.8	Nrcam	3.331	9.25623e-16	0.87	4.70652e-05
ENSRNOG00000009350.7	Sez6	1.25	6.69952e-05	0.874	0.00313084
ENSRNOG00000061050.1	Mboat2	-0.972	1.18538e-08	0.875	1.2092e-05
ENSRNOG00000003217.3	Lgals3bp	0.477	0.00413016	0.876	1.17307e-14
ENSRNOG00000011825.5	Ndufb3	0.687	1.20394e-05	0.879	0.000138744
ENSRNOG00000014230.6	Map1a	0.825	9.30975e-34	0.885	5.35471e-14
ENSRNOG00000020851.6	Aplp1	0.578	1.07404e-16	0.891	1.12393e-19
ENSRNOG00000006995.7	Ano6	1.016	0.000471211	0.892	0.00159591
ENSRNOG00000002149.3	Nkx6-1	0.704	0.000406037	0.896	1.08828e-12
ENSRNOG00000016558.3	Pllp	0.522	0.00454028	0.898	1.73909e-05
ENSRNOG00000057966.1	LOC100910404	4.657	6.65126e-13	0.903	8.12203e-06
ENSRNOG00000001114.5	Wipi2	0.724	0.00171865	0.905	0.00150904
ENSRNOG00000001090.5	Stard13	1.351	9.7802e-05	0.906	0.0413613
ENSRNOG00000010827.7	Ptbp2	0.641	0.0270981	0.909	0.0118255
ENSRNOG00000012478.5	Shox2	0.792	4.28991e-14	0.911	3.98833e-16
ENSRNOG00000018390.6	Pld3	0.476	8.94829e-09	0.912	2.60512e-12
ENSRNOG00000004026.6	Atp2b1	0.462	4.79595e-13	0.914	2.67751e-38
ENSRNOG00000006670.3	Rai2	-0.618	0.00986183	0.917	4.561e-08
ENSRNOG00000016313.5	Ctnnbip1	0.284	0.0491246	0.917	1.7189e-20
ENSRNOG00000017286.7	Ephx2	0.688	0.00590699	0.923	9.0019e-05
ENSRNOG00000057710.1	Ccnd2	-1.118	2.8047e-17	0.926	3.11671e-13
ENSRNOG00000007104.7	Itpr1	-0.309	0.0282571	0.926	4.34943e-13
ENSRNOG00000001044.7	Aimp2	1.595	1.13023e-40	0.927	1.80758e-14
ENSRNOG00000011994.6	Perp	-0.888	2.9771e-23	0.932	7.03996e-22
ENSRNOG00000007738.7	Hm13	0.587	1.12086e-08	0.934	2.53843e-29
ENSRNOG00000007998.5	Ssb	0.197	0.0207574	0.938	9.31539e-21
ENSRNOG00000001528.5	Gap43	2.826	6.35043e-119	0.938	4.59976e-14
ENSRNOG00000028436.3	Rprml	-0.623	2.21714e-25	0.939	4.30102e-35
ENSRNOG00000022524.7	Tango6	1.273	0.0117759	0.944	0.0159354
ENSRNOG00000002347.7	Rgl1	0.562	0.0268061	0.945	0.0267856
ENSRNOG00000012868.7	Uaca	0.95	0.000192335	0.946	2.34875e-06
ENSRNOG00000016372.7	Slc12a7	0.617	0.0068701	0.947	0.00343603
ENSRNOG00000017510.8	Mfge8	1.722	5.62078e-23	0.947	2.54053e-09
ENSRNOG00000009019.6	Slc6a6	-0.381	1.86779e-05	0.948	3.06307e-25
ENSRNOG00000026745.7	Acsl6	0.854	4.40715e-06	0.948	0.00074035
ENSRNOG00000004353.6	Ppfia2	2.374	3.90979e-07	0.949	0.00886166
ENSRNOG00000009968.5	Ercc8	0.943	0.0190188	0.95	0.0149669
ENSRNOG00000049281.1	Gba	0.387	0.0196862	0.951	2.56028e-11
ENSRNOG00000014338.6	Slc25a25	0.872	4.05893e-06	0.954	2.36687e-07
ENSRNOG00000005515.4	Rhbdl3	2.21	7.04082e-05	0.954	0.00135598
ENSRNOG00000015860.4	Gipr	0.428	0.00109206	0.956	7.82813e-09
ENSRNOG00000053948.1	AABR07026969.1	0.817	0.0137856	0.958	0.000242861
ENSRNOG00000019587.6	Ptprn	0.897	2.48179e-42	0.967	2.36835e-41
ENSRNOG00000005958.8	Rrbp1	0.3	2.25011e-05	0.969	1.13219e-50
ENSRNOG00000001628.6	Pcp4	-0.523	5.00832e-09	0.975	4.59948e-23
ENSRNOG00000024309.4	Cox6b1	0.646	1.53582e-05	0.975	2.89319e-05
ENSRNOG00000001232.7	Slc19a1	1.352	2.60475e-07	0.977	4.19477e-08
ENSRNOG00000020247.6	Cnih2	0.601	1.73826e-09	0.98	2.81784e-06
ENSRNOG00000032042.4	RGD1560108	-0.499	0.000665435	0.985	2.11423e-08
ENSRNOG00000007604.7	Igsf8	0.722	8.19988e-07	0.985	8.15785e-11
ENSRNOG00000000525.7	Pi16	1.903	1.54725e-12	0.985	0.0190314
ENSRNOG00000047218.2	Clic5	1.257	2.48658e-11	0.997	3.10787e-06
ENSRNOG00000011373.6	Reep4	0.404	0.00463864	1.005	1.51272e-09
ENSRNOG00000013380.5	Rhov	0.462	0.0205534	1.009	7.71207e-12
ENSRNOG00000024867.6	Eme2	1.135	0.00117723	1.01	0.0151357
ENSRNOG00000047960.1	Rab9b	1.289	2.24482e-20	1.016	2.05032e-10
ENSRNOG00000007981.6	Klhl23	1.493	1.55857e-13	1.018	2.89647e-06
ENSRNOG00000012260.4	Ddx25	0.718	9.5318e-05	1.02	0.000286306
ENSRNOG00000051564.1	Rap2a	0.357	0.0329822	1.022	2.43376e-09
ENSRNOG00000014521.5	Armc8	-0.615	0.0167881	1.025	2.10815e-05
ENSRNOG00000019047.6	Ola1	0.32	0.033952	1.025	1.3349e-12
ENSRNOG00000037661.2	Tmsbl1	0.491	8.46982e-09	1.03	1.1842e-36
ENSRNOG00000011387.8	Tet3	-0.721	1.08991e-06	1.031	7.58818e-05
ENSRNOG00000031890.6	Ncam1	0.473	2.30326e-07	1.033	3.59724e-31
ENSRNOG00000011025.6	Trmt10a	0.588	0.000307012	1.04	3.34106e-05
ENSRNOG00000020505.6	Map4k1	2.298	1.06174e-21	1.042	0.000405375
ENSRNOG00000003031.7	Atp2b4	1.919	8.91824e-151	1.045	9.24483e-15
ENSRNOG00000017558.6	Tubb2a	0.947	9.31156e-09	1.046	9.34243e-08
ENSRNOG00000005133.9	Mapt	-0.301	6.52669e-09	1.048	2.1438e-55
ENSRNOG00000051624.1	Hspe1	0.867	1.69204e-06	1.051	0.00224715
ENSRNOG00000004205.6	Pkdcc	-0.823	1.52877e-10	1.053	2.17059e-07
ENSRNOG00000013829.6	Chrna3	-0.751	0.0166256	1.057	2.12637e-10
ENSRNOG00000036896.2	Defb27	1.891	5.35524e-07	1.071	0.0306444
ENSRNOG00000027434.5	Fitm2	0.309	0.0139962	1.073	4.71253e-12
ENSRNOG00000013658.3	Nefl	1.234	5.77646e-16	1.078	6.50108e-17
ENSRNOG00000004794.8	Rtn1	1.041	8.53698e-08	1.084	1.78979e-14
ENSRNOG00000033064.6	Edil3	-0.515	0.00796312	1.09	7.44026e-07
ENSRNOG00000018991.6	Gsn	2.617	0.000389575	1.091	8.25203e-05
ENSRNOG00000007492.7	Rpn2	-0.214	0.00120682	1.1	4.2144e-44
ENSRNOG00000009336.5	Mapk15	0.637	0.0380738	1.108	8.64959e-05
ENSRNOG00000008001.7	Rab3b	4.429	3.806e-137	1.11	1.36007e-21
ENSRNOG00000029078.5	Hmgn5b	0.613	0.00144052	1.111	1.25686e-09
ENSRNOG00000001181.6	Wdr4	0.813	0.00976913	1.116	7.51886e-05
ENSRNOG00000033220.6	Oas1f	0.965	0.00671172	1.116	0.00528879
ENSRNOG00000019229.4	Fbl	1.413	0.00277868	1.132	0.0374194
ENSRNOG00000029068.4	Wdr44	0.674	0.00274544	1.135	3.34182e-09
ENSRNOG00000015084.7	Necab2	3.228	7.62068e-55	1.135	8.2893e-07
ENSRNOG00000009946.7	Ldlr	0.543	7.20365e-06	1.136	3.01182e-34
ENSRNOG00000005600.7	Nr4a2	1.795	0.00400202	1.146	0.0144427
ENSRNOG00000056637.1	Abhd16a	0.42	0.000127267	1.151	1.15178e-20
ENSRNOG00000030319.2	Morn2	-0.787	0.0175181	1.155	0.00238892
ENSRNOG00000014405.7	Aprt	0.901	2.04596e-05	1.169	0.019561
ENSRNOG00000013954.5	Alpl	1.131	6.3605e-05	1.17	1.89545e-05
ENSRNOG00000015717.8	Ptpre	1.693	0.0273906	1.173	6.41713e-05
ENSRNOG00000014588.6	Dbr1	-0.686	0.00732769	1.177	1.4573e-06
ENSRNOG00000056944.2	Arhgap24	0.813	0.00337967	1.177	0.00168838
ENSRNOG00000038202.3	Calml4	-0.565	7.35242e-09	1.198	6.29305e-35
ENSRNOG00000017045.6	Zdhhc1	0.919	0.000712189	1.198	8.44796e-08
ENSRNOG00000023064.3	Catsper2	-0.851	0.0156301	1.208	0.0318465
ENSRNOG00000042978.3	Ncald	2.722	4.3315e-97	1.208	3.07972e-13
ENSRNOG00000028274.5	Myrf	0.487	0.000259255	1.211	1.85411e-11
ENSRNOG00000047491.2	AABR07037520.1	2.222	1.45994e-06	1.215	0.00627319
ENSRNOG00000008177.7	Pim2	0.392	0.000392421	1.219	2.09414e-13
ENSRNOG00000049771.1	Gstt1	-0.368	0.00633214	1.22	2.98162e-16
ENSRNOG00000015205.6	Cyb5a	-0.445	0.000235548	1.24	1.02743e-12
ENSRNOG00000021714.5	Fam92b	0.914	0.00203057	1.242	5.21534e-05
ENSRNOG00000004145.7	Prorsd1	-0.525	0.000290426	1.251	2.28543e-28
ENSRNOG00000016635.7	LOC361646	0.929	6.87549e-06	1.263	9.41469e-12
ENSRNOG00000051341.1	Rn50_X_0635.2	0.943	0.00364721	1.263	4.43404e-08
ENSRNOG00000008585.5	RGD1306626	4.782	0.00101549	1.265	0.0256648
ENSRNOG00000018106.5	Neu3	1.564	0.00624645	1.27	0.00071529
ENSRNOG00000012358.8	Pcyt1b	1.121	0.000897416	1.277	3.30615e-10
ENSRNOG00000018851.7	Ppp2r2b	1.076	3.26713e-05	1.281	1.1309e-07
ENSRNOG00000013934.6	St5	0.928	0.000183906	1.284	1.05723e-12
ENSRNOG00000015020.7	Idh1	1.581	1.02467e-24	1.285	6.58381e-07
ENSRNOG00000011774.6	Fblim1	2.816	9.32442e-05	1.285	0.000297792
ENSRNOG00000006916.7	Sardh	3.853	4.79586e-22	1.289	3.05364e-14
ENSRNOG00000007808.3	Nap1l5	1.71	1.80891e-15	1.292	3.99607e-07
ENSRNOG00000006962.4	Stk32c	0.967	2.32378e-14	1.295	5.48337e-23
ENSRNOG00000038068.4	Pcdh9	1.025	6.67805e-08	1.297	1.03039e-10
ENSRNOG00000026059.7	Paqr6	1.558	0.00425079	1.304	0.00514854
ENSRNOG00000031475.4	Col16a1	2.57	1.15656e-17	1.308	0.000752286
ENSRNOG00000000635.8	Arid5b	0.386	0.0207551	1.309	6.57607e-12
ENSRNOG00000021517.5	Tmem231	0.951	3.77362e-06	1.315	8.23873e-07
ENSRNOG00000018937.4	Gstm7	1.371	6.72694e-28	1.334	1.58417e-25
ENSRNOG00000022178.5	Dcdc5	4.379	2.29208e-21	1.347	0.0126798
ENSRNOG00000013794.4	Rbp1	1.696	2.56923e-21	1.359	7.09028e-16
ENSRNOG00000013118.6	Atox1	1.306	3.56446e-47	1.363	9.11454e-47
ENSRNOG00000014008.7	Mfsd2a	1.375	0.00359399	1.363	0.000932432
ENSRNOG00000005393.5	Sertad2	1.628	1.64311e-14	1.364	7.16533e-14
ENSRNOG00000021201.7	Txnip	2.299	3.58897e-10	1.399	8.5214e-05
ENSRNOG00000058780.1	Igfbp1	4.701	1.74253e-08	1.402	4.67326e-06
ENSRNOG00000011705.7	Stmn2	1.522	8.98096e-39	1.411	9.05262e-23
ENSRNOG00000015055.6	Scg2	1.159	8.83505e-80	1.416	9.69391e-80
ENSRNOG00000030547.5	Dpp6	0.54	7.04692e-07	1.418	3.18144e-34
ENSRNOG00000009290.6	Nup35	1.728	0.00976786	1.423	0.000971498
ENSRNOG00000004766.5	Glis2	1.436	0.000340623	1.438	0.000182448
ENSRNOG00000011946.7	Ptn	1.721	0.000301664	1.438	0.00714874
ENSRNOG00000020455.2	Cst6	0.6	2.90017e-12	1.443	4.81902e-41
ENSRNOG00000020698.6	Rnd2	0.815	5.37228e-05	1.46	1.01342e-17
ENSRNOG00000016460.7	Clu	2.005	5.56206e-61	1.461	8.02388e-28
ENSRNOG00000009712.7	Gale	2.048	0.000187997	1.462	0.00104125
ENSRNOG00000015408.5	Vil1	1.441	1.02652e-27	1.464	5.94167e-30
ENSRNOG00000049642.2	Smim5	-1.006	0.000140116	1.466	3.05066e-10
ENSRNOG00000024923.6	Nnat	1.771	4.47387e-203	1.471	1.92287e-44
ENSRNOG00000029784.4	Pak1	-0.612	0.00760632	1.479	1.95399e-27
ENSRNOG00000047374.2	Gnas	-0.304	0.000746873	1.487	1.593e-34
ENSRNOG00000049819.1	Dnajc19	0.477	0.0246216	1.496	4.32679e-10
ENSRNOG00000001311.6	Rab36	1.073	0.0259266	1.5	0.0138747
ENSRNOG00000029740.3	Slc35g1	2.014	0.00741365	1.512	0.00309521
ENSRNOG00000033134.6	Mef2c	3.157	2.27092e-11	1.512	0.0352798
ENSRNOG00000004874.6	Flrt3	1.401	0.00234714	1.516	3.68805e-11
ENSRNOG00000003386.7	Rbfox3	1.934	4.46007e-08	1.518	1.451e-10
ENSRNOG00000019336.5	Gata3	1.12	6.13253e-14	1.519	4.73107e-41
ENSRNOG00000024346.6	Plet1	5.349	0.000320131	1.527	0.000819367
ENSRNOG00000054401.1	Adgrg4	-1.524	0.00315626	1.53	9.1672e-05
ENSRNOG00000017863.8	Zeb1	1.325	7.96948e-10	1.53	3.96106e-12
ENSRNOG00000010170.5	Tubb4b	0.412	0.00111815	1.536	3.21508e-25
ENSRNOG00000036798.4	Dusp3	1.307	2.46027e-18	1.538	1.28873e-30
ENSRNOG00000006086.7	Lynx1	1.055	0.030284	1.546	7.17021e-05
ENSRNOG00000022844.5	Pdzrn4	-0.409	0.041184	1.558	1.94098e-29
ENSRNOG00000027940.6	Plppr3	1.555	9.57519e-17	1.57	6.08615e-07
ENSRNOG00000020456.5	Nucb2	0.304	4.49769e-08	1.576	1.06482e-196
ENSRNOG00000018044.6	Phyh	0.17	0.0157589	1.584	6.0403e-35
ENSRNOG00000006908.3	Pou3f2	0.737	0.000370885	1.584	3.81722e-18
ENSRNOG00000007542.6	Scg5	0.783	6.7665e-45	1.585	8.4124e-93
ENSRNOG00000003209.6	Pcp4l1	1.788	1.94781e-06	1.589	0.000942275
ENSRNOG00000012494.4	Kctd14	2.93	2.70544e-07	1.589	0.00279097
ENSRNOG00000060728.1	Tuba1a	0.701	2.35276e-06	1.597	4.39303e-07
ENSRNOG00000026110.6	Scml4	1.744	0.00923022	1.604	0.000511204
ENSRNOG00000002210.6	Hsd17b11	0.765	0.00634323	1.606	7.81495e-07
ENSRNOG00000006084.6	Cngb3	5.944	3.77169e-07	1.61	0.0485238
ENSRNOG00000007051.6	Rraga	-0.402	0.000551513	1.631	2.05779e-06
ENSRNOG00000003515.6	Ephx1	1.265	0.000117974	1.632	2.92932e-05
ENSRNOG00000009708.6	Tas1r1	6.027	5.84446e-07	1.642	0.0264086
ENSRNOG00000019560.7	Pde2a	4.051	4.77297e-164	1.649	4.61412e-50
ENSRNOG00000050205.1	Afmid	2.349	0.000104538	1.651	0.00135598
ENSRNOG00000016687.5	Ssc5d	0.793	0.0493717	1.671	0.00779072
ENSRNOG00000006526.7	Sema3c	6.358	2.23935e-27	1.688	0.00518769
ENSRNOG00000009263.8	Ifi27	1.122	2.82597e-37	1.701	2.16249e-58
ENSRNOG00000052219.1	Gm2a	0.965	0.0181199	1.709	7.87e-06
ENSRNOG00000020405.3	Ins2	-1.584	3.92013e-115	1.713	1.19035e-130
ENSRNOG00000059857.1	Rnd1	0.815	0.00416714	1.714	3.85797e-20
ENSRNOG00000045665.1	Amigo1	0.725	0.000168007	1.74	4.80661e-29
ENSRNOG00000005673.7	Runx1t1	1.141	1.90645e-34	1.743	4.00995e-53
ENSRNOG00000055845.1	AC105648.6	1.937	0.0126387	1.76	0.0290567
ENSRNOG00000016437.4	Tm4sf4	1.03	4.92677e-11	1.782	1.27791e-21
ENSRNOG00000057957.1	Aim1l	3.315	0.00639357	1.793	0.00270702
ENSRNOG00000052707.1	Cacna1a	1.877	1.34922e-91	1.8	3.30048e-47
ENSRNOG00000060879.1	1500009L16Rik	1.878	2.99459e-71	1.801	5.85537e-87
ENSRNOG00000014746.6	Dzip1l	5.51	5.55065e-12	1.809	0.000485222
ENSRNOG00000001518.7	Itga6	1.274	1.63727e-06	1.821	6.19624e-31
ENSRNOG00000033389.4	Susd2	2.196	4.64922e-05	1.829	2.6005e-08
ENSRNOG00000009528.4	Sdcbp2	3.608	3.52026e-06	1.84	4.21745e-40
ENSRNOG00000007324.7	Plxna2	1.734	0.00029909	1.861	7.38794e-06
ENSRNOG00000023257.5	Adamts9	3.134	0.0159103	1.872	0.0365689
ENSRNOG00000004763.7	Sirpa	1.139	5.60933e-06	1.898	2.59708e-19
ENSRNOG00000013920.7	Arhgap26	6.16	2.79836e-06	1.922	0.00535635
ENSRNOG00000061005.1	AABR07016572.1	2.342	0.0196648	1.924	0.028571
ENSRNOG00000000528.6	Fgd2	1.366	0.0332194	1.935	0.0121054
ENSRNOG00000017130.5	Rhd	2.937	0.000325694	1.943	1.72287e-06
ENSRNOG00000000920.3	Phkg1	5.551	5.70225e-06	1.963	8.43645e-05
ENSRNOG00000002418.7	Tgfb2	-0.801	0.0126018	1.971	8.35429e-05
ENSRNOG00000003929.7	Pcdh19	1.792	0.000390565	1.981	0.000469873
ENSRNOG00000008116.5	Plpp3	1.643	0.000380153	1.996	2.32913e-05
ENSRNOG00000021412.6	Slfn13	3.148	3.25211e-05	2.001	1.7389e-07
ENSRNOG00000019138.6	Clec11a	1.234	0.0128085	2.009	0.014277
ENSRNOG00000018502.7	Mon1a	-0.877	0.0411059	2.026	2.21318e-15
ENSRNOG00000024689.6	Hopx	-1.21	0.0124858	2.063	4.42007e-05
ENSRNOG00000004518.7	Cacnb1	0.698	0.000641237	2.064	1.48998e-30
ENSRNOG00000012681.8	Lgals9	3.83	9.85902e-42	2.1	9.74671e-24
ENSRNOG00000001159.6	Tff3	-0.446	8.29425e-09	2.142	5.5047e-142
ENSRNOG00000014740.2	Gast	3.256	2.13604e-294	2.148	5.63782e-86
ENSRNOG00000030475.4	Mum1l1	2.948	1.42973e-09	2.15	4.67676e-12
ENSRNOG00000025001.6	Pcolce	1.871	4.08963e-08	2.153	2.0126e-50
ENSRNOG00000016890.7	Tppp3	3.157	3.32252e-14	2.17	4.11062e-29
ENSRNOG00000005345.5	Vsnl1	1.856	2.26018e-16	2.181	1.83887e-31
ENSRNOG00000010131.7	Rin2	1.618	0.00175866	2.183	7.63093e-21
ENSRNOG00000013916.7	Nefm	2.249	9.16564e-30	2.184	7.03133e-22
ENSRNOG00000007917.6	Cd46	3.125	0.0175777	2.185	0.039379
ENSRNOG00000029726.4	Gstm1	1.531	0.0166775	2.187	6.08447e-15
ENSRNOG00000017637.5	Fbp2	4.333	2.3878e-05	2.194	3.35747e-08
ENSRNOG00000018748.8	Slc16a11	3.75	3.53226e-09	2.2	2.4733e-11
ENSRNOG00000053301.1	LOC685767	1.443	0.0166721	2.206	2.97471e-05
ENSRNOG00000010744.5	Nrp1	4.046	4.35495e-52	2.207	1.97728e-12
ENSRNOG00000010610.4	Hpgd	3.422	0.00350277	2.221	3.96149e-28
ENSRNOG00000048659.1	LOC498316	2.808	0.00961673	2.261	0.0145466
ENSRNOG00000029342.4	Scn7a	4.28	5.01918e-05	2.263	1.13942e-09
ENSRNOG00000011796.7	C1r	-1.172	0.012767	2.265	3.57326e-79
ENSRNOG00000023077.6	Cpne9	2.776	0.0227012	2.283	2.87863e-07
ENSRNOG00000000184.6	Tmprss6	8.693	1.39277e-115	2.295	1.0472e-13
ENSRNOG00000003494.7	Ppfia4	0.793	0.000928806	2.3	5.94612e-21
ENSRNOG00000001404.7	Agfg2	0.929	1.93189e-09	2.3	4.90301e-58
ENSRNOG00000001794.8	Muc13	0.663	0.000188717	2.311	1.38256e-177
ENSRNOG00000002050.4	Igfbp7	1.389	1.57725e-14	2.327	2.19658e-15
ENSRNOG00000011071.6	Nt5e	1.04	0.00293234	2.344	1.33153e-41
ENSRNOG00000018478.5	Myo3a	4.936	2.36563e-50	2.369	4.64097e-05
ENSRNOG00000005302.7	Slc2a9	-2.748	0.000643612	2.37	9.46696e-07
ENSRNOG00000033262.3	Reep6	0.748	3.47825e-27	2.374	2.70356e-107
ENSRNOG00000038365.4	Plekha2	1.941	5.56609e-19	2.403	1.17361e-58
ENSRNOG00000004918.5	Kcna4	1.766	0.0164914	2.408	0.00728862
ENSRNOG00000047002.3	Fstl5	5.695	2.80995e-07	2.421	0.00371293
ENSRNOG00000017917.7	Cdhr2	2.664	2.13923e-19	2.425	8.73651e-44
ENSRNOG00000007092.7	Fgb	6.102	5.33082e-19	2.435	6.72304e-11
ENSRNOG00000005561.4	Brinp1	1.62	1.86514e-05	2.448	4.54405e-09
ENSRNOG00000004294.5	Ascl1	1.166	1.32927e-12	2.512	1.14467e-55
ENSRNOG00000018445.4	Agt	5.279	2.57125e-11	2.524	0.00940679
ENSRNOG00000011092.6	Iqca1l	8.289	4.93863e-40	2.537	8.22242e-05
ENSRNOG00000006674.4	Fam101b	1.179	0.000174951	2.541	1.35394e-51
ENSRNOG00000026605.5	Ifi27l2b	0.532	4.10065e-08	2.574	6.10673e-112
ENSRNOG00000052549.1	Chga	1.432	2.01746e-172	2.621	0
ENSRNOG00000014137.7	Fbln1	2.119	1.49237e-09	2.648	4.8695e-08
ENSRNOG00000004327.8	Ddc	1.463	1.35562e-24	2.661	4.90277e-40
ENSRNOG00000032908.5	Acaa1b	-1.061	0.0460174	2.663	8.02987e-06
ENSRNOG00000056457.1	Gpd1	3.638	8.81614e-89	2.702	3.05741e-139
ENSRNOG00000004624.6	Rnd3	1.497	2.43911e-08	2.704	3.10953e-36
ENSRNOG00000007508.4	Lrtm2	2.617	1.49736e-05	2.704	0.0336332
ENSRNOG00000045541.2	LOC687399	4.355	0.000107246	2.724	0.0485238
ENSRNOG00000024577.6	Gamt	2.68	6.42138e-08	2.794	1.40962e-11
ENSRNOG00000013953.8	Ntrk1	2.591	1.56195e-13	2.813	4.01506e-46
ENSRNOG00000028852.5	LOC100359930	3.053	3.25913e-07	2.861	1.85156e-29
ENSRNOG00000005332.6	Csdc2	1.942	4.71156e-11	2.894	3.48913e-12
ENSRNOG00000021318.6	Epas1	3.706	1.27267e-16	2.895	4.98905e-42
ENSRNOG00000015397.7	Cpne7	2.559	0.0021593	2.897	4.12973e-06
ENSRNOG00000020377.6	Cideb	4.548	0.00566845	2.902	8.53713e-09
ENSRNOG00000018382.6	Inpp4b	3.525	0.00185412	2.911	0.0115174
ENSRNOG00000012160.7	Syk	3.204	1.2325e-05	2.955	1.76492e-10
ENSRNOG00000016166.4	Pdlim1	3.005	5.60204e-92	2.977	1.50798e-32
ENSRNOG00000008970.6	Pcdh17	1.226	0.0325006	2.985	0.000409288
ENSRNOG00000015072.6	Ptgr1	5.571	2.76554e-14	3.025	1.78906e-06
ENSRNOG00000004778.4	Cnga1	2.691	1.91705e-08	3.048	1.31997e-22
ENSRNOG00000011624.7	Kcnq2	3.749	0.0323262	3.104	0.0349085
ENSRNOG00000061845.1	Cttnbp2	7.957	5.99074e-29	3.121	0.0369295
ENSRNOG00000059865.1	Dnah12	5.14	4.57214e-08	3.247	1.24496e-15
ENSRNOG00000001492.7	Slc8a2	3.812	6.72082e-11	3.314	0.010411
ENSRNOG00000012286.4	Il20ra	3.989	0.0161814	3.324	0.0092085
ENSRNOG00000021269.5	Chgb	3.232	0	3.439	5.36467e-253
ENSRNOG00000056562.1	Olfml1	3.156	0.0101936	3.562	0.000303183
ENSRNOG00000015184.7	Clic3	3.931	0.0225152	3.595	0.00106612
ENSRNOG00000006350.8	Tle6	4.779	0.000305949	3.83	0.0166146
ENSRNOG00000011800.5	F3	2.719	0.0153704	3.898	4.36609e-22
ENSRNOG00000033564.2	Cfd	4.633	0.0153858	4.034	1.05239e-10
ENSRNOG00000016385.4	Gabrd	0.846	0.0352888	4.453	5.31778e-50
ENSRNOG00000057996.1	Phactr3	2.511	0.00991025	4.508	0.00391988
ENSRNOG00000010270.8	Espn	4.395	1.33031e-63	4.649	4.07329e-125
ENSRNOG00000011400.6	Ralyl	1.695	0.00903993	4.755	3.01748e-28
ENSRNOG00000004437.7	Map2k6	5.279	1.74739e-17	4.832	5.72372e-07
ENSRNOG00000036942.4	Tnfrsf9	5.438	1.40417e-10	4.844	1.62925e-42
ENSRNOG00000050767.1	Nrn1	2.747	1.67665e-06	4.897	4.25351e-16
ENSRNOG00000009288.8	Fgf14	2.421	0.0107681	4.994	0.00105449
ENSRNOG00000002385.7	Prg4	4.81	2.56509e-05	5.092	8.64486e-30
ENSRNOG00000005711.8	Ptprd	1.832	0.0116599	5.124	4.08863e-29
ENSRNOG00000010872.5	Ckb	3.368	5.17342e-178	5.519	1.10715e-24
ENSRNOG00000007062.7	Rin3	5.608	4.74384e-05	5.914	4.66324e-08
ENSRNOG00000002793.5	Sstr2	-1.039	0.00207635	6.284	7.18962e-10
ENSRNOG00000002434.7	Tmem100	-3.555	0.0326055	6.575	7.84665e-11
ENSRNOG00000002862.7	Clcn5	1.727	2.7497e-05	6.735	8.44403e-22
ENSRNOG00000042899.3	Fcgbpl1	4.566	0.00260378	6.764	1.44488e-12
ENSRNOG00000015035.7	Myo7b	4.462	0.00938833	7.415	5.58074e-101
ENSRNOG00000011107.3	Pcsk1	1.282	1.0918e-26	11.373	1.79407e-200

## Sheet: opposite_550
EnsemblGeneID	Symbol	logFC_INS1-TFEB-OE	FDR_INS1-TFEB-OE	logFC_INS1-DKO	FDR_INS1-DKO
ENSRNOG00000006459.7	AABR07041140.1	0.329	0.0012613	-0.28	0.0413723
ENSRNOG00000018404.7	Aars	0.757	2.32813e-15	-0.322	0.0169872
ENSRNOG00000049105.1	AC095947.2	0.202	0.0374802	-0.349	0.001025
ENSRNOG00000019180.6	Acsl4	0.72	4.95039e-14	-0.359	0.00231428
ENSRNOG00000014375.7	Adgrb2	0.778	0.00433668	-1.109	0.00596496
ENSRNOG00000052572.1	Aff2	1.136	0.000230739	-1.36	0.00062324
ENSRNOG00000025584.6	Agap2	1.275	0.0069182	-2.392	0.00984914
ENSRNOG00000001344.7	Aldh2	1.343	1.75676e-05	-2.251	0.000313424
ENSRNOG00000028584.5	Alkbh2	0.737	0.0436108	-1.175	0.0138747
ENSRNOG00000013304.5	Arg1	0.724	6.23788e-08	-0.678	6.3727e-06
ENSRNOG00000005034.5	Arhgef25	0.728	1.52555e-06	-0.444	0.0147636
ENSRNOG00000025730.6	Armcx3	0.282	0.000148456	-0.359	0.00829957
ENSRNOG00000037707.3	Armcx6	0.807	0.000180284	-1.134	7.18455e-05
ENSRNOG00000058733.1	Asap1	0.525	1.68303e-05	-0.841	5.0919e-19
ENSRNOG00000059765.1	Asic1	1.719	4.73609e-70	-0.445	0.0035928
ENSRNOG00000025604.5	Atad2	0.557	6.37473e-08	-0.654	1.33035e-05
ENSRNOG00000021903.7	Atad5	0.434	5.25078e-05	-0.874	3.572e-09
ENSRNOG00000003745.3	Atf3	0.65	0.00274142	-1.053	0.00518769
ENSRNOG00000015511.4	Atic	0.867	3.61265e-08	-0.808	0.000310737
ENSRNOG00000020263.6	Atp1a3	1.187	1.10847e-16	-1.285	0.000390816
ENSRNOG00000017235.6	Atp6v0d1	0.651	9.06892e-13	-0.399	0.000206121
ENSRNOG00000003269.3	Atp6v0e1	0.337	0.00373468	-0.397	0.0306789
ENSRNOG00000007142.7	B3gat1	1.486	0.00234742	-2.229	0.00139959
ENSRNOG00000014960.6	Bard1	1.32	3.35909e-06	-1.132	0.0106955
ENSRNOG00000022712.5	Bend7	0.644	4.87173e-07	-0.528	0.00534273
ENSRNOG00000007152.2	Bhlhe40	1.182	0.0052453	-1.866	0.000171504
ENSRNOG00000021276.5	Bmp2	1.339	0.000235591	-0.83	0.0230925
ENSRNOG00000001111.7	Brca2	0.666	0.00842286	-1.061	0.00288365
ENSRNOG00000001009.7	Bri3	0.439	1.73826e-09	-0.711	5.44536e-09
ENSRNOG00000001173.8	Cabp1	0.291	0.0408351	-0.68	0.000977164
ENSRNOG00000030840.5	Cadm2	1.317	0.00340189	-3.93	0.000195008
ENSRNOG00000011589.8	Camk2d	1.124	0.00049164	-2.724	0.0011181
ENSRNOG00000034015.3	Capn2	0.737	2.23883e-13	-1.182	1.8739e-15
ENSRNOG00000001592.6	Cct8	0.277	6.00361e-05	-0.251	0.0111929
ENSRNOG00000050071.2	Cdc45	1.133	2.08048e-07	-1.418	1.38742e-07
ENSRNOG00000005410.6	Cdca7l	1.178	7.71274e-12	-0.934	2.26581e-05
ENSRNOG00000003328.4	Cdip1	0.42	0.000343269	-0.623	0.0018032
ENSRNOG00000013970.5	Cdt1	0.67	0.000197756	-1.206	2.83484e-05
ENSRNOG00000023262.5	Cenpm	0.673	0.000579661	-0.669	0.0281585
ENSRNOG00000011296.8	Cenpn	1.388	1.95224e-08	-1.036	0.00241751
ENSRNOG00000024178.5	Cenpt	0.773	0.000207004	-0.44	0.0278949
ENSRNOG00000017022.5	Cerk	0.905	3.50744e-07	-0.456	0.032675
ENSRNOG00000052990.1	Cers5	0.683	4.03571e-12	-0.872	1.04508e-14
ENSRNOG00000013211.4	Chchd3	0.263	0.0051357	-0.473	0.00135953
ENSRNOG00000037509.2	Chek2	0.97	0.0126665	-1.409	0.00109721
ENSRNOG00000003189.7	Cited1	0.669	7.20254e-07	-0.486	0.0288255
ENSRNOG00000042561.2	Cks1b	0.562	0.0413507	-0.818	0.00112563
ENSRNOG00000003654.3	Cldn9	2.316	1.5424e-08	-0.792	0.00655592
ENSRNOG00000021611.5	Clip2	0.764	4.91077e-06	-1.009	6.61079e-05
ENSRNOG00000011332.6	Clspn	0.737	0.0176734	-2.547	1.57926e-07
ENSRNOG00000014075.8	Clybl	0.742	0.000131296	-0.805	0.0015315
ENSRNOG00000047307.2	Cntfr	2.455	1.62644e-11	-1.826	0.000695838
ENSRNOG00000004755.5	Commd9	0.444	0.000264733	-0.248	0.0210459
ENSRNOG00000014496.7	Coro6	1.632	0.0200313	-2.691	0.00475158
ENSRNOG00000000060.7	Cplx1	2.202	2.36073e-21	-0.68	0.0135286
ENSRNOG00000000522.5	Cpne5	2.063	7.068e-11	-6.423	2.6855e-10
ENSRNOG00000023633.4	Crabp1	2.776	1.21694e-24	-0.838	0.00749575
ENSRNOG00000014900.8	Crem	0.922	1.29173e-06	-1.007	0.00501932
ENSRNOG00000023520.5	Cs	0.358	0.0498305	-0.573	0.0219857
ENSRNOG00000001201.4	Cstb	0.401	0.0152476	-0.866	8.98073e-05
ENSRNOG00000017674.5	Ctcf	0.298	9.7802e-05	-0.306	0.00637603
ENSRNOG00000061474.1	Ctdp1	0.325	0.00698951	-0.34	0.0367606
ENSRNOG00000000481.8	Cuta	0.229	0.00559139	-0.402	0.00547034
ENSRNOG00000011541.4	Cygb	1.723	2.67257e-07	-1.517	0.00375372
ENSRNOG00000007410.6	Dab1	0.977	0.0241162	-0.999	0.00827994
ENSRNOG00000052256.1	Dact3	0.701	0.000351784	-1.092	0.00897156
ENSRNOG00000020373.7	Dap3	0.33	0.0270675	-0.475	0.00725868
ENSRNOG00000032922.6	Dclk1	1.915	3.3354e-10	-1.971	5.00907e-07
ENSRNOG00000006789.6	Ddit3	1.226	4.9902e-34	-0.816	0.000262814
ENSRNOG00000018033.7	Ddx19b	0.539	3.06195e-05	-0.39	0.0243682
ENSRNOG00000004373.6	Ddx39a	1.175	3.37831e-17	-0.475	0.0302051
ENSRNOG00000012206.6	Dennd5a	0.349	0.019538	-0.476	5.53803e-05
ENSRNOG00000004524.7	Desi2	0.466	5.68233e-05	-0.483	0.000356858
ENSRNOG00000002338.6	Dgke	1.055	0.0141257	-1.618	0.00057879
ENSRNOG00000039859.5	Dnmt1	0.26	0.00108805	-0.452	0.000154821
ENSRNOG00000023896.4	Dusp6	3.47	3.48527e-49	-1.78	0.00437732
ENSRNOG00000001956.8	Dzip3	0.425	0.0144869	-0.568	0.0308269
ENSRNOG00000012477.4	Eef1a2	1.314	1.12365e-62	-7.009	2.83358e-149
ENSRNOG00000010103.6	Eif4b	0.176	0.00470816	-0.391	2.75668e-07
ENSRNOG00000059705.1	Elmo1	1.615	0.0287781	-3.641	0.0369295
ENSRNOG00000043300.2	Enho	2.085	0.000133532	-2.362	0.00359929
ENSRNOG00000003208.6	Ercc6l	0.661	0.0145443	-1.324	0.000951535
ENSRNOG00000056209.1	Exo1	1.427	0.0328947	-2.571	0.00835189
ENSRNOG00000012879.5	Fabp3	0.794	0.0204349	-4.991	4.64718e-07
ENSRNOG00000011316.5	Fam167a	1.207	0.0120623	-1.503	0.0390019
ENSRNOG00000011140.6	Fam213a	0.489	0.00425871	-1.406	6.79003e-11
ENSRNOG00000024036.5	Fam98c	0.55	0.000250308	-0.535	0.000394244
ENSRNOG00000009409.3	Fbxo2	0.607	5.5719e-06	-1.092	2.60633e-10
ENSRNOG00000004212.5	Fbxw9	1.356	1.39139e-07	-0.668	0.0299804
ENSRNOG00000031760.6	Fmn1	1.493	1.69519e-06	-1.025	0.000722707
ENSRNOG00000003207.7	Fmnl1	1.765	0.00792377	-2.602	8.96504e-05
ENSRNOG00000014288.8	Fn1	0.243	0.00716456	-3.863	1.2533e-60
ENSRNOG00000051056.1	Fndc4	1.967	4.95274e-07	-1.257	0.000731814
ENSRNOG00000027833.6	Fnip2	0.623	0.000340702	-1.884	2.43277e-27
ENSRNOG00000054508.1	Foxp2	0.96	4.45117e-05	-1.112	0.0335159
ENSRNOG00000015160.5	Gem	1.038	0.034319	-2.176	3.79302e-05
ENSRNOG00000013961.6	Ghitm	0.658	5.98564e-11	-0.979	3.66186e-14
ENSRNOG00000018782.5	Gmnn	0.724	0.0298027	-0.944	0.0170166
ENSRNOG00000016356.7	Got1	0.356	0.0074014	-0.553	0.0110298
ENSRNOG00000008423.7	Gpr22	2.401	1.8619e-05	-1.598	0.00373536
ENSRNOG00000011726.7	Grin1	2.688	1.26922e-52	-1.316	0.000170902
ENSRNOG00000028746.6	Gsto1	0.57	6.37979e-19	-0.842	2.65962e-18
ENSRNOG00000011523.8	H2afy	0.287	4.50701e-08	-0.26	0.00194088
ENSRNOG00000039284.4	Haus4	0.487	0.0277479	-0.945	0.0169903
ENSRNOG00000019428.7	Higd1a	0.867	1.25151e-20	-7.069	1.51139e-16
ENSRNOG00000017175.6	Hist1h1a	0.975	0.00279567	-0.843	0.0342499
ENSRNOG00000030736.2	Hist2h2ac	0.654	0.00440998	-0.659	0.0100019
ENSRNOG00000000082.7	Hltf	1.016	1.58207e-10	-0.648	0.00010224
ENSRNOG00000036839.4	Hnrnpa1	0.74	7.83129e-36	-0.605	1.01927e-08
ENSRNOG00000016199.5	Hoxc9	0.841	1.58009e-07	-9.253	2.72222e-57
ENSRNOG00000006979.7	Hpca	0.581	6.62835e-07	-1.5	1.04361e-16
ENSRNOG00000014525.5	Hspd1	0.992	1.03986e-39	-0.398	0.00289067
ENSRNOG00000014997.4	Igf2r	0.419	0.000324636	-0.676	3.24137e-05
ENSRNOG00000031965.4	Impdh2	0.407	0.000289268	-0.819	1.51272e-09
ENSRNOG00000017635.7	Inpp5a	0.478	2.89323e-05	-0.382	0.0165812
ENSRNOG00000015153.8	Ints3	0.422	0.00361518	-0.593	0.000130992
ENSRNOG00000025406.6	Iqgap2	3.537	8.87875e-27	-1.166	0.000127253
ENSRNOG00000019568.6	Jund	0.15	0.0403981	-0.58	8.34257e-06
ENSRNOG00000019937.5	Kcnk1	0.536	0.00527237	-1.164	4.99243e-09
ENSRNOG00000046794.1	Khdrbs1	0.421	1.30861e-05	-0.277	0.0250101
ENSRNOG00000009772.7	Kirrel3	2.385	1.54822e-23	-2.218	9.63377e-22
ENSRNOG00000011572.9	Klc1	0.229	0.0349504	-0.756	9.50128e-07
ENSRNOG00000014215.2	Klf9	0.838	2.98326e-21	-0.75	3.48957e-13
ENSRNOG00000007829.4	Lactb2	0.648	0.0367052	-0.979	0.000588153
ENSRNOG00000015888.7	Larp4b	0.634	9.26265e-05	-0.537	0.0329214
ENSRNOG00000018304.7	Lars	0.334	3.40941e-05	-0.518	9.7562e-06
ENSRNOG00000039902.4	Lbh	0.728	0.000268895	-1.137	0.00311091
ENSRNOG00000005620.6	Lcp2	1.44	1.17309e-06	-1.283	2.274e-09
ENSRNOG00000014193.6	Lig1	0.456	3.20179e-10	-1.452	8.46286e-40
ENSRNOG00000059801.1	Lima1	0.597	0.00145055	-0.394	0.0224037
ENSRNOG00000002203.5	Lin54	0.496	0.0166647	-0.769	0.0134937
ENSRNOG00000060775.1	Lmo7	0.584	3.63933e-05	-0.345	0.0396711
ENSRNOG00000018584.6	LOC100359583	0.861	3.54251e-18	-0.548	1.69707e-05
ENSRNOG00000005193.7	LOC100912917	0.761	2.20405e-09	-0.842	2.15888e-06
ENSRNOG00000054031.1	LOC102549726	0.487	5.01261e-06	-0.89	7.6711e-07
ENSRNOG00000039504.3	LOC360919	1.297	0.00052857	-0.874	0.0396965
ENSRNOG00000015162.8	Lonp2	0.66	3.98309e-05	-0.47	0.00455654
ENSRNOG00000015117.5	Lrrc39	7.495	1.74547e-44	-3.771	1.39172e-08
ENSRNOG00000039856.2	Lrrc73	1.565	7.77091e-20	-1.013	0.00370682
ENSRNOG00000046428.2	Lrrc75b	0.439	0.024487	-0.686	4.82505e-05
ENSRNOG00000019892.6	Lrrfip1	0.709	0.0156427	-0.787	0.0228808
ENSRNOG00000001429.7	Lrwd1	0.519	0.0123878	-0.878	0.000454979
ENSRNOG00000001265.5	Mad1l1	0.67	0.00619185	-0.566	0.037686
ENSRNOG00000015439.7	Man2a1	0.798	2.09515e-06	-1.387	6.02355e-15
ENSRNOG00000002079.8	Mapk10	2.148	1.0795e-28	-0.989	0.0299666
ENSRNOG00000002339.6	Mark1	0.596	0.00187781	-0.624	0.00579471
ENSRNOG00000012543.7	Mcm3	0.779	6.40047e-19	-1.321	2.65975e-14
ENSRNOG00000003703.6	Mcm6	0.512	4.31584e-08	-0.876	1.0925e-11
ENSRNOG00000001349.5	Mcm7	0.701	4.11828e-19	-0.545	0.000113664
ENSRNOG00000053787.1	Mdfic	1.33	0.00212733	-2.377	0.00357488
ENSRNOG00000021390.7	Meis3	0.778	2.57126e-05	-0.639	0.0231879
ENSRNOG00000013598.6	Melk	0.6	0.0106505	-1.711	1.14018e-08
ENSRNOG00000048088.2	Mest	0.74	0.000829563	-0.956	0.00122574
ENSRNOG00000029028.5	Mknk2	0.315	0.0291233	-0.34	0.0434684
ENSRNOG00000009514.6	Mme	1.645	0.00016144	-4.703	0.00247531
ENSRNOG00000059683.1	Mpp2	1.087	8.88236e-06	-0.623	0.00961549
ENSRNOG00000003226.8	Mprip	0.212	0.0091676	-0.387	0.00394614
ENSRNOG00000030355.5	Mroh1	0.538	0.00868798	-0.861	0.00247721
ENSRNOG00000004401.6	Mrpl13	0.549	4.78961e-09	-0.475	0.00139959
ENSRNOG00000008566.7	Mrpl15	0.172	0.042853	-0.526	1.89999e-06
ENSRNOG00000018042.7	Mrpl48	0.337	0.000315195	-0.272	0.0381132
ENSRNOG00000030118.6	Msn	1.688	4.01861e-18	-0.598	0.0322445
ENSRNOG00000029042.3	Mt-nd6	0.4	0.0113463	-0.613	0.00103155
ENSRNOG00000010833.5	Mthfd2	0.197	0.0335577	-1.526	1.00803e-31
ENSRNOG00000017369.6	Mustn1	3.188	3.855e-22	-2.928	0.0222555
ENSRNOG00000007805.6	Mybl2	0.655	0.000169405	-1.162	2.54496e-07
ENSRNOG00000054140.1	Myl6	0.571	9.66555e-16	-0.332	0.00927183
ENSRNOG00000004072.6	Myo1c	1.485	0.0385215	-2.247	0.00509725
ENSRNOG00000014132.5	Mypop	0.439	0.0356028	-0.729	0.0053699
ENSRNOG00000003890.7	Nap1l1	0.277	7.79391e-08	-0.483	7.22678e-12
ENSRNOG00000004968.7	Ncapg2	1.002	1.74739e-17	-0.604	0.00342405
ENSRNOG00000018273.7	Ncl	0.585	3.71936e-19	-0.324	0.00019008
ENSRNOG00000002983.7	Nf1x	1.526	1.45854e-23	-1.934	8.7698e-19
ENSRNOG00000009795.8	Nfib	1.578	0.0168788	-3.633	0.0336124
ENSRNOG00000021890.5	Nob1	0.504	0.000118105	-0.595	5.10364e-05
ENSRNOG00000010209.7	Nol12	0.761	7.33978e-05	-0.563	0.00809199
ENSRNOG00000003741.6	Nptx1	3.09	6.84878e-10	-1.38	2.91232e-05
ENSRNOG00000007607.4	Nr4a1	4.443	9.85741e-06	-6.205	9.19557e-08
ENSRNOG00000017444.5	Nrsn1	1.248	5.93523e-11	-0.535	0.0418535
ENSRNOG00000003964.7	Nsmce2	0.635	3.78634e-05	-0.75	8.0133e-06
ENSRNOG00000018839.7	Ntrk2	1.785	3.22803e-18	-0.47	0.00836879
ENSRNOG00000056148.1	Nudcd3	0.27	0.0371289	-0.675	1.80073e-05
ENSRNOG00000004921.7	Nusap1	0.317	2.11787e-07	-0.216	0.00610072
ENSRNOG00000001427.6	Orai2	0.665	2.95037e-07	-0.398	0.0407417
ENSRNOG00000012558.7	Orc2	0.681	0.00145055	-0.901	0.00333086
ENSRNOG00000054058.1	Osbpl1a	0.641	9.5504e-10	-1.297	8.33561e-25
ENSRNOG00000004904.5	Pa2g4	0.269	0.000752441	-0.401	2.93122e-06
ENSRNOG00000054603.1	Pacsin1	1.603	0.0289757	-3.092	0.0126242
ENSRNOG00000023799.5	Pak1ip1	0.786	3.43561e-07	-0.471	0.0334016
ENSRNOG00000004676.7	Pak3	0.75	0.000289044	-1.45	6.32588e-08
ENSRNOG00000011311.7	Papss1	0.418	0.00466144	-0.545	0.00309064
ENSRNOG00000003721.5	Paqr4	1.383	2.03853e-06	-0.74	0.00772871
ENSRNOG00000017746.6	Pard6a	1.987	1.81079e-08	-1.267	0.00474956
ENSRNOG00000055305.1	Parvb	1.589	7.17354e-14	-1.202	0.000238303
ENSRNOG00000015308.7	Pbk	0.722	0.00316212	-1.606	1.01736e-07
ENSRNOG00000020250.4	Pcgf6	0.541	0.0147592	-0.751	0.0105644
ENSRNOG00000021264.6	Pcna	0.436	0.000712189	-0.547	0.000863913
ENSRNOG00000005905.8	Pde4b	2.582	5.02637e-07	-3.834	0.0144886
ENSRNOG00000009570.7	Pdxp	1.42	3.83129e-15	-1.505	3.62616e-10
ENSRNOG00000058249.1	Pgk1	0.709	8.68612e-16	-0.295	0.0118925
ENSRNOG00000003657.6	Pkmyt1	1.507	3.36163e-17	-1.319	7.25447e-15
ENSRNOG00000004810.8	Plcb1	0.551	1.4537e-06	-0.52	0.00210024
ENSRNOG00000010098.5	Plek2	1.234	0.00164626	-1.193	0.00473653
ENSRNOG00000000177.3	Plpp2	1.022	8.14482e-05	-0.93	0.0203352
ENSRNOG00000016872.7	Plppr4	0.379	0.00426496	-1.436	3.10128e-18
ENSRNOG00000019620.7	Pmf1	0.364	0.000750849	-0.334	0.00734547
ENSRNOG00000002128.3	Ppat	0.413	0.0113961	-0.738	0.00335253
ENSRNOG00000020938.7	Ppp1r15a	0.774	1.55747e-06	-0.758	0.00329999
ENSRNOG00000028404.5	Ppp1r1b	0.874	0.0168226	-5.026	4.16973e-08
ENSRNOG00000008869.6	Ppp1r9a	2.526	3.78214e-84	-0.506	0.0485851
ENSRNOG00000000435.7	Ppt2	0.845	3.31628e-06	-1.131	2.77601e-06
ENSRNOG00000031993.5	Prim1	0.197	0.0226931	-0.376	0.00129735
ENSRNOG00000052880.1	Prph	0.499	1.54815e-19	-0.818	4.67718e-13
ENSRNOG00000004160.3	Prps2	0.444	9.4216e-05	-0.813	3.47899e-10
ENSRNOG00000000433.6	Prrt1	0.496	6.57905e-07	-0.443	0.00436374
ENSRNOG00000013971.7	Psat1	0.303	0.00391523	-0.864	6.0213e-11
ENSRNOG00000000925.6	Psph	0.581	0.00182421	-0.602	0.0110119
ENSRNOG00000002642.7	Ptges3	0.227	0.00145209	-0.269	0.0107825
ENSRNOG00000060568.1	Ptpn21	1.029	0.00328044	-1.667	0.000215717
ENSRNOG00000006030.6	Ptprz1	2.815	2.34564e-65	-1.068	0.000503338
ENSRNOG00000003267.5	Pycr2	0.367	3.2509e-05	-0.507	0.000207892
ENSRNOG00000009523.7	Rab11fip2	0.37	0.00227128	-0.325	0.0342499
ENSRNOG00000014135.4	Rab11fip4	0.492	0.00467385	-1.189	3.04358e-06
ENSRNOG00000009198.7	Rab6b	1.38	7.6661e-05	-1.032	0.00052149
ENSRNOG00000009992.6	Rabggtb	1.35	1.22249e-19	-0.595	0.00507787
ENSRNOG00000012499.7	Rarg	0.44	0.00153174	-0.619	0.00251041
ENSRNOG00000019575.5	Rell2	0.978	0.00186579	-2.463	5.88069e-05
ENSRNOG00000001457.5	Rfc2	0.677	1.21853e-16	-0.424	0.00276596
ENSRNOG00000001088.6	Rfc3	0.436	1.55922e-07	-0.43	0.000452144
ENSRNOG00000031269.5	RGD1304694	0.346	0.0101033	-0.512	0.00205841
ENSRNOG00000005619.5	RGD1310262	0.557	7.81634e-08	-1.714	2.13628e-16
ENSRNOG00000027938.5	RGD1562037	1.429	0.0323262	-2.229	0.000628754
ENSRNOG00000042592.2	Rgs10	0.514	0.038035	-1.025	0.0108905
ENSRNOG00000008664.7	Rn50_15_0083.1	0.651	1.40084e-10	-0.436	0.0020787
ENSRNOG00000062084.1	Rn60_13_0064.1	0.467	0.00153079	-0.497	0.00233788
ENSRNOG00000014859.5	Rnf152	1.214	0.000455122	-1.271	0.00123158
ENSRNOG00000019325.5	Rnf185	0.563	1.20058e-05	-0.779	0.000371372
ENSRNOG00000000968.8	Rnf6	0.407	0.0460059	-0.452	0.0342309
ENSRNOG00000013005.6	Rpa2	0.519	0.00288332	-0.759	0.00145458
ENSRNOG00000038025.2	Rpp38	0.57	0.00278995	-0.449	0.0363065
ENSRNOG00000013194.6	Rps6ka2	0.698	4.23907e-07	-0.649	0.00316853
ENSRNOG00000016603.6	Rtn2	0.432	0.0247408	-0.439	0.0329214
ENSRNOG00000011821.4	S100a4	7.402	3.45449e-18	-1.46	0.000756072
ENSRNOG00000011748.6	S100a5	4.589	1.59023e-30	-3.136	1.20986e-15
ENSRNOG00000003809.7	Sat1	1.001	2.43584e-05	-1.636	8.63736e-07
ENSRNOG00000025594.3	Scrt1	2.799	7.09017e-14	-1.527	0.0342309
ENSRNOG00000009683.7	Sdcbp	0.183	0.0488118	-0.806	0.000255725
ENSRNOG00000002251.8	Sec31a	0.742	7.55159e-09	-0.49	0.00515939
ENSRNOG00000045998.1	Sema6b	1.931	4.53144e-08	-1.354	0.000158899
ENSRNOG00000011488.7	Sergef	0.451	0.00245551	-0.401	0.0239963
ENSRNOG00000011815.8	Sgk1	0.651	1.7028e-06	-1.762	5.41486e-14
ENSRNOG00000027035.6	Sgo2	0.405	0.00151942	-0.696	2.12035e-05
ENSRNOG00000052391.1	Sh3bp5	0.985	0.00591947	-1.229	0.0111464
ENSRNOG00000013828.7	Sirt3	0.613	0.00150317	-0.508	0.0246422
ENSRNOG00000015971.5	Slc12a2	0.637	5.29235e-17	-1.691	1.47777e-31
ENSRNOG00000019996.5	Slc16a1	1.721	0.000107162	-2.493	6.43696e-05
ENSRNOG00000017072.6	Slc16a14	0.459	0.0157982	-0.409	0.0483243
ENSRNOG00000008289.7	Slc25a3	0.214	0.00699415	-0.417	0.00102574
ENSRNOG00000015495.4	Slc25a37	0.954	0.0348008	-2.903	0.0016999
ENSRNOG00000018229.7	Slc45a1	0.7	0.0391307	-3.066	2.56517e-07
ENSRNOG00000050090.2	Slc6a17	0.633	5.64288e-11	-2.787	4.87375e-27
ENSRNOG00000000924.5	Slc7a1	0.971	4.44606e-26	-0.354	0.0278895
ENSRNOG00000028097.6	Slc7a14	1.789	5.36197e-07	-2.234	3.95569e-06
ENSRNOG00000022325.6	Smc2	0.174	0.0162821	-0.454	1.23519e-07
ENSRNOG00000014319.7	Smchd1	0.592	0.00199473	-0.913	0.00220828
ENSRNOG00000020763.8	Snrnp70	0.227	0.0207315	-0.45	3.72152e-05
ENSRNOG00000050410.2	Snrpd3	0.337	0.0004616	-0.708	1.54369e-07
ENSRNOG00000001258.3	Snx8	0.45	1.62893e-06	-1.194	5.29003e-13
ENSRNOG00000007033.7	Sorcs2	0.592	9.61144e-10	-1.175	4.70118e-12
ENSRNOG00000016012.7	Spats2l	0.587	0.0446485	-1.795	6.70231e-05
ENSRNOG00000015425.8	Ssx2ip	0.637	2.87914e-05	-0.67	0.00169962
ENSRNOG00000027066.6	Stk32a	1.765	3.09347e-19	-1.164	7.64604e-05
ENSRNOG00000009535.6	Stoml2	0.448	0.00187981	-0.988	1.12527e-08
ENSRNOG00000029165.2	Stx1a	0.544	0.000224481	-0.646	0.00183144
ENSRNOG00000001960.8	Sult1d1	3.864	0.000585777	-2.231	0.000322794
ENSRNOG00000016133.5	Sumo1	0.882	5.77313e-20	-0.366	0.00621462
ENSRNOG00000003562.7	Susd4	0.391	0.0126496	-1.081	6.01422e-08
ENSRNOG00000021182.5	Sv2a	1.361	2.07962e-80	-0.617	8.93891e-06
ENSRNOG00000004304.6	Syap1	0.604	9.22502e-05	-0.667	0.000214316
ENSRNOG00000020279.3	Syt11	0.458	4.77652e-07	-2.025	3.86625e-18
ENSRNOG00000010921.6	Taf1d	0.486	1.08134e-05	-0.805	1.74854e-05
ENSRNOG00000058288.1	Tcf19	1.048	3.31973e-23	-0.583	0.000167518
ENSRNOG00000004018.7	Tdrd5	1.862	0.000173796	-3.514	0.00117616
ENSRNOG00000012802.6	Tenm3	1.342	0.00734468	-0.85	0.0133925
ENSRNOG00000010712.7	Terf2ip	0.499	0.00622329	-0.462	0.0136537
ENSRNOG00000032395.5	Tfcp2	0.417	0.0364986	-0.535	0.045138
ENSRNOG00000011226.7	Timm8a1	0.513	0.017468	-0.821	0.0018307
ENSRNOG00000000073.6	Tmed5	3.485	0.0015761	-2.345	0.0243727
ENSRNOG00000016091.4	Tmem169	2.064	4.8503e-07	-1.68	0.00703107
ENSRNOG00000010756.7	Tp53	0.462	5.36272e-05	-0.759	2.92658e-09
ENSRNOG00000007319.7	Trib3	0.423	1.3939e-06	-1.254	1.71736e-07
ENSRNOG00000048580.3	Trip6	1.034	0.00516704	-1.407	0.0333184
ENSRNOG00000015140.6	Trmt13	0.305	0.0269435	-0.647	0.000108686
ENSRNOG00000009076.6	Ttpal	0.734	0.0031956	-0.768	0.000661623
ENSRNOG00000061216.1	Tubb5	0.251	4.51434e-06	-0.923	9.25376e-30
ENSRNOG00000015914.7	U2af2	0.432	0.0407623	-0.693	0.0212029
ENSRNOG00000052785.1	Uba2-ps1	1.172	4.37241e-05	-0.597	0.0271249
ENSRNOG00000013741.7	Ube2d3	0.303	0.00808284	-0.44	0.019393
ENSRNOG00000048411.2	Uhrf1	0.566	0.0151654	-1.536	1.27916e-05
ENSRNOG00000001797.6	Umps	0.195	0.0277209	-0.928	4.35413e-18
ENSRNOG00000000867.6	Vars	0.197	0.0385341	-0.387	0.00283123
ENSRNOG00000054420.1	Vdr	5.253	8.70882e-114	-2.338	0.028248
ENSRNOG00000027491.4	Vldlr	0.468	0.00744673	-0.725	0.00503478
ENSRNOG00000030683.5	Vps26a	0.595	8.30757e-09	-0.854	1.28048e-09
ENSRNOG00000017612.5	Vps35	0.466	2.15925e-10	-0.632	4.86226e-11
ENSRNOG00000021081.6	Vps72	1.193	4.82053e-13	-0.578	1.7758e-05
ENSRNOG00000004359.7	Wars	0.351	1.21598e-05	-0.38	0.00885792
ENSRNOG00000001483.5	Wbscr16	1.55	6.01001e-06	-0.626	0.0364863
ENSRNOG00000010017.6	Wee1	0.303	0.0154837	-0.446	0.0035928
ENSRNOG00000005826.5	AABR07065923.1	-0.286	0.0300207	0.763	0.000559361
ENSRNOG00000002778.6	Aatf	-0.244	0.0389935	0.493	3.62957e-05
ENSRNOG00000031325.5	Abi1	-0.481	1.30214e-05	0.304	0.0159004
ENSRNOG00000015772.5	AC097890.1	-0.21	0.0471607	0.43	0.000376194
ENSRNOG00000021960.2	AC109958.1	-0.417	1.78902e-05	0.85	1.22837e-12
ENSRNOG00000057502.1	AC126148.2	-0.631	0.0377407	0.77	0.0469414
ENSRNOG00000032908.5	Acaa1b	-1.061	0.0460174	2.663	8.02987e-06
ENSRNOG00000004828.7	Acvr1c	-1.127	1.91468e-06	0.837	0.0012691
ENSRNOG00000014963.6	Adgrg1	-0.351	4.39762e-05	0.561	1.73606e-05
ENSRNOG00000054401.1	Adgrg4	-1.524	0.00315626	1.53	9.1672e-05
ENSRNOG00000047545.1	Adra2a	-0.469	0.0184835	0.831	0.000794012
ENSRNOG00000038319.1	Akr1c19	-0.788	0.000146217	0.466	0.0252172
ENSRNOG00000006369.5	Alg2	-0.305	0.00191189	0.75	6.41704e-15
ENSRNOG00000007032.3	Amigo2	-1.751	6.31699e-68	0.24	0.0302871
ENSRNOG00000008459.4	Anapc13	-0.82	5.92409e-15	0.529	0.000255744
ENSRNOG00000016358.6	Apba2	-0.477	0.00921966	0.733	0.000804671
ENSRNOG00000004807.6	Arf2	-0.915	4.4324e-10	0.492	0.0185432
ENSRNOG00000014521.5	Armc8	-0.615	0.0167881	1.025	2.10815e-05
ENSRNOG00000010775.7	Arrdc4	-0.466	0.0026818	0.434	0.0315369
ENSRNOG00000058973.1	Atad2b	-0.455	0.003934	0.391	0.000772354
ENSRNOG00000019804.5	B3gat3	-0.355	0.0012447	0.557	0.000326544
ENSRNOG00000056984.1	Baz2b	-0.343	3.97613e-05	0.581	6.34254e-09
ENSRNOG00000003151.7	Bfar	-0.567	1.90149e-07	0.36	0.0216069
ENSRNOG00000010133.7	Bpgm	-0.552	0.0016059	0.604	0.000116336
ENSRNOG00000048061.2	Brcc3	-0.472	5.37082e-08	0.441	8.43645e-05
ENSRNOG00000006770.7	Brd4	-0.164	0.0413356	0.372	0.000199473
ENSRNOG00000008414.8	Bsg	-0.317	4.0704e-05	0.419	0.000168287
ENSRNOG00000011796.7	C1r	-1.172	0.012767	2.265	3.57326e-79
ENSRNOG00000038202.3	Calml4	-0.565	7.35242e-09	1.198	6.29305e-35
ENSRNOG00000016322.2	Camk2n1	-0.843	1.52578e-17	0.489	0.00551094
ENSRNOG00000003239.6	Cant1	-0.406	0.00101429	0.33	0.0186114
ENSRNOG00000023064.3	Catsper2	-0.851	0.0156301	1.208	0.0318465
ENSRNOG00000000397.6	Ccar1	-0.461	7.73188e-08	0.445	0.000100674
ENSRNOG00000005902.6	Ccdc34	-0.213	0.0100432	0.329	0.00609809
ENSRNOG00000057710.1	Ccnd2	-1.118	2.8047e-17	0.926	3.11671e-13
ENSRNOG00000053428.1	Ccpg1	-0.599	1.71924e-09	0.456	0.000173932
ENSRNOG00000016451.4	Cd1d1	-0.949	0.00521554	0.703	0.000661645
ENSRNOG00000006689.7	Chd7	-0.695	3.67537e-27	0.344	0.000652867
ENSRNOG00000013829.6	Chrna3	-0.751	0.0166256	1.057	2.12637e-10
ENSRNOG00000019918.3	Coasy	-0.485	0.000260791	0.582	6.83626e-06
ENSRNOG00000015686.6	Col4a3bp	-0.295	0.0101275	0.455	0.000433264
ENSRNOG00000021177.5	Cox8a	-0.194	0.0101971	0.337	0.0101783
ENSRNOG00000009414.6	Creld1	-0.854	5.67413e-12	0.386	0.00456605
ENSRNOG00000019374.6	Csk	-0.469	4.26253e-06	0.396	0.00157817
ENSRNOG00000003772.7	Csrp2	-0.242	0.00714746	0.472	0.000137223
ENSRNOG00000005195.6	Cst3	-0.548	3.21647e-08	0.842	1.38983e-07
ENSRNOG00000019708.6	Ctsf	-0.402	0.000882841	0.558	4.77883e-05
ENSRNOG00000015205.6	Cyb5a	-0.445	0.000235548	1.24	1.02743e-12
ENSRNOG00000014588.6	Dbr1	-0.686	0.00732769	1.177	1.4573e-06
ENSRNOG00000047712.1	Dcx	-0.694	4.36999e-11	0.366	0.0313227
ENSRNOG00000015079.7	Ddost	-0.614	2.17623e-10	0.688	5.93119e-08
ENSRNOG00000021232.6	Ddrgk1	-0.307	0.00113012	0.559	4.90455e-07
ENSRNOG00000000150.7	Dnajc1	-0.587	0.000119907	0.541	6.73061e-06
ENSRNOG00000005924.6	Dstn	-0.199	0.0408586	0.77	3.88333e-14
ENSRNOG00000004903.6	Ebp	-0.622	1.71302e-06	0.449	0.0243422
ENSRNOG00000033064.6	Edil3	-0.515	0.00796312	1.09	7.44026e-07
ENSRNOG00000008452.7	Eid1	-0.305	7.69933e-08	0.262	0.0011641
ENSRNOG00000060329.1	Emb	-0.646	1.93311e-13	0.316	0.023158
ENSRNOG00000018097.6	Emc1	-0.484	0.00454118	0.577	8.79688e-06
ENSRNOG00000056580.1	En1	-1.366	1.45115e-21	0.493	0.0213035
ENSRNOG00000001852.7	Ergic2	-0.393	1.44366e-05	0.369	0.047213
ENSRNOG00000007283.6	Erlec1	-0.352	0.00035645	0.455	0.000184488
ENSRNOG00000050834.2	Fam102a	-1.26	4.76538e-35	0.768	2.87868e-09
ENSRNOG00000008443.5	Fam234b	-0.351	0.00948371	0.317	0.046643
ENSRNOG00000010889.6	Fbxw7	-0.28	0.0139063	0.628	1.9545e-10
ENSRNOG00000021153.6	Fkbp2	-0.533	3.01259e-08	0.731	0.000119847
ENSRNOG00000009139.7	Fubp3	-0.377	0.0222917	0.427	0.0442127
ENSRNOG00000000774.8	Gabbr1	-0.522	0.000172647	0.63	1.83854e-05
ENSRNOG00000013090.7	Gadd45g	-0.521	4.53896e-15	0.301	0.00524789
ENSRNOG00000019724.6	Ganab	-0.579	8.09382e-07	0.536	0.0101812
ENSRNOG00000003119.4	Gc	-0.341	9.96827e-12	0.753	1.56939e-20
ENSRNOG00000000823.6	Gcc2	-0.293	0.000143818	0.331	0.00549945
ENSRNOG00000012975.7	Ggcx	-0.813	0.00137505	0.76	0.000932385
ENSRNOG00000015239.7	Ginm1	-1.018	0.00371071	0.68	0.0272278
ENSRNOG00000057367.1	Glud1	-0.169	0.00571662	0.395	4.69369e-08
ENSRNOG00000019482.7	Gnao1	-0.747	7.09581e-12	0.709	1.96231e-06
ENSRNOG00000047374.2	Gnas	-0.304	0.000746873	1.487	1.593e-34
ENSRNOG00000003506.5	Gosr2	-0.465	6.41353e-05	0.605	6.79029e-08
ENSRNOG00000000848.6	Gpank1	-0.292	0.00939969	0.377	0.0178664
ENSRNOG00000021044.7	Gpatch8	-0.352	9.87679e-05	0.471	3.11617e-06
ENSRNOG00000046128.1	Gpr108	-0.465	0.000725042	0.794	2.05397e-10
ENSRNOG00000049771.1	Gstt1	-0.368	0.00633214	1.22	2.98162e-16
ENSRNOG00000016218.7	Gtf3c1	-0.188	0.0478801	0.445	0.00214656
ENSRNOG00000000913.8	Gusb	-0.523	0.0082373	0.804	0.000722707
ENSRNOG00000006532.5	H3f3b	-0.697	4.37281e-38	0.197	0.0288834
ENSRNOG00000003464.6	Hid1	-0.392	4.45496e-06	0.407	0.000169378
ENSRNOG00000015866.5	Hint2	-0.236	0.0107993	0.572	1.39124e-05
ENSRNOG00000024689.6	Hopx	-1.21	0.0124858	2.063	4.42007e-05
ENSRNOG00000060853.1	Iah1	-0.682	2.88569e-08	0.541	3.43993e-06
ENSRNOG00000012417.4	Iapp	-0.478	9.39428e-09	0.691	9.8873e-10
ENSRNOG00000020369.7	Igf2	-0.529	1.32675e-07	0.298	0.0234892
ENSRNOG00000012052.5	Ins1	-1.35	1.57829e-185	0.475	3.53838e-10
ENSRNOG00000020405.3	Ins2	-1.584	3.92013e-115	1.713	1.19035e-130
ENSRNOG00000004678.4	Itln1	-0.292	0.00330325	0.691	4.40415e-12
ENSRNOG00000016271.5	Itm2b	-0.595	6.74942e-17	0.372	0.000301803
ENSRNOG00000007104.7	Itpr1	-0.309	0.0282571	0.926	4.34943e-13
ENSRNOG00000009175.5	Jagn1	-0.277	0.0260254	0.439	0.000942275
ENSRNOG00000019729.5	Jmjd8	-1.047	6.52253e-10	0.622	6.31041e-07
ENSRNOG00000016379.7	Jtb	-0.234	0.0445957	0.282	0.0484962
ENSRNOG00000010591.8	Kdm5a	-0.357	1.13819e-09	0.242	0.012877
ENSRNOG00000009779.5	Krt8	-0.582	4.39297e-38	0.544	2.42095e-12
ENSRNOG00000038366.4	Larp1b	-0.361	0.000954514	0.384	0.00332998
ENSRNOG00000009958.6	LOC100151767	-0.673	9.04032e-15	0.366	0.0118744
ENSRNOG00000012269.5	Lpcat3	-0.38	0.00158867	0.57	6.09738e-08
ENSRNOG00000014303.6	Lrp11	-0.3	0.000777503	0.611	9.42954e-07
ENSRNOG00000005176.8	Map7d2	-0.236	0.0101936	0.462	1.23429e-06
ENSRNOG00000005133.9	Mapt	-0.301	6.52669e-09	1.048	2.1438e-55
ENSRNOG00000061050.1	Mboat2	-0.972	1.18538e-08	0.875	1.2092e-05
ENSRNOG00000003679.6	Med13	-0.349	0.0080489	0.367	0.00313084
ENSRNOG00000020363.6	Med25	-0.353	0.00104403	0.285	0.0338771
ENSRNOG00000007053.7	Med7	-0.772	0.000411619	0.699	0.0122639
ENSRNOG00000007743.7	Mgst1	-0.51	0.00291416	0.396	0.00232532
ENSRNOG00000018502.7	Mon1a	-0.877	0.0411059	2.026	2.21318e-15
ENSRNOG00000030319.2	Morn2	-0.787	0.0175181	1.155	0.00238892
ENSRNOG00000055319.1	Mrfap1	-0.157	0.0232814	0.265	0.0454587
ENSRNOG00000003724.7	Mrpl27	-0.406	1.22786e-05	0.291	0.00848193
ENSRNOG00000008279.3	Mrps15	-0.277	0.00618436	0.45	1.34104e-05
ENSRNOG00000001842.7	Mrps35	-0.245	0.0468841	0.617	0.000621186
ENSRNOG00000009643.7	Msl1	-0.463	3.1283e-08	0.44	3.99419e-05
ENSRNOG00000002215.7	Mylk	-0.644	5.51527e-06	0.336	0.0239086
ENSRNOG00000017346.6	Myt1	-0.854	9.85142e-28	0.385	0.00138637
ENSRNOG00000004068.7	Ncoa1	-0.319	0.00775534	0.27	0.0374194
ENSRNOG00000007393.6	Ndrg1	-0.559	6.23503e-17	0.474	0.000193784
ENSRNOG00000020339.7	Neurl1	-0.58	1.30307e-10	0.388	0.00515939
ENSRNOG00000005609.7	Neurod1	-0.465	7.18288e-13	0.283	0.00101785
ENSRNOG00000008449.6	Neurod4	-1.099	9.32951e-05	0.458	0.0137155
ENSRNOG00000015749.2	Nme3	-0.631	6.56997e-10	0.446	0.000731115
ENSRNOG00000005344.6	Nol10	-0.449	0.0161302	0.426	0.0460892
ENSRNOG00000010308.5	Nr2f2	-0.568	0.00410863	0.765	0.000404236
ENSRNOG00000020644.4	Nsg2	-0.172	0.00606471	0.731	7.70573e-19
ENSRNOG00000018297.5	Ocln	-1.152	1.46161e-07	0.543	0.000799123
ENSRNOG00000025570.5	Os9	-0.248	0.000752441	0.286	0.00473036
ENSRNOG00000036689.2	P4hb	-0.337	2.50078e-09	0.557	1.57521e-06
ENSRNOG00000042195.3	Pabpn1	-0.437	2.46293e-07	0.502	0.00019008
ENSRNOG00000029784.4	Pak1	-0.612	0.00760632	1.479	1.95399e-27
ENSRNOG00000033719.2	Pcdhb12	-1.204	0.0145139	0.732	0.0124774
ENSRNOG00000001628.6	Pcp4	-0.523	5.00832e-09	0.975	4.59948e-23
ENSRNOG00000011417.5	Pde3b	-0.495	4.59739e-11	0.698	7.78973e-14
ENSRNOG00000015018.7	Pdia3	-0.163	0.0125661	0.365	1.42326e-07
ENSRNOG00000046458.1	Pdx1	-0.605	1.00042e-20	0.356	0.00378411
ENSRNOG00000022844.5	Pdzrn4	-0.409	0.041184	1.558	1.94098e-29
ENSRNOG00000001136.6	Pebp1	-0.233	0.000382609	0.864	1.00803e-31
ENSRNOG00000011994.6	Perp	-0.888	2.9771e-23	0.932	7.03996e-22
ENSRNOG00000012786.7	Pgrmc1	-0.37	1.33735e-06	0.287	0.00269678
ENSRNOG00000004205.6	Pkdcc	-0.823	1.52877e-10	1.053	2.17059e-07
ENSRNOG00000012295.7	Pla2g6	-0.456	9.5318e-05	0.384	0.0168698
ENSRNOG00000016863.4	Pnmal2	-0.681	1.26322e-18	0.536	5.50564e-06
ENSRNOG00000017843.6	Polr3k	-0.4	0.0449263	0.709	0.0315073
ENSRNOG00000012686.7	Pomc	-1.259	0.000174429	0.707	0.00365439
ENSRNOG00000016781.7	Ppib	-0.631	8.08953e-11	0.342	0.0382778
ENSRNOG00000015552.7	Ppil4	-0.674	1.65239e-13	0.561	1.02016e-05
ENSRNOG00000014436.7	Ppip5k1	-0.359	0.000280495	0.693	3.17971e-07
ENSRNOG00000004145.7	Prorsd1	-0.525	0.000290426	1.251	2.28543e-28
ENSRNOG00000020438.5	Prpf38b	-0.34	4.7212e-05	0.538	3.24142e-07
ENSRNOG00000000571.6	Psap	-0.182	0.000263205	0.343	0.00480862
ENSRNOG00000013493.6	Psma4	-0.345	5.42243e-07	0.203	0.0121384
ENSRNOG00000060098.1	Ptms	-0.286	2.80995e-07	0.327	0.00572049
ENSRNOG00000005003.4	Ptprn2	-0.472	7.2636e-07	0.63	1.17713e-05
ENSRNOG00000004288.5	Ptrh2	-0.59	4.10469e-06	0.557	4.73931e-05
ENSRNOG00000003649.8	Qsox1	-0.654	2.52234e-08	0.367	0.0115765
ENSRNOG00000011489.7	R3hdm4	-0.224	0.0455108	0.802	7.63352e-14
ENSRNOG00000052499.1	Rab27a	-0.661	0.0134708	0.731	0.00429097
ENSRNOG00000006670.3	Rai2	-0.618	0.00986183	0.917	4.561e-08
ENSRNOG00000002652.7	Rap1gap2	-0.713	1.52462e-26	0.567	0.00289989
ENSRNOG00000005388.6	Rassf3	-0.295	0.00229363	0.741	1.24142e-10
ENSRNOG00000012237.6	Rdx	-0.616	1.41929e-21	0.402	1.13663e-05
ENSRNOG00000017090.7	RGD1308706	-0.853	0.00100119	0.393	0.022268
ENSRNOG00000032042.4	RGD1560108	-0.499	0.000665435	0.985	2.11423e-08
ENSRNOG00000005918.5	RGD1563941	-0.521	0.00369972	0.497	0.0105642
ENSRNOG00000000474.6	Rgl2	-0.425	0.0201891	0.588	0.0464565
ENSRNOG00000027024.5	Rgs16	-0.505	0.0153851	0.482	0.046643
ENSRNOG00000051102.1	Rn50_1_1361.1	-0.439	2.17404e-09	0.531	3.91528e-09
ENSRNOG00000062158.1	Rn60_1_2212.4	-0.439	1.28179e-07	0.793	1.44743e-13
ENSRNOG00000009658.5	Rnf19a	-0.479	2.24862e-05	0.345	0.0243009
ENSRNOG00000061429.1	Rph3al	-0.623	2.24297e-14	0.479	0.000367029
ENSRNOG00000004741.5	Rpl19	-0.708	0.00161598	0.571	0.0330166
ENSRNOG00000046345.2	Rpn1	-0.328	5.41233e-10	0.293	6.6973e-06
ENSRNOG00000007492.7	Rpn2	-0.214	0.00120682	1.1	4.2144e-44
ENSRNOG00000028436.3	Rprml	-0.623	2.21714e-25	0.939	4.30102e-35
ENSRNOG00000023639.5	Rpusd1	-0.358	0.000605388	0.596	1.94695e-05
ENSRNOG00000007051.6	Rraga	-0.402	0.000551513	1.631	2.05779e-06
ENSRNOG00000001238.7	Rsrc2	-0.211	0.0102617	0.289	0.00744464
ENSRNOG00000010784.6	Scg3	-0.451	1.7685e-22	0.441	7.18212e-08
ENSRNOG00000005007.7	Scn3a	-0.824	7.52719e-24	0.315	0.00223669
ENSRNOG00000019981.6	Sdf4	-0.295	0.0108236	0.685	5.73093e-11
ENSRNOG00000009057.4	Sec62	-0.309	1.068e-05	0.317	0.00265648
ENSRNOG00000061231.1	Selm	-0.696	2.67041e-32	0.581	2.4421e-08
ENSRNOG00000015277.7	Serf2	-0.248	0.00286259	0.327	0.000808485
ENSRNOG00000012989.6	Serinc2	-0.494	0.00163983	0.75	1.41808e-08
ENSRNOG00000007457.4	Serping1	-1.011	4.36775e-10	0.788	5.70588e-08
ENSRNOG00000027098.4	Sez6l2	-0.241	0.000404795	0.477	2.08073e-06
ENSRNOG00000003038.7	Sft2d2	-0.644	1.11828e-06	0.296	0.0439535
ENSRNOG00000002208.6	Shroom3	-0.792	7.03261e-14	0.753	1.9139e-12
ENSRNOG00000032254.5	Sin3a	-0.395	0.00153079	0.357	0.00788882
ENSRNOG00000005302.7	Slc2a9	-2.748	0.000643612	2.37	9.46696e-07
ENSRNOG00000031213.5	Slc39a11	-0.345	0.000586952	0.831	4.1632e-11
ENSRNOG00000003835.5	Slc43a2	-0.861	5.44384e-21	0.453	8.22245e-05
ENSRNOG00000009019.6	Slc6a6	-0.381	1.86779e-05	0.948	3.06307e-25
ENSRNOG00000009271.6	Smarca4	-0.148	0.00570433	0.225	0.0455661
ENSRNOG00000049642.2	Smim5	-1.006	0.000140116	1.466	3.05066e-10
ENSRNOG00000008642.7	Snx11	-0.558	0.00044535	0.403	0.0408355
ENSRNOG00000002021.8	Son	-0.202	0.000855812	0.365	5.87164e-06
ENSRNOG00000010882.4	Sptlc1	-0.387	4.90628e-08	0.287	0.0131982
ENSRNOG00000010543.6	Srpra	-0.278	0.000829563	0.219	0.0352579
ENSRNOG00000002793.5	Sstr2	-1.039	0.00207635	6.284	7.18962e-10
ENSRNOG00000019491.6	Stard10	-0.21	0.0147321	0.344	0.00730396
ENSRNOG00000000994.4	Stxbp2	-0.487	0.000155333	0.53	0.00240539
ENSRNOG00000008000.3	Syt13	-0.617	2.28905e-13	0.447	0.00624153
ENSRNOG00000027326.5	Tada2b	-0.188	0.0245181	0.294	0.02939
ENSRNOG00000003174.7	Tapt1	-0.574	5.2013e-06	0.522	0.0176141
ENSRNOG00000019383.7	Tef	-0.64	0.000623283	0.594	0.000411549
ENSRNOG00000011387.8	Tet3	-0.721	1.08991e-06	1.031	7.58818e-05
ENSRNOG00000001159.6	Tff3	-0.446	8.29425e-09	2.142	5.5047e-142
ENSRNOG00000001633.7	Tfg	-0.277	0.046776	0.647	6.06295e-05
ENSRNOG00000002418.7	Tgfb2	-0.801	0.0126018	1.971	8.35429e-05
ENSRNOG00000003928.7	Tmco1	-0.602	4.29536e-15	0.248	0.0141041
ENSRNOG00000021882.6	Tmed9	-0.188	0.00622329	0.32	0.012517
ENSRNOG00000002434.7	Tmem100	-3.555	0.0326055	6.575	7.84665e-11
ENSRNOG00000009220.5	Tmem17	-0.848	1.1522e-06	0.554	0.0427703
ENSRNOG00000019266.4	Tmem223	-0.784	1.8809e-10	0.413	0.00334482
ENSRNOG00000025476.5	Tmem252	-0.789	3.7661e-08	0.709	6.51749e-06
ENSRNOG00000010895.6	Tmem30a	-0.426	0.00518101	0.53	0.021136
ENSRNOG00000043114.1	Tomm7	-0.173	0.0194447	0.499	0.00389762
ENSRNOG00000047611.2	Top1	-0.282	0.000851298	0.463	5.10012e-06
ENSRNOG00000059344.1	Tpcn1	-0.467	0.0326724	0.43	0.0238398
ENSRNOG00000016246.5	Tshz1	-0.932	9.03469e-23	0.632	4.46553e-08
ENSRNOG00000027784.4	Tsku	-1.662	0.000115269	0.869	0.0278639
ENSRNOG00000003786.6	Tspan6	-0.47	0.00396704	0.506	0.00200316
ENSRNOG00000057823.1	Ubc	-0.489	3.64031e-16	0.252	0.000671617
ENSRNOG00000004544.7	Ube2e3	-0.519	5.57057e-08	0.745	5.53152e-12
ENSRNOG00000003706.5	Ufc1	-0.299	0.0233432	0.31	0.0190821
ENSRNOG00000037505.3	Ulk1	-0.491	0.000189724	0.761	0.00337388
ENSRNOG00000023593.7	Upf2	-0.228	0.030169	0.448	0.00180249
ENSRNOG00000007710.6	Usp20	-0.265	0.0359191	0.39	0.00916456
ENSRNOG00000003071.7	Vamp4	-0.951	1.24615e-05	0.747	0.00376607
ENSRNOG00000001707.6	Vwa5b2	-0.611	0.00466934	0.583	0.0288291
ENSRNOG00000003845.6	Wnt3	-1.009	0.0296803	0.768	0.00349236
ENSRNOG00000051650.1	Ywhaq	-0.287	0.00227128	0.376	0.0113711
ENSRNOG00000016239.6	Zadh2	-0.613	4.5598e-07	0.652	3.34413e-05
ENSRNOG00000020161.5	Zbtb7a	-0.367	2.49924e-05	0.485	1.47041e-05
ENSRNOG00000009639.5	Zrsr1	-0.511	0.000329332	0.606	2.61347e-05

## Sheet: specific_INS1-DKO_1917
EnsemblGeneID	Symbol	logFC_INS1-DKO	FDR_INS1-DKO
ENSRNOG00000016149.7	Hoxc10	-8.18	1.95399e-27
ENSRNOG00000000502.6	Def6	-7.16	2.18603e-16
ENSRNOG00000059322.1	N4bp2l1	-6.097	1.51308e-07
ENSRNOG00000015071.4	Zim1	-6.075	3.73923e-09
ENSRNOG00000012083.6	St6galnac2	-5.594	2.27481e-05
ENSRNOG00000019093.8	Nrg2	-5.576	5.28119e-05
ENSRNOG00000055561.1	AC135265.1	-5.519	0.000120752
ENSRNOG00000058891.1	Cys1	-5.463	1.31323e-05
ENSRNOG00000049649.1	Hist1h2ah	-5.362	2.30969e-05
ENSRNOG00000043219.3	Fbn2	-5.202	7.67164e-05
ENSRNOG00000062002.1	Kcna3	-4.937	0.00371293
ENSRNOG00000002097.5	Rasl11b	-4.864	0.000543228
ENSRNOG00000046667.2	Fosb	-4.841	2.16629e-06
ENSRNOG00000061004.1	Asphd2	-4.808	2.80526e-07
ENSRNOG00000008015.5	Fos	-4.769	2.38859e-05
ENSRNOG00000014828.5	Avpi1	-4.698	8.27696e-06
ENSRNOG00000052177.1	AABR07068612.2	-4.649	0.00113787
ENSRNOG00000049880.1	Tmem200c	-4.616	5.99459e-06
ENSRNOG00000009571.7	Wipf3	-4.607	3.83608e-07
ENSRNOG00000040287.4	Cyp1b1	-4.495	0.00297875
ENSRNOG00000015538.3	Abcd2	-4.457	0.00362108
ENSRNOG00000051644.1	AABR07039342.1	-4.435	0.00365648
ENSRNOG00000011133.6	Trpc4	-4.39	1.52731e-06
ENSRNOG00000013541.5	Sh2d4a	-4.369	0.00784377
ENSRNOG00000047250.2	Gmfb	-4.33	3.97454e-05
ENSRNOG00000026705.5	Dgki	-4.312	1.01338e-06
ENSRNOG00000002159.6	Gpat3	-4.307	0.00601216
ENSRNOG00000010050.6	Stard9	-4.292	0.0176373
ENSRNOG00000003643.7	Tab3	-4.274	0.0117328
ENSRNOG00000003407.7	Ptpn14	-4.179	0.000167518
ENSRNOG00000046858.2	Arxes2	-4.175	0.0106944
ENSRNOG00000025809.3	Rn50_5_1061.2	-4.161	0.0108319
ENSRNOG00000046790.3	Irs4	-4.151	0.0262125
ENSRNOG00000057253.1	AABR07060560.4	-4.019	0.00934671
ENSRNOG00000029560.3	LOC100360439	-3.997	0.0169717
ENSRNOG00000021102.5	Scn1b	-3.996	8.37404e-34
ENSRNOG00000004926.7	Mettl15	-3.982	0.000582527
ENSRNOG00000016625.8	Slc22a2	-3.964	0.0203497
ENSRNOG00000042771.2	Apol3	-3.941	0.000858231
ENSRNOG00000019778.6	Ptrf	-3.933	0.0381132
ENSRNOG00000056184.1	Lrp2	-3.799	0.000412714
ENSRNOG00000053995.1	AABR07027810.4	-3.796	0.035855
ENSRNOG00000008517.4	Cdc42ep1	-3.783	0.000305917
ENSRNOG00000000483.8	Syngap1	-3.742	0.00410125
ENSRNOG00000014705.6	Rbm20	-3.686	0.00891365
ENSRNOG00000016921.4	Klhl11	-3.682	0.000462984
ENSRNOG00000054290.1	AABR07007998.1	-3.682	0.0235514
ENSRNOG00000048978.1	Nphp3	-3.678	0.00435596
ENSRNOG00000052439.1	AABR07071745.1	-3.612	0.0402826
ENSRNOG00000020948.5	Pth1r	-3.603	0.0393802
ENSRNOG00000007869.7	Wscd1	-3.584	1.84485e-10
ENSRNOG00000052745.1	Met	-3.56	1.83115e-06
ENSRNOG00000053804.1	Prmt8	-3.521	0.00534472
ENSRNOG00000038738.3	LOC685203	-3.495	0.00239395
ENSRNOG00000026124.5	Id3	-3.474	0.0017781
ENSRNOG00000022030.3	Aunip	-3.44	0.00370455
ENSRNOG00000007748.6	Tex15	-3.437	0.00291361
ENSRNOG00000001931.7	Fgf12	-3.412	1.48988e-06
ENSRNOG00000016877.5	Shisa7	-3.377	0.00769499
ENSRNOG00000030750.3	Zfp2	-3.348	0.00315605
ENSRNOG00000017212.7	Spsb1	-3.324	0.0215065
ENSRNOG00000005758.8	Btbd11	-3.307	0.0083462
ENSRNOG00000011809.7	Rpgrip1	-3.276	4.60397e-10
ENSRNOG00000027468.5	Slc6a15	-3.264	0.000163856
ENSRNOG00000014666.7	Tfeb	-3.253	2.36144e-27
ENSRNOG00000002754.4	Areg	-3.252	0.0195919
ENSRNOG00000005749.5	Foxred2	-3.236	2.13628e-16
ENSRNOG00000012807.6	C1qa	-3.229	0.000199795
ENSRNOG00000006368.2	Lrrn3	-3.228	0.0193923
ENSRNOG00000047531.2	Ccdc57	-3.226	0.00913439
ENSRNOG00000015148.8	Erc2	-3.215	9.67272e-05
ENSRNOG00000054765.1	Renbp	-3.212	5.15218e-08
ENSRNOG00000032183.5	Scmh1	-3.127	0.0335386
ENSRNOG00000002827.7	Rbfox1	-3.11	0.00778378
ENSRNOG00000029260.5	Pitpnm2	-3.062	2.53282e-28
ENSRNOG00000019311.3	Nfkb2	-3.054	0.0198044
ENSRNOG00000017420.7	Nudt6	-3.046	0.0342499
ENSRNOG00000008424.4	Aagab	-3.035	0.033344
ENSRNOG00000018987.5	Crebzf	-3.012	0.00412635
ENSRNOG00000020519.7	Olfm2	-2.993	3.96492e-08
ENSRNOG00000054920.1	AABR07032135.1	-2.984	0.000257572
ENSRNOG00000049785.3	Ranbp3	-2.974	0.0118255
ENSRNOG00000050742.3	Dnmbp	-2.951	0.000964825
ENSRNOG00000014366.3	Shc3	-2.897	0.0159004
ENSRNOG00000004783.5	Fam171b	-2.892	2.54053e-09
ENSRNOG00000021569.6	Tiam1	-2.886	0.000115665
ENSRNOG00000010031.7	Vtn	-2.875	0.0463397
ENSRNOG00000051636.1	AABR07049695.3	-2.86	0.0161046
ENSRNOG00000006231.7	Ptpro	-2.829	0.0225834
ENSRNOG00000006600.7	Unk	-2.828	0.044067
ENSRNOG00000017889.7	Serac1	-2.808	0.0272791
ENSRNOG00000047635.1	Tmem178b	-2.805	7.12822e-07
ENSRNOG00000052444.1	RGD1563091	-2.803	0.0238068
ENSRNOG00000018141.6	RGD1307443	-2.799	0.00650742
ENSRNOG00000011284.5	Sgms2	-2.764	0.0475931
ENSRNOG00000017209.6	Tubb3	-2.701	5.54094e-38
ENSRNOG00000053855.1	AABR07043031.2	-2.686	0.00435569
ENSRNOG00000015257.7	Coro2b	-2.684	4.38156e-05
ENSRNOG00000042404.3	Ccdc122	-2.683	0.0388157
ENSRNOG00000004564.8	Lrriq1	-2.659	0.0485611
ENSRNOG00000057568.1	AC114526.1	-2.656	0.0348491
ENSRNOG00000018371.4	Tubb6	-2.647	0.00032065
ENSRNOG00000010940.7	Acad11	-2.618	0.00423612
ENSRNOG00000021962.2	Fzd2	-2.593	5.3994e-05
ENSRNOG00000054774.1	AABR07070032.1	-2.562	0.0389602
ENSRNOG00000011250.6	Inmt	-2.545	0.0125686
ENSRNOG00000005392.3	Ngfr	-2.542	0.00136529
ENSRNOG00000021104.4	Emp3	-2.476	0.0195919
ENSRNOG00000018337.6	Caly	-2.475	0.00902962
ENSRNOG00000000824.6	Dse	-2.472	0.000282579
ENSRNOG00000017500.5	Mtss1l	-2.434	3.77089e-15
ENSRNOG00000024190.6	Rasef	-2.424	0.0169109
ENSRNOG00000010736.5	Pbx4	-2.417	1.17713e-05
ENSRNOG00000000459.7	Psmb9	-2.406	0.000764053
ENSRNOG00000021381.4	Ccdc68	-2.402	0.00513148
ENSRNOG00000002072.8	Eva1c	-2.385	0.0223026
ENSRNOG00000005727.6	Galnt3	-2.372	0.000106919
ENSRNOG00000028872.6	Rai14	-2.367	4.56072e-08
ENSRNOG00000007237.7	Id2	-2.359	1.86505e-12
ENSRNOG00000002272.5	Lnx1	-2.354	0.000189383
ENSRNOG00000010688.3	Nrgn	-2.336	7.18908e-28
ENSRNOG00000006144.6	Cntn3	-2.334	3.77652e-05
ENSRNOG00000003266.6	LOC100361655	-2.329	0.000852844
ENSRNOG00000001962.8	Fam3b	-2.302	5.45402e-07
ENSRNOG00000014367.6	Ephb6	-2.302	1.47431e-06
ENSRNOG00000013148.5	Rad54l	-2.292	0.000277431
ENSRNOG00000055962.1	Bgn	-2.25	0.00251041
ENSRNOG00000018484.5	Plk3	-2.245	0.00043347
ENSRNOG00000049407.1	Shisa8	-2.24	0.00613043
ENSRNOG00000014686.8	Kcnd3	-2.232	0.00335126
ENSRNOG00000057852.1	Cacng6	-2.229	3.84539e-16
ENSRNOG00000026293.2	Jun	-2.189	5.0931e-13
ENSRNOG00000025142.5	Mex3b	-2.18	0.00459174
ENSRNOG00000000596.6	Fyn	-2.161	2.2583e-28
ENSRNOG00000020743.5	Cyp2s1	-2.149	0.00733946
ENSRNOG00000003496.7	Tbc1d9	-2.133	6.26919e-25
ENSRNOG00000001123.4	RGD1562310	-2.128	0.0434684
ENSRNOG00000015468.7	Bpifb1	-2.108	0.00268645
ENSRNOG00000010959.4	Klhl25	-2.103	0.00125868
ENSRNOG00000002229.6	Adcy5	-2.101	0.00202131
ENSRNOG00000052701.1	Coa6	-2.096	0.00506926
ENSRNOG00000017354.6	Zyx	-2.095	4.1632e-11
ENSRNOG00000019161.7	Cpeb1	-2.086	2.72712e-18
ENSRNOG00000029273.5	E2f3	-2.077	9.63698e-11
ENSRNOG00000012482.7	Ndrg4	-2.067	5.16196e-09
ENSRNOG00000007331.6	Rragd	-2.06	8.1207e-12
ENSRNOG00000031247.4	Lekr1	-2.051	0.00539742
ENSRNOG00000003687.6	Rgs2	-2.051	0.0154205
ENSRNOG00000007214.4	Oma1	-2.046	0.0241053
ENSRNOG00000020013.7	Psrc1	-2.043	0.000258037
ENSRNOG00000004489.7	Adgre5	-2.043	0.00879406
ENSRNOG00000023824.6	RGD1561648	-2.041	0.0188987
ENSRNOG00000020906.5	Pola2	-2.032	6.27082e-05
ENSRNOG00000000142.5	Plxdc2	-2.03	0.0478339
ENSRNOG00000042426.2	Cyp4v3	-2.025	0.00125081
ENSRNOG00000038297.4	Plekhd1	-2.022	0.00632206
ENSRNOG00000020653.4	S1pr2	-2.02	0.0067138
ENSRNOG00000056243.1	ST7	-2.018	0.00269367
ENSRNOG00000006646.6	Vopp1	-2.01	1.3697e-08
ENSRNOG00000042189.2	Rab31	-2.01	1.71298e-05
ENSRNOG00000018109.4	Clic4	-2.01	0.00589335
ENSRNOG00000004923.6	Map4k5	-2.007	0.0105642
ENSRNOG00000000816.7	Ppp1r18	-2.004	0.00218279
ENSRNOG00000027230.7	Fhod3	-2.002	0.000286826
ENSRNOG00000009951.5	Aif1l	-2	6.61802e-11
ENSRNOG00000003302.5	Flcn	-1.991	3.25904e-17
ENSRNOG00000042276.1	Trappc2	-1.987	0.012826
ENSRNOG00000007964.4	Tp53inp1	-1.984	0.0385187
ENSRNOG00000051442.1	AABR07036019.1	-1.982	0.0105524
ENSRNOG00000012098.6	Adcyap1r1	-1.962	0.00103163
ENSRNOG00000009972.7	Rara	-1.951	2.87269e-18
ENSRNOG00000009411.7	Chn2	-1.951	0.000102855
ENSRNOG00000014142.6	Ogfrl1	-1.937	0.0212029
ENSRNOG00000021272.6	Mcm8	-1.931	0.000285955
ENSRNOG00000028092.2	Cpa2	-1.924	4.09211e-48
ENSRNOG00000049900.1	Irf2bp2	-1.921	0.00227588
ENSRNOG00000001608.6	Nxpe3	-1.92	0.026347
ENSRNOG00000004195.8	Dtl	-1.896	0.00214544
ENSRNOG00000038047.3	Mt1	-1.891	0.00136292
ENSRNOG00000024594.6	Fhdc1	-1.848	2.80747e-07
ENSRNOG00000007764.7	Frmd4b	-1.845	0.00838267
ENSRNOG00000020468.6	Stard4	-1.833	0.00356514
ENSRNOG00000000488.4	Hmga1	-1.827	0.00113326
ENSRNOG00000018992.7	Dpysl3	-1.787	0.0179563
ENSRNOG00000015741.3	Slc2a13	-1.778	0.0381999
ENSRNOG00000052757.1	AABR07049695.4	-1.777	7.94997e-11
ENSRNOG00000011863.5	Gins3	-1.775	4.58524e-10
ENSRNOG00000033568.4	Mapk8ip3	-1.775	0.0020416
ENSRNOG00000021484.4	AABR07003537.1	-1.755	6.70231e-05
ENSRNOG00000000412.5	Slc35f1	-1.753	0.00504929
ENSRNOG00000026647.4	Cxcl16	-1.746	6.86312e-06
ENSRNOG00000018214.6	Bok	-1.726	3.6705e-05
ENSRNOG00000020465.4	Ripk3	-1.721	0.00249219
ENSRNOG00000017307.5	Prss23	-1.719	3.65184e-18
ENSRNOG00000004100.5	Trib1	-1.718	0.00112842
ENSRNOG00000018052.7	Cnksr3	-1.715	3.29438e-06
ENSRNOG00000058981.1	AABR07031683.1	-1.715	0.0246082
ENSRNOG00000009014.7	Slc35f2	-1.707	0.0334762
ENSRNOG00000059171.1	AC135265.4	-1.695	0.00300141
ENSRNOG00000016561.4	Ns5atp9	-1.693	0.0266035
ENSRNOG00000005289.7	Prkd3	-1.686	0.000270387
ENSRNOG00000027234.4	Zfp367	-1.679	1.06959e-08
ENSRNOG00000058571.1	AABR07024542.1	-1.679	1.89263e-07
ENSRNOG00000011254.7	Fam76a	-1.675	0.0113904
ENSRNOG00000013215.8	Dctd	-1.666	1.24357e-05
ENSRNOG00000001891.8	Gnb1l	-1.659	0.0391251
ENSRNOG00000002273.6	Naaa	-1.655	0.0238856
ENSRNOG00000006226.5	Cacng2	-1.648	2.88039e-07
ENSRNOG00000012008.3	S100a3	-1.644	0.000115776
ENSRNOG00000012051.7	Ncaph	-1.641	1.08912e-14
ENSRNOG00000028368.7	Etnk2	-1.614	0.00142725
ENSRNOG00000023812.5	Raver2	-1.604	0.000475782
ENSRNOG00000019549.8	Akap12	-1.598	1.91335e-58
ENSRNOG00000008658.6	Mitf	-1.596	6.3827e-05
ENSRNOG00000028677.6	LOC361346	-1.587	0.00203337
ENSRNOG00000061415.1	Taf1b	-1.582	0.0263618
ENSRNOG00000005705.7	Qpct	-1.58	0.000329856
ENSRNOG00000012176.6	Rab27b	-1.569	0.0413138
ENSRNOG00000010071.6	RGD1560010	-1.554	0.0025664
ENSRNOG00000020908.7	LOC303566	-1.55	2.48401e-05
ENSRNOG00000014336.7	Mcm5	-1.548	4.6617e-27
ENSRNOG00000017593.7	Mtr	-1.547	0.00742923
ENSRNOG00000009303.7	Zwilch	-1.546	4.25514e-07
ENSRNOG00000020541.7	Nprl3	-1.541	0.00938763
ENSRNOG00000011404.2	Chkb	-1.531	0.0286632
ENSRNOG00000059276.1	LOC498265	-1.524	0.00335253
ENSRNOG00000015810.5	Trip13	-1.523	9.60748e-07
ENSRNOG00000053691.1	Lama5	-1.521	0.0374194
ENSRNOG00000015488.7	Tead1	-1.52	0.009134
ENSRNOG00000020238.6	Plekhh3	-1.518	7.57899e-08
ENSRNOG00000003726.7	Scml2	-1.51	0.00610813
ENSRNOG00000024040.5	Mb21d2	-1.509	0.00178286
ENSRNOG00000031916.5	Timeless	-1.505	5.1953e-30
ENSRNOG00000024125.6	Slain1	-1.497	0.00182357
ENSRNOG00000001342.8	Wdr66	-1.496	0.0252384
ENSRNOG00000018516.5	Impa2	-1.482	2.64486e-06
ENSRNOG00000017887.6	Mutyh	-1.479	0.00129996
ENSRNOG00000019773.7	AABR07044089.1	-1.475	0.014455
ENSRNOG00000037613.4	Kdm6b	-1.47	0.00304343
ENSRNOG00000010605.5	Gsc	-1.464	0.000182943
ENSRNOG00000037221.2	Tipinl1	-1.464	0.0142815
ENSRNOG00000009773.6	Elovl4	-1.463	1.10305e-06
ENSRNOG00000011351.7	Mat1a	-1.46	0.00428498
ENSRNOG00000046338.2	LOC100909824	-1.46	0.0182557
ENSRNOG00000015195.6	Hdhd3	-1.458	0.0290132
ENSRNOG00000005042.7	Ranbp17	-1.457	0.0109046
ENSRNOG00000009790.5	Kcnk3	-1.453	4.78733e-65
ENSRNOG00000009739.8	RGD1564420	-1.452	5.32827e-11
ENSRNOG00000003979.8	Zranb3	-1.45	0.00886166
ENSRNOG00000011603.7	Cab39l	-1.45	0.0175416
ENSRNOG00000012709.4	Bag2	-1.449	0.000435109
ENSRNOG00000000985.8	Cpsf4	-1.436	0.000227021
ENSRNOG00000012062.5	Npc2	-1.43	9.91439e-19
ENSRNOG00000005053.2	Egln3	-1.428	0.00769499
ENSRNOG00000005951.5	AABR07052085.1	-1.426	0.016292
ENSRNOG00000013585.7	Nmnat3	-1.42	0.00119341
ENSRNOG00000012622.6	Mmp15	-1.416	0.00040861
ENSRNOG00000054033.1	Adap1	-1.41	1.06258e-14
ENSRNOG00000024019.6	Ccdc6	-1.409	0.012502
ENSRNOG00000032487.4	Sts	-1.402	4.42007e-05
ENSRNOG00000013048.7	Pde7a	-1.402	0.00244189
ENSRNOG00000003457.6	Bicdl2	-1.387	6.79404e-07
ENSRNOG00000037251.5	Zfp248	-1.382	0.0135396
ENSRNOG00000019435.6	Psd	-1.382	0.0157992
ENSRNOG00000003567.6	Ppox	-1.38	0.00234066
ENSRNOG00000059810.1	Txnrd3	-1.374	0.00430807
ENSRNOG00000005929.6	Them6	-1.359	3.63182e-14
ENSRNOG00000000010.5	Cbln1	-1.358	5.88662e-05
ENSRNOG00000010260.7	Dixdc1	-1.345	0.00683622
ENSRNOG00000019306.6	Syt12	-1.342	0.0048956
ENSRNOG00000018911.8	Pfkfb3	-1.341	0.0403872
ENSRNOG00000006075.3	Fez1	-1.336	6.09736e-05
ENSRNOG00000048848.2	Ccdc9	-1.335	3.47879e-05
ENSRNOG00000025843.6	Ccdc102a	-1.335	0.0282835
ENSRNOG00000015415.6	Rhoq	-1.334	2.40007e-13
ENSRNOG00000010986.7	Cmtm7	-1.334	0.025037
ENSRNOG00000045854.3	Zfp277	-1.33	0.000760431
ENSRNOG00000029658.5	Rnf213	-1.326	3.50505e-05
ENSRNOG00000002660.7	Magee1	-1.324	7.66626e-08
ENSRNOG00000012795.6	Cables1	-1.315	3.48196e-11
ENSRNOG00000000729.7	Tmlhe	-1.315	0.0102364
ENSRNOG00000043192.3	Hacd1	-1.314	0.0269602
ENSRNOG00000006494.5	Tubg2	-1.307	0.00164751
ENSRNOG00000008432.7	Slc22a5	-1.304	0.0280215
ENSRNOG00000039278.5	Slc25a51	-1.291	0.0437931
ENSRNOG00000001692.6	Chaf1b	-1.285	1.15486e-05
ENSRNOG00000002807.8	Sept9	-1.283	0.0087825
ENSRNOG00000006062.7	Hs1bp3	-1.279	1.24773e-05
ENSRNOG00000004314.7	Ppm1h	-1.278	4.57629e-10
ENSRNOG00000017047.7	Inip	-1.277	0.00452215
ENSRNOG00000003778.5	Opn3	-1.274	0.0441416
ENSRNOG00000021984.6	Rgs7	-1.271	4.42007e-05
ENSRNOG00000026985.6	Phldb1	-1.264	5.17791e-05
ENSRNOG00000015278.7	Myl12a	-1.256	0.00241751
ENSRNOG00000006460.5	Amdhd2	-1.252	0.000632369
ENSRNOG00000010957.7	Braf	-1.251	0.00829717
ENSRNOG00000003123.8	Rpa1	-1.243	1.46148e-09
ENSRNOG00000010532.7	Fam206a	-1.22	0.0229076
ENSRNOG00000047476.2	Wasf1	-1.218	9.30447e-07
ENSRNOG00000007628.6	Ptp4a3	-1.212	8.4629e-10
ENSRNOG00000059875.1	Zfyve26	-1.21	0.0019084
ENSRNOG00000002040.8	Bmp2k	-1.21	0.00306575
ENSRNOG00000008034.5	Tmeff1	-1.209	0.0066208
ENSRNOG00000017690.7	Ccsap	-1.208	0.00175041
ENSRNOG00000057761.1	Ttf2	-1.2	0.0446022
ENSRNOG00000018477.6	Otud4	-1.188	0.00287097
ENSRNOG00000020415.7	Ramp2	-1.18	6.79404e-07
ENSRNOG00000030101.4	Traip	-1.179	1.67038e-05
ENSRNOG00000001833.6	Mcm4	-1.177	4.73737e-21
ENSRNOG00000000961.7	Glt1d1	-1.177	3.11228e-11
ENSRNOG00000020353.5	Sh3pxd2a	-1.177	0.0276058
ENSRNOG00000026502.6	Dscc1	-1.173	0.00332963
ENSRNOG00000023261.4	Ube2q2l	-1.171	0.0351176
ENSRNOG00000018063.6	Rad1	-1.169	0.000225858
ENSRNOG00000046502.1	Lonp1	-1.168	4.28074e-05
ENSRNOG00000017703.6	Unc93b1	-1.164	0.00414408
ENSRNOG00000011658.4	Tex30	-1.161	0.00977354
ENSRNOG00000006697.6	Tmem55a	-1.153	1.55356e-05
ENSRNOG00000016036.7	Rprd1a	-1.146	0.000550022
ENSRNOG00000014744.8	Pacs2	-1.142	0.00617477
ENSRNOG00000009080.6	Atp6v1d	-1.14	9.5027e-16
ENSRNOG00000011654.7	Plk4	-1.137	5.1343e-06
ENSRNOG00000009503.8	Depdc1	-1.135	0.00612552
ENSRNOG00000024008.6	Cdc25c	-1.133	2.93991e-06
ENSRNOG00000009149.4	Jam3	-1.127	0.00336571
ENSRNOG00000033335.5	Cenpi	-1.123	0.0376338
ENSRNOG00000050780.2	Fpgs	-1.121	0.00583654
ENSRNOG00000020688.6	Ccdc51	-1.121	0.0337089
ENSRNOG00000052894.1	Epg5	-1.115	0.0168264
ENSRNOG00000056069.1	Kif11	-1.099	1.46112e-09
ENSRNOG00000009629.6	Car2	-1.092	0.0346413
ENSRNOG00000012016.7	Npc1	-1.081	1.98729e-10
ENSRNOG00000012213.6	Nthl1	-1.075	0.000505597
ENSRNOG00000055281.1	Dcbld2	-1.073	7.37116e-05
ENSRNOG00000021750.5	Id1	-1.069	0.000900528
ENSRNOG00000027849.5	Wipf2	-1.068	0.019761
ENSRNOG00000020444.3	Hcn3	-1.062	1.56907e-05
ENSRNOG00000018615.8	Cenph	-1.06	7.04207e-05
ENSRNOG00000016143.6	Gpr162	-1.06	0.001056
ENSRNOG00000008656.8	Snca	-1.059	0.0150844
ENSRNOG00000000598.5	Tube1	-1.053	0.00457663
ENSRNOG00000056226.1	Cenpq	-1.05	0.00627589
ENSRNOG00000043094.3	Oxct1	-1.047	1.09263e-25
ENSRNOG00000001792.8	Slc12a8	-1.046	7.62263e-07
ENSRNOG00000061121.2	Wdfy3	-1.044	0.0412417
ENSRNOG00000011470.3	Tsc1	-1.043	0.000794222
ENSRNOG00000005433.7	Shq1	-1.043	0.0276058
ENSRNOG00000001478.7	Gtf2ird1	-1.042	5.20342e-08
ENSRNOG00000015275.6	Ska1	-1.042	6.6316e-08
ENSRNOG00000017826.6	Mtrr	-1.038	0.00922335
ENSRNOG00000021433.4	Arhgef39	-1.035	0.00282053
ENSRNOG00000055259.1	Phldb3	-1.032	0.0421735
ENSRNOG00000003350.7	Mospd2	-1.027	0.0298204
ENSRNOG00000015618.3	Wnt5a	-1.02	0.00182357
ENSRNOG00000002932.6	Wdr19	-1.014	0.0123062
ENSRNOG00000011245.6	Arhgap18	-1.011	8.28402e-07
ENSRNOG00000010812.6	Osbpl6	-1.011	0.00315804
ENSRNOG00000028941.3	Zbed3	-1.008	3.06805e-05
ENSRNOG00000010421.6	Wdr91	-1.002	0.000356175
ENSRNOG00000003129.7	Zfp496	-1.001	6.51002e-08
ENSRNOG00000014093.7	Tom1	-1	8.38748e-06
ENSRNOG00000028586.6	Mcph1	-1	0.000321661
ENSRNOG00000023746.6	Tmem39b	-1	0.00971548
ENSRNOG00000017029.6	Snx1	-0.998	0.0043762
ENSRNOG00000052354.1	Arhgef40	-0.998	0.00527538
ENSRNOG00000002146.5	Pkd2	-0.997	0.0125935
ENSRNOG00000052637.1	Samd1	-0.997	0.0141762
ENSRNOG00000021891.5	Zdhhc8	-0.997	0.0334762
ENSRNOG00000009872.6	Kcnh2	-0.993	0.00132417
ENSRNOG00000020701.4	Brca1	-0.991	4.46216e-05
ENSRNOG00000004328.8	Deptor	-0.99	0.0174069
ENSRNOG00000002036.6	Paxbp1	-0.986	0.000261155
ENSRNOG00000011518.7	Dusp26	-0.986	0.00109164
ENSRNOG00000029670.1	RGD1564606	-0.985	1.88241e-05
ENSRNOG00000032703.5	Rasgrp3	-0.982	0.00449376
ENSRNOG00000005788.7	Cdk5rap2	-0.977	7.01302e-08
ENSRNOG00000033101.5	Myo18a	-0.977	2.41929e-05
ENSRNOG00000006766.6	Laptm4b	-0.976	5.11127e-17
ENSRNOG00000021170.6	Plekho1	-0.972	0.00572504
ENSRNOG00000008036.7	Dennd4c	-0.971	0.00336881
ENSRNOG00000019027.6	Habp4	-0.97	0.00768723
ENSRNOG00000005387.6	Rbm3	-0.969	9.2761e-27
ENSRNOG00000009422.6	Hmgcl	-0.968	0.000106452
ENSRNOG00000006628.7	Dusp16	-0.968	0.0423933
ENSRNOG00000016342.4	Atg10	-0.967	0.0325726
ENSRNOG00000023309.6	Anks6	-0.965	0.0405125
ENSRNOG00000023334.6	Parp14	-0.96	0.00165051
ENSRNOG00000020022.6	Psmc3ip	-0.96	0.00655592
ENSRNOG00000005936.7	Foxm1	-0.957	7.84116e-05
ENSRNOG00000055371.1	Sptbn4	-0.953	7.18119e-08
ENSRNOG00000032293.4	Polg	-0.953	0.00322663
ENSRNOG00000022472.4	Snap47	-0.951	0.0400403
ENSRNOG00000016587.4	Ninj1	-0.95	1.18391e-14
ENSRNOG00000000414.7	Cep85l	-0.95	0.0100664
ENSRNOG00000015329.6	Kpna2	-0.949	0.0190105
ENSRNOG00000009205.6	Lmo4	-0.948	0.0119216
ENSRNOG00000016316.6	Mcm2	-0.947	2.44388e-09
ENSRNOG00000001782.6	Osbpl11	-0.947	0.0114808
ENSRNOG00000013313.7	Nceh1	-0.947	0.012254
ENSRNOG00000047322.2	Crb3	-0.945	8.75336e-05
ENSRNOG00000021103.9	Nrxn2	-0.944	8.57137e-08
ENSRNOG00000033217.4	Esam	-0.94	3.81185e-06
ENSRNOG00000057628.1	Slc5a6	-0.938	0.00330917
ENSRNOG00000055562.1	Dkc1	-0.933	3.88907e-08
ENSRNOG00000006733.7	Srgap2	-0.933	0.00160874
ENSRNOG00000029862.5	Spc24	-0.932	4.66324e-08
ENSRNOG00000016689.8	Fanci	-0.932	4.04546e-05
ENSRNOG00000004019.3	Phlda1	-0.932	0.000402911
ENSRNOG00000010244.5	Sarm1	-0.928	0.0308863
ENSRNOG00000025383.6	Pdha1	-0.927	0.00493978
ENSRNOG00000008159.6	Msantd3	-0.927	0.047282
ENSRNOG00000015496.6	Tpm4	-0.922	3.53763e-08
ENSRNOG00000014197.6	Tmem51	-0.919	0.00902126
ENSRNOG00000020869.6	mrpl9	-0.918	0.000207834
ENSRNOG00000007291.5	Terf1	-0.913	1.35679e-07
ENSRNOG00000018824.2	Slc7a5	-0.913	2.14174e-05
ENSRNOG00000059997.1	Brip1	-0.91	0.00645569
ENSRNOG00000011777.7	Spag5	-0.906	0.000122845
ENSRNOG00000001728.7	LOC100909474	-0.906	0.00015089
ENSRNOG00000006238.6	Traf2	-0.906	0.00145963
ENSRNOG00000018040.4	Gins4	-0.902	0.00281466
ENSRNOG00000005506.7	Arhgef5	-0.9	2.51821e-05
ENSRNOG00000009068.5	Phlda3	-0.895	0.00248394
ENSRNOG00000028292.4	Gart	-0.892	0.00290576
ENSRNOG00000018364.6	Kat2a	-0.89	0.000218018
ENSRNOG00000020676.3	Ppp1r14a	-0.888	2.88461e-05
ENSRNOG00000020102.6	Sirt2	-0.887	2.33799e-09
ENSRNOG00000033663.5	P4ha2	-0.885	0.0082509
ENSRNOG00000029450.6	Bai1	-0.884	0.0286326
ENSRNOG00000048719.2	Dtnbp1	-0.883	0.0027443
ENSRNOG00000013949.7	Idh2	-0.882	4.11035e-15
ENSRNOG00000001061.6	Rilpl2	-0.879	0.000459822
ENSRNOG00000053205.1	Gabpa	-0.878	0.00428737
ENSRNOG00000005802.7	Usp24	-0.877	1.30325e-08
ENSRNOG00000059911.1	AABR07026294.1	-0.876	0.00124772
ENSRNOG00000010556.7	Intu	-0.875	0.0188801
ENSRNOG00000009663.5	Apex1	-0.872	8.69986e-06
ENSRNOG00000005323.8	Syne2	-0.872	1.22386e-05
ENSRNOG00000002471.6	Polq	-0.869	0.0400232
ENSRNOG00000006110.5	Jph1	-0.866	0.00554726
ENSRNOG00000013703.4	Siah2	-0.866	0.0379511
ENSRNOG00000024601.2	Taf11	-0.864	0.00332332
ENSRNOG00000004189.6	Helb	-0.861	0.00183706
ENSRNOG00000026211.6	Mri1	-0.859	2.04796e-09
ENSRNOG00000032048.6	Zfp462	-0.858	0.000497145
ENSRNOG00000009217.4	Fbxo6	-0.858	0.00192795
ENSRNOG00000059401.1	Ccdc40	-0.853	0.0234969
ENSRNOG00000019624.7	Morc2	-0.85	0.00120912
ENSRNOG00000018373.8	Tln2	-0.845	0.0162165
ENSRNOG00000008156.5	Tgs1	-0.844	0.00669104
ENSRNOG00000017298.6	Cutc	-0.844	0.00712895
ENSRNOG00000047211.1	Fzd3	-0.844	0.0153099
ENSRNOG00000010106.6	Faxc	-0.842	0.00797038
ENSRNOG00000020239.6	Capn15	-0.836	0.00201903
ENSRNOG00000026403.6	Naf1	-0.836	0.0462801
ENSRNOG00000013721.6	Nepro	-0.833	0.000516081
ENSRNOG00000039740.2	Cenpk	-0.832	0.000111252
ENSRNOG00000020347.7	Nup98	-0.832	0.0038578
ENSRNOG00000032917.3	Zfand2a	-0.83	0.00236781
ENSRNOG00000017752.6	Mccc2	-0.83	0.0118972
ENSRNOG00000059878.1	Rad51ap1	-0.827	2.07243e-05
ENSRNOG00000049033.2	Racgap1	-0.826	0.0238852
ENSRNOG00000018186.5	Lamtor5	-0.824	2.38647e-06
ENSRNOG00000000831.7	Gtf2h4	-0.822	1.66901e-05
ENSRNOG00000010178.6	Cgrrf1	-0.821	0.00265887
ENSRNOG00000003359.7	Ogt	-0.82	0.00129419
ENSRNOG00000010515.3	Trim59	-0.818	1.91796e-05
ENSRNOG00000026115.6	Zfp646	-0.816	0.0142404
ENSRNOG00000037449.4	Pole	-0.816	0.0374361
ENSRNOG00000019222.7	Tfdp1	-0.815	7.20731e-06
ENSRNOG00000017412.3	AABR07001512.1	-0.815	1.03941e-05
ENSRNOG00000002896.7	Prdx6	-0.81	2.36208e-09
ENSRNOG00000025198.7	Gas2l3	-0.81	1.72252e-05
ENSRNOG00000013642.5	Lrrc41	-0.807	0.0345066
ENSRNOG00000006949.6	C1qbp	-0.806	3.44227e-18
ENSRNOG00000012918.7	Mtmr6	-0.804	0.00168171
ENSRNOG00000019474.7	Rsph9	-0.801	0.0137426
ENSRNOG00000001795.8	Itgb5	-0.797	0.000811496
ENSRNOG00000004947.8	Zfp871	-0.794	0.0374024
ENSRNOG00000020862.6	Ptpn23	-0.793	8.45445e-05
ENSRNOG00000015274.7	Ddx20	-0.793	0.000947883
ENSRNOG00000000327.5	Hace1	-0.793	0.038617
ENSRNOG00000003550.5	Acbd6	-0.787	6.48823e-05
ENSRNOG00000012204.6	LOC100294508	-0.785	2.94123e-06
ENSRNOG00000013907.7	Sall1	-0.781	0.00451
ENSRNOG00000005907.7	Rad18	-0.779	1.15796e-07
ENSRNOG00000006519.5	Tmem107	-0.778	0.0280476
ENSRNOG00000003108.6	Acbd4	-0.777	0.0428494
ENSRNOG00000014130.4	Cks2	-0.776	4.63101e-06
ENSRNOG00000021174.7	Macrod1	-0.775	0.00858612
ENSRNOG00000010846.5	Ccdc22	-0.774	0.000374807
ENSRNOG00000007088.6	Xpot	-0.773	0.0217002
ENSRNOG00000012616.5	Ppt1	-0.772	0.000164115
ENSRNOG00000003918.5	Slc25a19	-0.771	0.00129735
ENSRNOG00000010232.7	Enpp5	-0.771	0.0386733
ENSRNOG00000018916.5	Bcl7c	-0.77	4.57449e-06
ENSRNOG00000048725.2	Lsm2	-0.769	1.51046e-06
ENSRNOG00000001277.4	Mafk	-0.768	0.00185381
ENSRNOG00000009994.5	Dlat	-0.768	0.0199411
ENSRNOG00000017066.8	Zfp384	-0.762	0.00166012
ENSRNOG00000060703.1	Troap	-0.76	1.69707e-05
ENSRNOG00000000175.6	Mier2	-0.759	0.000818638
ENSRNOG00000018412.7	Sfi1	-0.759	0.0281495
ENSRNOG00000011912.7	Tmem38a	-0.757	1.25686e-09
ENSRNOG00000011448.6	Eri1	-0.756	7.97662e-05
ENSRNOG00000008956.7	Cdkn2c	-0.755	0.00114919
ENSRNOG00000018350.7	Shtn1	-0.753	0.000300348
ENSRNOG00000007483.6	Ccnf	-0.75	0.0236336
ENSRNOG00000008932.7	Ncapd3	-0.748	0.00163444
ENSRNOG00000020271.5	Tial1	-0.748	0.0143887
ENSRNOG00000027864.5	Ppia	-0.747	0.000104201
ENSRNOG00000022615.5	Tp53i13	-0.746	0.0166972
ENSRNOG00000005496.5	Ing3	-0.746	0.0191111
ENSRNOG00000015142.4	Timm21	-0.744	0.00071895
ENSRNOG00000007527.6	Tm2d1	-0.743	5.05331e-06
ENSRNOG00000018342.7	Ctif	-0.743	0.000799123
ENSRNOG00000003717.5	Cnih4	-0.742	7.188e-05
ENSRNOG00000016066.5	Bambi	-0.742	0.028371
ENSRNOG00000008937.5	Csrp1	-0.741	2.35691e-09
ENSRNOG00000047213.2	Gnpda1	-0.741	0.000901902
ENSRNOG00000011213.7	Blm	-0.741	0.010316
ENSRNOG00000032929.5	Incenp	-0.739	1.66402e-07
ENSRNOG00000025302.4	Cdca2	-0.738	0.0107548
ENSRNOG00000046154.2	AABR07031674.2	-0.738	0.0286063
ENSRNOG00000020058.7	Celsr2	-0.735	4.44282e-05
ENSRNOG00000016214.5	Agl	-0.735	0.0205471
ENSRNOG00000017272.7	Mrps27	-0.732	0.0012115
ENSRNOG00000018774.5	Rps14	-0.732	0.0460892
ENSRNOG00000045752.2	Rrm1	-0.729	1.26238e-10
ENSRNOG00000014647.5	Cbfb	-0.724	0.00970976
ENSRNOG00000017993.4	Abcb10	-0.723	0.0122171
ENSRNOG00000060723.1	Copb2	-0.722	0.0269657
ENSRNOG00000017172.8	Mvb12b	-0.722	0.0477797
ENSRNOG00000020952.8	Cgn	-0.721	0.0106295
ENSRNOG00000058393.1	Taf15	-0.718	0.0119965
ENSRNOG00000012994.6	Pus3	-0.716	0.00231726
ENSRNOG00000015442.6	Sfxn3	-0.716	0.00366913
ENSRNOG00000009953.7	Snx16	-0.716	0.00551931
ENSRNOG00000011334.6	Tmem63c	-0.715	0.0150086
ENSRNOG00000018689.6	RGD1305464	-0.714	0.000548974
ENSRNOG00000002882.8	Zcchc2	-0.713	3.06832e-06
ENSRNOG00000011348.7	Snx14	-0.713	0.04881
ENSRNOG00000053968.1	AABR07019086.1	-0.712	0.00514614
ENSRNOG00000014387.4	Chac1	-0.712	0.0221575
ENSRNOG00000011238.6	Tiparp	-0.712	0.0349583
ENSRNOG00000007875.6	Actr6	-0.711	0.000657518
ENSRNOG00000009935.5	Xpo1	-0.71	4.32729e-05
ENSRNOG00000018387.4	Wdr7	-0.709	0.0109061
ENSRNOG00000020274.4	Taf5	-0.709	0.0214924
ENSRNOG00000042879.3	Cep192	-0.709	0.0372285
ENSRNOG00000029698.5	Pim3	-0.708	0.000951535
ENSRNOG00000004217.6	Stk10	-0.708	0.0149413
ENSRNOG00000007172.7	Map4k3	-0.707	0.0109061
ENSRNOG00000000054.6	Abhd8	-0.7	3.56201e-07
ENSRNOG00000000519.7	Stk38	-0.7	1.44994e-06
ENSRNOG00000004512.7	Apool	-0.698	0.00731573
ENSRNOG00000021399.5	RGD1306954	-0.697	1.07033e-05
ENSRNOG00000020481.4	Pafah1b3	-0.695	5.45858e-06
ENSRNOG00000011201.4	Cmtm8	-0.693	0.000739637
ENSRNOG00000013069.5	Sapcd2	-0.693	0.00131727
ENSRNOG00000015583.7	Dnal4	-0.691	0.00111501
ENSRNOG00000016638.5	Gnb1	-0.691	0.00336881
ENSRNOG00000004494.5	Lta4h	-0.688	0.00576456
ENSRNOG00000049580.1	Gpr6	-0.688	0.0195183
ENSRNOG00000060817.1	Stam	-0.686	0.00523314
ENSRNOG00000006867.7	Etv1	-0.685	3.29883e-15
ENSRNOG00000019915.5	Xrcc1	-0.685	0.00683109
ENSRNOG00000001057.2	Ctxn1	-0.684	0.0171255
ENSRNOG00000006622.6	Cry1	-0.681	0.0234267
ENSRNOG00000012568.7	Madd	-0.681	0.0346728
ENSRNOG00000001410.5	Gigyf1	-0.679	0.00187608
ENSRNOG00000013368.7	Plcl2	-0.678	0.00500418
ENSRNOG00000010649.6	Ctnnd2	-0.677	1.55887e-05
ENSRNOG00000013898.5	Cdca4	-0.677	0.0151213
ENSRNOG00000056003.1	AABR07042814.1	-0.677	0.0441416
ENSRNOG00000060356.1	Kif15	-0.676	0.000121589
ENSRNOG00000004519.6	Atg2b	-0.676	0.00224715
ENSRNOG00000038572.4	Ncapg	-0.675	0.00506926
ENSRNOG00000002520.5	Litaf	-0.674	0.000769039
ENSRNOG00000008927.4	Hbp1	-0.67	0.000829339
ENSRNOG00000020723.3	Pten	-0.67	0.00336571
ENSRNOG00000031778.3	Mef2d	-0.669	0.0490757
ENSRNOG00000017981.6	Mcm10	-0.668	0.0147551
ENSRNOG00000008892.6	Parp2	-0.668	0.0289015
ENSRNOG00000020191.6	Tbc1d17	-0.665	0.000903136
ENSRNOG00000012911.5	Erlin1	-0.663	0.0294819
ENSRNOG00000017671.8	Rasa3	-0.662	0.00355602
ENSRNOG00000027590.6	Jakmip3	-0.66	0.000748069
ENSRNOG00000019103.5	Cln3	-0.658	0.00453009
ENSRNOG00000014886.5	Fam107b	-0.658	0.0454147
ENSRNOG00000016346.8	Prkcd	-0.657	0.00701375
ENSRNOG00000006523.7	Atl2	-0.655	0.00197829
ENSRNOG00000031685.3	AY172581.12	-0.654	0.00120075
ENSRNOG00000001793.8	Heg1	-0.654	0.0353062
ENSRNOG00000001192.6	Gltp	-0.653	0.00140702
ENSRNOG00000024808.5	Stk39	-0.652	0.00731573
ENSRNOG00000010379.7	Celf1	-0.651	0.0308863
ENSRNOG00000004457.6	RGD1560617	-0.65	2.79401e-06
ENSRNOG00000001275.6	Tmem184a	-0.648	0.00128831
ENSRNOG00000013370.4	Gfer	-0.647	0.00273613
ENSRNOG00000050343.3	Jmy	-0.646	0.00529965
ENSRNOG00000017259.7	Tacc3	-0.644	3.16839e-06
ENSRNOG00000049215.1	Cbx2	-0.643	0.0412035
ENSRNOG00000053991.1	P3h1	-0.641	0.0474388
ENSRNOG00000006619.5	Dnajc9	-0.64	1.75858e-06
ENSRNOG00000053828.1	Ppp1r12c	-0.639	0.0121561
ENSRNOG00000008533.4	Ago2	-0.639	0.0222901
ENSRNOG00000014969.7	Lzts2	-0.638	0.00123183
ENSRNOG00000010479.7	Mycbp2	-0.638	0.039659
ENSRNOG00000029549.4	Eci2	-0.638	0.0426228
ENSRNOG00000004239.4	LOC100362999	-0.637	1.67306e-05
ENSRNOG00000008024.7	Pxk	-0.637	0.0166026
ENSRNOG00000011865.6	Fam96b	-0.635	0.000509506
ENSRNOG00000017426.5	Rragc	-0.634	0.00760406
ENSRNOG00000016511.6	Pitrm1	-0.634	0.00837296
ENSRNOG00000004846.5	Atp6v1c1	-0.632	1.24357e-05
ENSRNOG00000011625.6	Tnks	-0.632	0.000579479
ENSRNOG00000027894.5	Iqgap3	-0.63	0.000838771
ENSRNOG00000001409.4	Gnb2	-0.63	0.00372143
ENSRNOG00000013027.7	Rgl3	-0.63	0.0118015
ENSRNOG00000060248.1	Chchd6	-0.629	0.0171255
ENSRNOG00000013790.5	Mfsd1	-0.626	0.00146352
ENSRNOG00000017383.7	l7Rn6	-0.626	0.00265887
ENSRNOG00000020769.7	Crebrf	-0.623	2.81232e-08
ENSRNOG00000008595.5	Ttc12	-0.623	0.0324432
ENSRNOG00000018566.6	Ctsl	-0.622	0.00011941
ENSRNOG00000004083.7	Zc3h14	-0.621	1.22476e-05
ENSRNOG00000005227.7	Tfap4	-0.621	0.0410871
ENSRNOG00000002381.4	Bmp3	-0.619	1.35102e-05
ENSRNOG00000021478.4	Tpd52l1	-0.619	0.00528879
ENSRNOG00000026962.6	Osbpl8	-0.619	0.016021
ENSRNOG00000051293.1	Rn50_X_0748.2	-0.616	0.00830562
ENSRNOG00000019574.6	Cuedc2	-0.615	0.0276058
ENSRNOG00000059215.1	Pqlc1	-0.614	0.00280468
ENSRNOG00000013017.7	Arnt2	-0.613	0.00236146
ENSRNOG00000039357.3	Fam129c	-0.613	0.0045778
ENSRNOG00000032215.3	Cdyl	-0.613	0.0207312
ENSRNOG00000021012.6	Rfx5	-0.612	0.0130409
ENSRNOG00000040110.4	Foxn2	-0.612	0.0444532
ENSRNOG00000028498.5	Wdr1	-0.61	2.10145e-05
ENSRNOG00000004608.5	Pam16	-0.608	0.000506276
ENSRNOG00000006762.5	LOC100359574	-0.605	0.0130362
ENSRNOG00000013166.5	Wnt4	-0.604	5.08487e-07
ENSRNOG00000030157.4	Dhx16	-0.604	0.00588998
ENSRNOG00000000422.4	Dxo	-0.604	0.0202947
ENSRNOG00000020731.5	Ppfia3	-0.603	0.0201418
ENSRNOG00000017191.6	Trim5	-0.602	0.00313084
ENSRNOG00000019534.7	Ap2a2	-0.601	0.0143919
ENSRNOG00000039862.2	Cldn12	-0.601	0.0275363
ENSRNOG00000053196.1	Slc48a1	-0.6	0.000355035
ENSRNOG00000008377.7	Wdtc1	-0.6	0.0116717
ENSRNOG00000004726.7	Mapkapk2	-0.599	0.000229241
ENSRNOG00000018666.6	Gpsm1	-0.598	0.00153575
ENSRNOG00000004616.8	Npm1	-0.597	1.06526e-09
ENSRNOG00000016100.5	Tbca	-0.597	1.73909e-05
ENSRNOG00000022356.6	Zc2hc1a	-0.597	0.0336052
ENSRNOG00000020544.5	Sdr39u1	-0.597	0.0471908
ENSRNOG00000011544.7	Zfp219	-0.596	0.00407174
ENSRNOG00000020580.7	LOC500956	-0.596	0.0276058
ENSRNOG00000023993.7	Kif1a	-0.594	3.06047e-06
ENSRNOG00000039265.4	Psmg4	-0.594	0.00905104
ENSRNOG00000018057.7	Mrpl2	-0.593	0.00805542
ENSRNOG00000017871.7	Sidt2	-0.591	0.00383115
ENSRNOG00000055277.1	LOC100362333	-0.59	0.00232283
ENSRNOG00000057760.1	Stil	-0.59	0.0233901
ENSRNOG00000051450.1	Abracl	-0.589	0.0132507
ENSRNOG00000012640.3	Dpp7	-0.588	2.99879e-07
ENSRNOG00000014079.7	Stat1	-0.588	0.00121233
ENSRNOG00000011895.7	LOC691143	-0.587	0.00203007
ENSRNOG00000007701.7	Thoc7	-0.586	1.81254e-05
ENSRNOG00000018272.6	Zfp511	-0.585	0.007999
ENSRNOG00000023269.5	AABR07021759.1	-0.585	0.0132744
ENSRNOG00000012835.6	Espl1	-0.583	0.00294538
ENSRNOG00000013514.5	Maf1	-0.581	8.02767e-05
ENSRNOG00000024077.6	Fbxo5	-0.581	0.01106
ENSRNOG00000021222.5	Vps16	-0.578	0.0023211
ENSRNOG00000010161.8	Myo10	-0.576	0.000440702
ENSRNOG00000010011.8	Osbpl3	-0.575	0.000355035
ENSRNOG00000005801.6	Stx17	-0.575	0.028624
ENSRNOG00000003816.8	Tada1	-0.571	0.00428498
ENSRNOG00000003243.7	Wdr81	-0.57	0.00573263
ENSRNOG00000054272.1	Dhx57	-0.57	0.0278639
ENSRNOG00000012864.6	Ern1	-0.57	0.044067
ENSRNOG00000019196.7	Xpnpep3	-0.566	0.0202947
ENSRNOG00000028512.5	Ilvbl	-0.565	0.0191818
ENSRNOG00000031730.5	Tceb1	-0.564	0.00121878
ENSRNOG00000001629.5	Wrb	-0.564	0.0277998
ENSRNOG00000017132.7	Snx30	-0.563	0.00956465
ENSRNOG00000021047.6	Lrrfip2	-0.562	0.000475782
ENSRNOG00000054626.1	Rps8	-0.561	5.49301e-11
ENSRNOG00000026905.6	Ppm1g	-0.561	9.46666e-11
ENSRNOG00000040257.4	Chmp2b	-0.56	0.00198434
ENSRNOG00000017408.7	Fam160a2	-0.558	0.0490318
ENSRNOG00000020213.5	Tubg1	-0.556	5.7786e-09
ENSRNOG00000005350.6	Pwp1	-0.556	0.00194222
ENSRNOG00000012957.7	Sh3glb1	-0.556	0.00216033
ENSRNOG00000018725.6	Phkg2	-0.553	0.00121499
ENSRNOG00000020426.7	Erf	-0.553	0.00161692
ENSRNOG00000008079.7	Ugp2	-0.552	0.00729181
ENSRNOG00000021179.5	Naa40	-0.546	0.00562462
ENSRNOG00000014199.6	Zfp703	-0.546	0.0398053
ENSRNOG00000019100.8	Kif2c	-0.545	0.0490407
ENSRNOG00000016560.6	Card19	-0.544	6.43696e-05
ENSRNOG00000054902.1	Trpc1	-0.544	0.0491938
ENSRNOG00000008305.5	Sc5d	-0.539	0.000393128
ENSRNOG00000021497.6	Akt3	-0.535	0.000443368
ENSRNOG00000039576.3	Suv39h1l1	-0.532	0.00925233
ENSRNOG00000001455.5	Kif13a	-0.529	0.0255031
ENSRNOG00000001397.5	Rbm19	-0.528	0.00432682
ENSRNOG00000019245.7	Sgf29	-0.527	0.037094
ENSRNOG00000020659.5	Mrpl4	-0.526	0.0104006
ENSRNOG00000027016.7	Cobll1	-0.526	0.0484962
ENSRNOG00000059894.1	Hmmr	-0.525	9.30495e-05
ENSRNOG00000000479.7	Kifc1	-0.524	0.00110773
ENSRNOG00000013774.5	Lmnb1	-0.524	0.0151053
ENSRNOG00000010427.5	Ipo7	-0.521	1.4573e-06
ENSRNOG00000032136.4	Cdc42ep3	-0.521	0.00274248
ENSRNOG00000050563.2	Sub1	-0.519	2.11134e-08
ENSRNOG00000016497.5	Bloc1s5	-0.519	0.00609659
ENSRNOG00000019682.3	Timm13	-0.517	0.000613165
ENSRNOG00000036667.3	Hexdc	-0.517	0.00285086
ENSRNOG00000017085.7	Tubgcp3	-0.516	0.0394428
ENSRNOG00000018741.6	Zfp318	-0.513	0.000632369
ENSRNOG00000001450.7	Nsun5	-0.513	0.00915704
ENSRNOG00000017728.7	Edrf1	-0.512	0.0116794
ENSRNOG00000014777.5	Prpf4	-0.511	0.0131173
ENSRNOG00000016038.6	Mgmt	-0.51	0.000445026
ENSRNOG00000019740.7	Hdgfrp3	-0.509	8.5214e-05
ENSRNOG00000028403.5	Ptcd2	-0.509	0.0363065
ENSRNOG00000031129.6	Carm1	-0.508	0.000987061
ENSRNOG00000017850.4	Dctpp1	-0.507	0.00167508
ENSRNOG00000008167.5	Abhd6	-0.506	0.00702138
ENSRNOG00000021119.6	Pdcd2l	-0.505	0.0404462
ENSRNOG00000005261.7	Fbxl5	-0.504	0.0193132
ENSRNOG00000061128.1	Pelo	-0.503	0.00310915
ENSRNOG00000006136.5	Pdpk1	-0.501	0.0162313
ENSRNOG00000007164.7	Cln6	-0.497	0.0198815
ENSRNOG00000018487.3	Slc3a2	-0.497	0.0498854
ENSRNOG00000006905.7	Hectd1	-0.496	0.000253575
ENSRNOG00000000779.5	Znrd1	-0.496	0.00309038
ENSRNOG00000034107.4	LOC681282	-0.495	0.0367088
ENSRNOG00000000586.6	Gtf3c6	-0.494	0.0170734
ENSRNOG00000001185.7	RGD1311899	-0.493	0.000287397
ENSRNOG00000042983.2	Nudt21	-0.493	0.02869
ENSRNOG00000026236.7	Morc3	-0.492	0.0485611
ENSRNOG00000002192.6	Rell1	-0.49	0.0345618
ENSRNOG00000005849.7	Aco1	-0.49	0.0418535
ENSRNOG00000002153.6	Cep135	-0.489	0.0289319
ENSRNOG00000004090.5	LOC100361025	-0.488	7.12822e-07
ENSRNOG00000017253.7	Ccdc107	-0.486	0.0100019
ENSRNOG00000001816.7	Rfc4	-0.486	0.0138669
ENSRNOG00000037211.4	Kif14	-0.486	0.0199398
ENSRNOG00000003919.5	Rps6kb1	-0.486	0.0288633
ENSRNOG00000053923.1	Thap12	-0.484	0.00312203
ENSRNOG00000002182.7	Sept11	-0.482	0.00646565
ENSRNOG00000034240.4	Bcor	-0.482	0.0421735
ENSRNOG00000037919.3	Chic1	-0.482	0.0487543
ENSRNOG00000020675.5	Ccdc97	-0.481	0.0127654
ENSRNOG00000051461.1	AABR07043829.2	-0.481	0.0447749
ENSRNOG00000028592.6	RGD1562451	-0.479	0.00611864
ENSRNOG00000018550.5	Ncbp3	-0.478	0.000786069
ENSRNOG00000049681.2	Mapre2	-0.477	0.00113463
ENSRNOG00000055860.1	Arl8b	-0.476	0.000931277
ENSRNOG00000045740.2	Tmx3	-0.476	0.00206073
ENSRNOG00000001274.7	Vps29	-0.475	0.00172448
ENSRNOG00000028247.6	Ankrd13d	-0.474	0.0131982
ENSRNOG00000029859.2	AABR07021384.1	-0.473	3.62957e-05
ENSRNOG00000016031.7	Bicd2	-0.473	0.00244275
ENSRNOG00000013825.7	Rap1gap	-0.471	0.0201787
ENSRNOG00000027360.6	Srsf7	-0.471	0.0207183
ENSRNOG00000020487.6	Coa3	-0.47	0.00036127
ENSRNOG00000042179.3	Cfap20	-0.47	0.0182529
ENSRNOG00000016748.5	Poll	-0.469	0.00803173
ENSRNOG00000007043.4	RGD1305089	-0.469	0.0377517
ENSRNOG00000014254.3	Cpt1a	-0.465	0.000465371
ENSRNOG00000031656.1	Ccnh	-0.464	0.0386716
ENSRNOG00000010037.8	Epb41	-0.462	0.00394334
ENSRNOG00000001769.7	Tnk2	-0.461	0.0125243
ENSRNOG00000019298.7	Dctn4	-0.461	0.0484962
ENSRNOG00000032034.6	Supt5h	-0.459	0.00985636
ENSRNOG00000001149.8	Pxn	-0.459	0.0291118
ENSRNOG00000020289.6	Akt1s1	-0.459	0.0383986
ENSRNOG00000000417.7	Numa1	-0.458	1.42146e-05
ENSRNOG00000049221.2	Kdm4b	-0.458	0.0299666
ENSRNOG00000036816.3	Wls	-0.457	0.000349856
ENSRNOG00000008797.7	Tmpo	-0.457	0.00435728
ENSRNOG00000007300.7	C1qtnf6	-0.456	0.0118735
ENSRNOG00000020878.4	Keap1	-0.455	0.0203352
ENSRNOG00000020651.7	Cars	-0.453	7.37116e-05
ENSRNOG00000008733.5	Lsm3	-0.453	9.15298e-05
ENSRNOG00000001377.7	Ddx54	-0.453	0.0345889
ENSRNOG00000016708.7	Necab3	-0.452	0.0332268
ENSRNOG00000008163.6	Atp6v1g1	-0.449	9.26333e-08
ENSRNOG00000000231.6	Kctd17	-0.449	0.036323
ENSRNOG00000020308.6	Ech1	-0.448	2.9311e-05
ENSRNOG00000008924.7	Arhgef12	-0.445	0.000166557
ENSRNOG00000021682.4	Dcakd	-0.441	0.0187633
ENSRNOG00000028640.7	Siva1	-0.44	0.0257209
ENSRNOG00000018067.6	Smn1	-0.439	0.000673678
ENSRNOG00000004036.8	Snx12	-0.439	0.0466033
ENSRNOG00000016145.6	Strn4	-0.438	0.0277009
ENSRNOG00000019572.5	Lsm4	-0.437	0.000289224
ENSRNOG00000052307.1	Spats2	-0.436	0.000223522
ENSRNOG00000038035.5	Kif4a	-0.434	0.00183568
ENSRNOG00000016704.6	Pcyox1	-0.432	0.00731573
ENSRNOG00000019070.4	St13	-0.432	0.0343629
ENSRNOG00000029061.3	Hirip3	-0.43	0.00322598
ENSRNOG00000001875.7	Smpd4	-0.43	0.029859
ENSRNOG00000030199.5	Tmem192	-0.429	0.0173738
ENSRNOG00000007238.3	LOC297756	-0.428	0.00113463
ENSRNOG00000014096.6	Nr3c1	-0.427	0.000825187
ENSRNOG00000019924.6	Thop1	-0.426	0.0307506
ENSRNOG00000055917.1	Trim27	-0.424	0.00444065
ENSRNOG00000049931.2	LOC288913	-0.424	0.0211223
ENSRNOG00000014365.7	Gne	-0.424	0.0366561
ENSRNOG00000028703.5	Slc39a6	-0.422	0.0199258
ENSRNOG00000031431.5	Cdca8	-0.419	0.00174629
ENSRNOG00000000490.7	Rps10	-0.418	0.0153832
ENSRNOG00000033065.5	Rad50	-0.417	2.61347e-05
ENSRNOG00000051151.2	Gmps	-0.416	0.00748108
ENSRNOG00000045568.3	Rbm14	-0.416	0.0340547
ENSRNOG00000001662.7	Dyrk1a	-0.416	0.0447645
ENSRNOG00000019212.4	Tpp1	-0.415	0.00143088
ENSRNOG00000019529.5	Btbd1	-0.415	0.0200516
ENSRNOG00000013343.6	Myg1	-0.412	0.000517772
ENSRNOG00000015236.5	Mybbp1a	-0.41	0.00196614
ENSRNOG00000013480.5	Ing2	-0.41	0.0194693
ENSRNOG00000010277.4	Idh3a	-0.409	0.0160416
ENSRNOG00000012873.8	Gfm1	-0.409	0.0168036
ENSRNOG00000019277.8	Vdac3	-0.408	5.22501e-05
ENSRNOG00000005468.7	Rbm28	-0.408	0.016611
ENSRNOG00000006636.6	Otud6b	-0.407	0.00984678
ENSRNOG00000001297.6	Prmt2	-0.406	0.0457923
ENSRNOG00000004259.6	Dohh	-0.403	0.000325262
ENSRNOG00000057806.1	Trpm7	-0.403	0.0340116
ENSRNOG00000025481.4	Dctn2	-0.4	0.000130591
ENSRNOG00000017536.8	Cdc16	-0.4	0.00720134
ENSRNOG00000000505.7	Rpl10a	-0.399	3.64077e-05
ENSRNOG00000036697.3	Mafg	-0.398	0.00654508
ENSRNOG00000020016.3	LOC100361543	-0.392	0.000871955
ENSRNOG00000003901.6	Cfap36	-0.391	0.0112391
ENSRNOG00000014875.7	Ash2l	-0.39	0.0314077
ENSRNOG00000019802.6	Zfp428	-0.389	0.0396666
ENSRNOG00000012475.6	Prr5	-0.388	0.0175416
ENSRNOG00000024743.6	L3mbtl2	-0.388	0.0461564
ENSRNOG00000007650.5	Cd63	-0.387	0.000298506
ENSRNOG00000023509.6	Irs2	-0.387	0.0040793
ENSRNOG00000013604.6	Gpx4	-0.387	0.0121277
ENSRNOG00000029855.5	Letmd1	-0.386	0.0122639
ENSRNOG00000004430.7	Cep131	-0.386	0.0259478
ENSRNOG00000017621.6	Spns1	-0.385	0.00167508
ENSRNOG00000011077.7	Tjp1	-0.384	0.0273698
ENSRNOG00000019734.6	Mrpl14	-0.384	0.0305767
ENSRNOG00000055572.1	Idh3g	-0.383	0.000931277
ENSRNOG00000011237.6	Zc3h13	-0.382	0.00285086
ENSRNOG00000016134.7	Msh6	-0.38	0.0195175
ENSRNOG00000007234.5	Cyp51	-0.38	0.0389602
ENSRNOG00000013393.6	Eif2a	-0.38	0.0450569
ENSRNOG00000047339.3	Pja1	-0.376	0.00731573
ENSRNOG00000060063.1	Naa10	-0.376	0.0288291
ENSRNOG00000018960.7	Syne1	-0.375	0.0166146
ENSRNOG00000018761.6	Eif3c	-0.374	1.6456e-06
ENSRNOG00000047386.3	Smg1	-0.373	0.0171551
ENSRNOG00000058663.1	Suz12	-0.373	0.0450579
ENSRNOG00000019553.6	Ipo4	-0.372	0.00408231
ENSRNOG00000024170.5	Phf5a	-0.371	0.00213181
ENSRNOG00000006792.6	Cep57	-0.37	0.0224351
ENSRNOG00000010989.8	Ipo5	-0.368	0.0339909
ENSRNOG00000004574.6	Ofd1	-0.366	0.0160855
ENSRNOG00000014625.4	Atp5d	-0.364	0.0035221
ENSRNOG00000005190.5	Nipal2	-0.362	0.0379013
ENSRNOG00000017952.4	Sept2	-0.36	0.0221156
ENSRNOG00000002855.7	Rfc1	-0.357	0.00113787
ENSRNOG00000010550.6	Trappc3	-0.356	0.0112058
ENSRNOG00000059550.1	Ppp1r8	-0.355	0.00365648
ENSRNOG00000005397.5	Maea	-0.353	0.0162313
ENSRNOG00000018993.4	Ilk	-0.351	0.0154755
ENSRNOG00000005358.5	Pmm1	-0.35	0.00362108
ENSRNOG00000013254.7	Dctn6	-0.349	0.00604019
ENSRNOG00000016896.8	Rpl3	-0.347	0.000850164
ENSRNOG00000005274.6	Vrk1	-0.347	0.0448958
ENSRNOG00000013039.8	Add1	-0.346	0.00960872
ENSRNOG00000015182.6	Ppp2cb	-0.345	0.0224168
ENSRNOG00000002711.6	Nuf2	-0.344	0.00741421
ENSRNOG00000000583.6	Cdk19	-0.344	0.0272411
ENSRNOG00000020793.6	Ruvbl2	-0.343	0.00363894
ENSRNOG00000011751.4	Ncdn	-0.343	0.0308979
ENSRNOG00000009334.5	Knstrn	-0.339	0.00236049
ENSRNOG00000009281.7	Commd1	-0.335	0.0405154
ENSRNOG00000001709.7	Ap2m1	-0.334	0.00204356
ENSRNOG00000000786.7	Rpp21	-0.334	0.031631
ENSRNOG00000019476.7	Agap1	-0.331	0.029859
ENSRNOG00000033177.4	AC118841.1	-0.326	0.0233788
ENSRNOG00000029185.2	Rasa1	-0.323	0.0118782
ENSRNOG00000008578.8	Cdk16	-0.322	0.00940679
ENSRNOG00000034198.4	Tceal9	-0.321	1.23274e-06
ENSRNOG00000018599.5	Gga2	-0.321	0.027342
ENSRNOG00000013180.6	Ercc3	-0.314	0.0416807
ENSRNOG00000001032.7	Ccz1b	-0.313	0.0150739
ENSRNOG00000019352.7	Emc6	-0.31	0.00105959
ENSRNOG00000001682.7	Ttc3	-0.309	2.64963e-05
ENSRNOG00000003388.6	Cenpf	-0.308	0.000348812
ENSRNOG00000006542.6	Atp6v0c	-0.308	0.00631951
ENSRNOG00000005263.7	LOC688906	-0.307	0.0345846
ENSRNOG00000014214.5	Rpl27a	-0.303	0.00515313
ENSRNOG00000016528.8	Ppp1r21	-0.302	0.04824
ENSRNOG00000019236.8	Rnf220	-0.297	0.0296751
ENSRNOG00000017852.8	Nars	-0.294	0.00716718
ENSRNOG00000033426.4	Cdc37	-0.294	0.0329033
ENSRNOG00000031579.2	LOC100363469	-0.291	0.0020787
ENSRNOG00000006126.6	Nup88	-0.29	0.0272791
ENSRNOG00000042916.3	Rwdd1	-0.279	0.0308863
ENSRNOG00000003686.7	Tbl1x	-0.274	0.0195183
ENSRNOG00000008329.4	Ndufb11	-0.269	0.00997094
ENSRNOG00000012832.5	Mfsd5	-0.266	0.0434684
ENSRNOG00000017940.5	Rere	-0.264	0.028624
ENSRNOG00000014670.7	Zmynd11	-0.263	0.0167153
ENSRNOG00000020893.7	Snx27	-0.263	0.0216069
ENSRNOG00000023383.6	Ddx3x	-0.258	0.0313227
ENSRNOG00000018929.7	Kif20b	-0.252	0.0383891
ENSRNOG00000031889.4	Rpl6-ps1	-0.248	0.0167342
ENSRNOG00000000557.5	Ppa1	-0.246	0.044947
ENSRNOG00000019629.7	Lamp1	-0.242	0.00129419
ENSRNOG00000017506.7	Cltb	-0.234	0.0120873
ENSRNOG00000003723.5	Wdr26	-0.229	0.0410311
ENSRNOG00000017418.5	Rps3	-0.212	0.00032295
ENSRNOG00000019106.7	Rps17	-0.202	0.020434
ENSRNOG00000050044.2	Ptp4a2	-0.173	0.0328684
ENSRNOG00000016530.7	Nsa2	-0.149	0.0336992
ENSRNOG00000002940.7	Ankrd17	0.186	0.0481679
ENSRNOG00000021614.7	Kmt2e	0.199	0.0349267
ENSRNOG00000019895.6	Nedd8	0.205	0.0234892
ENSRNOG00000016795.6	Rabl6	0.205	0.0273751
ENSRNOG00000002301.6	Uso1	0.219	0.0337662
ENSRNOG00000009097.7	Immt	0.221	0.0320571
ENSRNOG00000017352.4	Ctdnep1	0.225	0.0234131
ENSRNOG00000011148.6	Ssr3	0.227	0.0441774
ENSRNOG00000004510.4	Slc35b1	0.23	0.0180356
ENSRNOG00000006444.6	Fkbp4	0.231	0.0392031
ENSRNOG00000007648.5	Rab11b	0.242	0.00900691
ENSRNOG00000014165.7	Ssr1	0.243	0.0275363
ENSRNOG00000001862.7	Ube2l3	0.246	0.0441415
ENSRNOG00000012073.8	Abhd14b	0.248	0.00927073
ENSRNOG00000019964.6	Taok2	0.252	0.047213
ENSRNOG00000052141.1	Rps10l1	0.258	0.0119939
ENSRNOG00000015192.6	Mrps5	0.258	0.0215584
ENSRNOG00000051711.1	Kpna1	0.266	0.0338103
ENSRNOG00000007831.7	Ufl1	0.267	0.0153189
ENSRNOG00000000108.3	Aga	0.27	0.0117579
ENSRNOG00000056870.1	Gdi1	0.27	0.0122588
ENSRNOG00000004057.8	Ccdc88a	0.272	0.0113904
ENSRNOG00000030019.4	Atp1a1	0.275	0.0184172
ENSRNOG00000002944.6	RGD1304587	0.284	0.0226291
ENSRNOG00000007080.6	Kif12	0.285	0.0255501
ENSRNOG00000016410.8	Prelid1	0.289	0.000874422
ENSRNOG00000014284.5	Elof1	0.289	0.0145919
ENSRNOG00000003905.6	Nsf	0.289	0.0426247
ENSRNOG00000013506.5	Zfand6	0.293	0.00276606
ENSRNOG00000010711.7	Dicer1	0.293	0.00431598
ENSRNOG00000033299.3	Mt-atp8	0.295	0.0394428
ENSRNOG00000005668.7	Ndufa8	0.296	0.00109325
ENSRNOG00000001170.4	Cox6a1	0.298	0.000202531
ENSRNOG00000001161.6	Gatc	0.3	0.0413731
ENSRNOG00000000437.7	Agpat1	0.302	0.0477092
ENSRNOG00000019940.6	Ssr2	0.303	0.00156423
ENSRNOG00000010363.6	Mrps23	0.303	0.0217002
ENSRNOG00000011627.7	Zfr	0.306	0.000567101
ENSRNOG00000012641.5	Sfr1	0.307	0.00467741
ENSRNOG00000018396.6	Prpf18	0.31	0.0345357
ENSRNOG00000016940.8	Ppp2r2d	0.311	0.00259144
ENSRNOG00000004925.8	Ppp1r12a	0.313	0.000627302
ENSRNOG00000008133.4	Mfng	0.313	0.00931746
ENSRNOG00000008673.7	Arpc3	0.314	0.0195328
ENSRNOG00000025011.5	Chd8	0.315	0.016611
ENSRNOG00000024372.5	Cwf19l2	0.316	0.00936338
ENSRNOG00000060141.1	Epdr1	0.316	0.0150476
ENSRNOG00000009184.7	Foxp1	0.317	0.0252547
ENSRNOG00000020941.4	Psenen	0.317	0.0380645
ENSRNOG00000042679.3	Lcor	0.318	0.0161015
ENSRNOG00000012738.7	Eif3m	0.319	0.023412
ENSRNOG00000005762.7	Rab22a	0.319	0.0341545
ENSRNOG00000005642.6	Frs2	0.321	0.0248722
ENSRNOG00000000799.7	Abcf1	0.323	0.0170734
ENSRNOG00000031789.5	Rangap1	0.324	0.00572504
ENSRNOG00000009430.7	Gnl2	0.326	0.00710152
ENSRNOG00000014762.7	Ppie	0.328	0.00760588
ENSRNOG00000005828.7	Skp1	0.329	0.00645821
ENSRNOG00000003599.3	Utp3	0.332	0.000919018
ENSRNOG00000010091.7	Efcab14	0.332	0.000958117
ENSRNOG00000007892.6	Tram1	0.332	0.00459814
ENSRNOG00000017158.6	Eif4g2	0.332	0.0411239
ENSRNOG00000005184.4	Nop10	0.333	0.0187302
ENSRNOG00000009449.5	Trim35	0.333	0.0466833
ENSRNOG00000008393.8	Tax1bp1	0.335	0.000422814
ENSRNOG00000042740.1	Mrpl42	0.338	0.0156751
ENSRNOG00000009836.8	Rbm26	0.338	0.0332674
ENSRNOG00000061246.1	Fam49b	0.34	0.0250107
ENSRNOG00000022502.6	Nsrp1	0.342	0.00582051
ENSRNOG00000018825.6	Dcaf11	0.342	0.0255501
ENSRNOG00000010353.6	Dnajb6	0.343	0.00891365
ENSRNOG00000010855.7	Mrpl57	0.343	0.0266838
ENSRNOG00000004992.7	Rab1a	0.343	0.0318525
ENSRNOG00000007900.4	Tspan33	0.343	0.0441416
ENSRNOG00000016744.7	Chd6	0.345	0.0290035
ENSRNOG00000006500.6	Snf8	0.346	0.0144886
ENSRNOG00000018343.6	Isca1	0.346	0.0276058
ENSRNOG00000017428.5	Map1b	0.347	9.12431e-09
ENSRNOG00000049876.1	Prkar1a	0.347	0.0434549
ENSRNOG00000020660.7	Cfl1	0.353	0.00135381
ENSRNOG00000004183.6	Ccdc59	0.353	0.0414075
ENSRNOG00000020020.6	Wbp1l	0.355	0.00128858
ENSRNOG00000000513.9	Mapk14	0.357	0.000486118
ENSRNOG00000014844.8	Kif21a	0.359	0.00236916
ENSRNOG00000014422.6	Gtf2e2	0.359	0.0412035
ENSRNOG00000009313.5	Lrpap1	0.361	0.00272748
ENSRNOG00000012378.7	Dbnl	0.363	0.043948
ENSRNOG00000003262.3	Cacng4	0.364	0.029164
ENSRNOG00000019113.7	Hnrnpk	0.365	0.014277
ENSRNOG00000036676.5	Csnk1d	0.366	0.000839954
ENSRNOG00000012348.6	Exosc4	0.368	0.00728862
ENSRNOG00000010984.6	Anxa11	0.369	0.00171379
ENSRNOG00000013229.6	Mthfs	0.37	0.0380032
ENSRNOG00000033206.4	Entpd5	0.371	0.0287701
ENSRNOG00000025430.4	Ddx18	0.372	0.00654981
ENSRNOG00000029280.3	Gpaa1	0.373	0.00285146
ENSRNOG00000018531.4	Mrps11	0.373	0.0184085
ENSRNOG00000011413.7	Scp2	0.374	0.000891051
ENSRNOG00000017883.7	Camsap1	0.374	0.00382894
ENSRNOG00000017466.6	Kif5b	0.375	1.48988e-06
ENSRNOG00000027628.5	Elp5	0.376	0.00709617
ENSRNOG00000042253.3	Ecd	0.377	0.0092853
ENSRNOG00000028521.5	Plekhm1	0.377	0.0149471
ENSRNOG00000031979.3	Mt-atp6	0.379	0.00288073
ENSRNOG00000005083.5	Rtfdc1	0.381	0.00074128
ENSRNOG00000009889.6	Pgm1	0.381	0.0134937
ENSRNOG00000002871.6	Rbm25l1	0.383	0.00110199
ENSRNOG00000010286.8	Cast	0.387	9.15298e-05
ENSRNOG00000028216.6	Igsf5	0.387	0.0490891
ENSRNOG00000008782.6	Pnisr	0.388	0.00147273
ENSRNOG00000024144.4	Cdipt	0.39	0.000683894
ENSRNOG00000019497.7	Mrpl17	0.39	0.0124998
ENSRNOG00000027654.4	Appbp2	0.391	0.000650162
ENSRNOG00000025715.5	Dynlrb1	0.392	0.000802363
ENSRNOG00000059919.1	Mtg2	0.392	0.0351357
ENSRNOG00000016357.8	Casc4	0.393	0.000353163
ENSRNOG00000006345.7	Sec61b	0.393	0.0372438
ENSRNOG00000019122.7	Sec16a	0.394	0.000719595
ENSRNOG00000039297.4	Mrpl52	0.394	0.0122784
ENSRNOG00000016975.5	Pxmp4	0.394	0.0188609
ENSRNOG00000029875.3	Mrpl41	0.395	0.0059723
ENSRNOG00000019152.4	Trpc4ap	0.395	0.0256123
ENSRNOG00000046283.2	Tmem41a	0.396	0.00102803
ENSRNOG00000001762.3	Pcyt1a	0.396	0.0218944
ENSRNOG00000059202.1	Mia3	0.397	1.38983e-07
ENSRNOG00000016628.3	Scgn	0.397	0.000856168
ENSRNOG00000022402.4	Luzp1	0.397	0.0391103
ENSRNOG00000007681.7	Brd3	0.398	0.000302395
ENSRNOG00000037627.4	Trappc1	0.4	0.00584216
ENSRNOG00000014819.6	Hap1	0.402	4.13297e-05
ENSRNOG00000002342.6	Aldh3a2	0.403	0.00842096
ENSRNOG00000010729.6	Usp8	0.404	0.0103845
ENSRNOG00000009781.8	Dync1i2	0.405	7.34436e-05
ENSRNOG00000047708.2	Gstz1	0.408	0.000609887
ENSRNOG00000046922.3	Phactr4	0.409	0.00051043
ENSRNOG00000015540.8	Ppp6r3	0.409	0.0137426
ENSRNOG00000005101.8	Ctage5	0.41	0.0245418
ENSRNOG00000024194.5	Rsf1	0.411	0.000116271
ENSRNOG00000037327.2	F8a1	0.411	0.00254756
ENSRNOG00000014903.7	Zfyve27	0.412	0.0306013
ENSRNOG00000000465.7	Slc39a7	0.416	0.000850778
ENSRNOG00000013300.5	Atpif1	0.418	2.82568e-05
ENSRNOG00000032878.3	Cxxc5	0.418	0.000860163
ENSRNOG00000016705.7	Prpf4b	0.42	1.1914e-07
ENSRNOG00000008917.7	Ehbp1	0.42	0.0260502
ENSRNOG00000010488.7	Zmiz1	0.421	8.80931e-06
ENSRNOG00000011158.6	Ppp2r2a	0.421	0.000559361
ENSRNOG00000007433.8	Cyb561	0.421	0.0262791
ENSRNOG00000001982.7	Cblb	0.424	0.0270525
ENSRNOG00000020947.6	Egln2	0.426	0.00231726
ENSRNOG00000017127.6	Rpl28	0.426	0.0128452
ENSRNOG00000002705.4	Vps4b	0.427	0.0376338
ENSRNOG00000007821.5	Dyrk2	0.429	0.00379167
ENSRNOG00000010116.6	Leo1	0.429	0.0242354
ENSRNOG00000014480.7	Sys1	0.429	0.0341341
ENSRNOG00000005726.8	Pclo	0.434	2.08012e-06
ENSRNOG00000060912.1	Qars	0.436	0.00300141
ENSRNOG00000016478.7	Eif5a	0.436	0.0436261
ENSRNOG00000043400.2	LOC100910678	0.436	0.0459105
ENSRNOG00000015692.6	Taok1	0.437	0.00237053
ENSRNOG00000060561.1	Gdpd1	0.439	0.00837313
ENSRNOG00000058486.1	AABR07021220.1	0.441	1.95255e-05
ENSRNOG00000008845.5	Pdrg1	0.442	0.00112016
ENSRNOG00000011175.8	Hnrnpa2b1	0.442	0.00979259
ENSRNOG00000000304.7	Cd164	0.443	0.0053901
ENSRNOG00000000893.6	Tmem248	0.445	1.48088e-07
ENSRNOG00000050758.1	AC142154.1	0.445	0.00515939
ENSRNOG00000018791.6	Dnlz	0.446	0.00571791
ENSRNOG00000009513.3	Akr1b1	0.447	0.00166042
ENSRNOG00000018564.6	Nup93	0.448	0.0310365
ENSRNOG00000000847.8	Csnk2b	0.45	1.47575e-05
ENSRNOG00000027623.6	LOC680039	0.45	0.00152814
ENSRNOG00000007018.6	Mapkbp1	0.45	0.0147615
ENSRNOG00000016935.3	Mapk1ip1	0.45	0.0250241
ENSRNOG00000047896.2	Kctd10	0.452	0.00352642
ENSRNOG00000021233.6	Itpa	0.452	0.00962259
ENSRNOG00000053060.1	Zfc3h1	0.452	0.0160206
ENSRNOG00000028993.1	LOC102555453	0.452	0.0492683
ENSRNOG00000010361.7	Kif3b	0.453	0.00124772
ENSRNOG00000031827.4	Arih2	0.453	0.00645821
ENSRNOG00000013594.6	Acp2	0.453	0.0120518
ENSRNOG00000028674.6	Fbxw5	0.453	0.0184085
ENSRNOG00000012186.4	Golph3	0.455	0.0340574
ENSRNOG00000002199.6	Tmem165	0.456	0.0192457
ENSRNOG00000017513.7	Fam73b	0.456	0.0412035
ENSRNOG00000001548.6	Nfe2l2	0.457	0.0016354
ENSRNOG00000057815.1	Ccdc191	0.457	0.0274297
ENSRNOG00000015939.5	Ccdc25	0.458	0.00363894
ENSRNOG00000004220.5	Ebag9	0.459	0.00564045
ENSRNOG00000058476.1	Mast2	0.461	0.0459066
ENSRNOG00000018075.6	Spcs1	0.462	0.00104125
ENSRNOG00000018676.5	RGD1562987	0.464	2.10815e-05
ENSRNOG00000006063.8	Phf21a	0.464	0.000273851
ENSRNOG00000010794.6	Dennd3	0.466	1.96424e-05
ENSRNOG00000014272.6	Rpl35	0.467	1.65017e-09
ENSRNOG00000036683.4	Sirt7	0.468	0.0272278
ENSRNOG00000017864.7	Bdp1	0.469	3.03756e-05
ENSRNOG00000004135.6	RGD1311745	0.469	0.00352356
ENSRNOG00000008629.7	Secisbp2l	0.47	7.79788e-06
ENSRNOG00000002104.8	Scaf4	0.473	0.0027045
ENSRNOG00000018081.6	Lactb	0.474	0.00334591
ENSRNOG00000001225.7	Fam207a	0.474	0.0161881
ENSRNOG00000017133.7	LOC306766	0.474	0.0291468
ENSRNOG00000022066.5	Fam117b	0.475	0.0212099
ENSRNOG00000027728.7	Ibtk	0.476	0.00325549
ENSRNOG00000010520.5	Wrap53	0.476	0.0432418
ENSRNOG00000010771.7	Pkd1	0.477	0.045138
ENSRNOG00000011195.6	Prkra	0.478	0.0022715
ENSRNOG00000017912.7	Atp2a3	0.479	0.00012137
ENSRNOG00000027891.4	Dhrs11	0.48	0.0201673
ENSRNOG00000016161.7	Lman2	0.482	1.10632e-11
ENSRNOG00000015703.6	Hypk	0.484	0.00163444
ENSRNOG00000007797.5	Rbpj	0.484	0.0332674
ENSRNOG00000011652.6	Sppl2a	0.486	0.0127654
ENSRNOG00000028161.6	Enthd2	0.487	0.012517
ENSRNOG00000020264.5	Dhrs1	0.489	0.00128686
ENSRNOG00000001613.5	Zbtb11	0.49	0.0169872
ENSRNOG00000003626.6	Atp5h	0.491	4.73358e-06
ENSRNOG00000006130.7	Rab5b	0.491	0.0185259
ENSRNOG00000048237.1	Tcta	0.491	0.0266118
ENSRNOG00000012806.8	Rbbp6	0.492	4.97027e-06
ENSRNOG00000059268.2	Ppp1r10	0.492	0.000794012
ENSRNOG00000043105.3	Lyrm2	0.492	0.00826359
ENSRNOG00000034241.5	Set	0.492	0.0219607
ENSRNOG00000005960.8	RGD1311744	0.493	0.0217002
ENSRNOG00000002408.6	Rbm47	0.494	0.00452336
ENSRNOG00000020602.7	LOC100911483	0.495	0.000139441
ENSRNOG00000032192.4	Cfap97	0.498	0.0124509
ENSRNOG00000004130.4	Anapc4	0.498	0.0161881
ENSRNOG00000009460.6	Pdzd8	0.5	0.00325325
ENSRNOG00000009421.5	Ivd	0.501	9.74716e-07
ENSRNOG00000045605.2	Uxs1	0.501	0.00996453
ENSRNOG00000052289.1	Ptdss1	0.502	0.00472024
ENSRNOG00000010235.6	Pkig	0.502	0.0157989
ENSRNOG00000002912.7	Parn	0.503	0.0104004
ENSRNOG00000008663.6	Nat10	0.503	0.0360297
ENSRNOG00000003524.4	Lrrc59	0.504	2.05826e-09
ENSRNOG00000025832.5	Zer1	0.507	0.000372615
ENSRNOG00000009029.7	Nptn	0.507	0.000402911
ENSRNOG00000009846.7	Frg1	0.508	0.000644788
ENSRNOG00000017443.7	Tmem87b	0.508	0.00165051
ENSRNOG00000001070.5	Cdk2ap1	0.51	1.16019e-06
ENSRNOG00000042467.3	Ttc4	0.511	5.5789e-08
ENSRNOG00000007713.6	Tmcc3	0.511	0.0402947
ENSRNOG00000019136.6	Scamp2	0.512	0.0210459
ENSRNOG00000055925.1	Zc3h7b	0.512	0.0373585
ENSRNOG00000009338.6	Kras	0.513	1.56051e-06
ENSRNOG00000042344.1	Smim22	0.513	0.000771938
ENSRNOG00000003224.6	Nudt16l1	0.514	0.0011312
ENSRNOG00000012751.7	Tm9sf2	0.514	0.027139
ENSRNOG00000047513.3	Mdn1	0.515	0.0205405
ENSRNOG00000009802.7	Fam124a	0.515	0.0340574
ENSRNOG00000025634.6	Zfhx2	0.518	0.00055163
ENSRNOG00000025286.5	Pank2	0.518	0.00317831
ENSRNOG00000011352.2	Furin	0.52	4.71809e-06
ENSRNOG00000001115.5	Slc29a4	0.52	0.00120912
ENSRNOG00000005183.6	Rtf1	0.523	1.31152e-09
ENSRNOG00000047028.2	Mmp24	0.524	0.000245394
ENSRNOG00000056955.1	Bicdl1	0.524	0.0294543
ENSRNOG00000011732.7	Psmb7	0.526	3.86592e-06
ENSRNOG00000056156.1	Tmem57	0.526	0.000660272
ENSRNOG00000036660.3	Fn3krp	0.526	0.0372255
ENSRNOG00000050051.1	Pin4	0.527	0.0174363
ENSRNOG00000005659.6	Aurkb	0.527	0.0389957
ENSRNOG00000025539.6	Vps13a	0.528	0.041238
ENSRNOG00000007141.6	Preb	0.532	0.00400575
ENSRNOG00000006803.5	Dnajc10	0.533	5.67216e-07
ENSRNOG00000018367.6	Taldo1	0.533	0.000753579
ENSRNOG00000008688.7	Usp45	0.533	0.000759741
ENSRNOG00000033623.5	Pigx	0.534	1.79122e-06
ENSRNOG00000061779.1	Man2b2	0.534	0.0183379
ENSRNOG00000001426.6	Prkrip1	0.536	0.00105969
ENSRNOG00000021314.4	Fdft1	0.536	0.0210369
ENSRNOG00000015791.6	Zdhhc12	0.537	0.00613043
ENSRNOG00000001783.6	Tra2b	0.538	0.00991085
ENSRNOG00000016474.6	Tspan3	0.539	0.000858231
ENSRNOG00000020646.4	Sdhaf2	0.539	0.0027045
ENSRNOG00000007034.6	Hipk2	0.54	0.000773744
ENSRNOG00000011379.6	Ccndbp1	0.54	0.00249542
ENSRNOG00000015339.6	Shoc2	0.54	0.0215584
ENSRNOG00000039783.1	Rpl26-ps2	0.542	0.00712624
ENSRNOG00000014739.8	Wfdc2	0.543	0.00632225
ENSRNOG00000010180.6	Gid8	0.543	0.0298437
ENSRNOG00000012982.7	Map9	0.545	2.61251e-05
ENSRNOG00000017404.6	Pcmtd2	0.546	2.64188e-05
ENSRNOG00000001867.7	Snap29	0.546	0.000480615
ENSRNOG00000004471.7	Polr3h	0.546	0.0235198
ENSRNOG00000001886.5	Dgcr8	0.547	0.00243526
ENSRNOG00000016559.6	Tm2d2	0.548	0.019576
ENSRNOG00000049057.1	Znrf2	0.549	1.67038e-05
ENSRNOG00000016368.4	Ppp1r14c	0.549	0.0182557
ENSRNOG00000004301.6	Dcaf13	0.55	0.00858612
ENSRNOG00000015187.6	Acot8	0.55	0.0192122
ENSRNOG00000037207.4	Ubr1	0.551	0.000301589
ENSRNOG00000042421.1	RGD1559909	0.552	0.0028815
ENSRNOG00000003099.6	Ubqln2	0.553	3.34558e-06
ENSRNOG00000027447.6	Stam2	0.553	0.00105959
ENSRNOG00000017977.4	Smpd1	0.554	0.0113006
ENSRNOG00000011879.7	Nfat5	0.555	1.38762e-05
ENSRNOG00000032420.5	Hmgb1-ps3	0.555	0.0188319
ENSRNOG00000056728.1	G6pd	0.557	0.001744
ENSRNOG00000001169.5	Slc37a1	0.558	0.027628
ENSRNOG00000009830.6	Fam204a	0.559	0.000168871
ENSRNOG00000010807.5	Cox6c	0.56	5.31348e-06
ENSRNOG00000004132.7	Lasp1	0.561	0.0016999
ENSRNOG00000002618.7	Ivns1abp	0.561	0.00355354
ENSRNOG00000008316.7	Vps39	0.562	0.000155553
ENSRNOG00000006050.4	Med19	0.563	1.7013e-05
ENSRNOG00000001803.6	Dnajb11	0.564	2.84108e-05
ENSRNOG00000009495.6	Src	0.564	0.0100557
ENSRNOG00000001547.5	Agps	0.565	0.00468994
ENSRNOG00000054274.1	Cacnb3	0.566	1.02969e-06
ENSRNOG00000004246.5	Spag7	0.57	0.0024261
ENSRNOG00000011573.6	Csad	0.57	0.0220265
ENSRNOG00000017227.7	Ppme1	0.572	1.48212e-06
ENSRNOG00000015229.8	Zc3h4	0.572	0.000694017
ENSRNOG00000020554.5	Slc50a1	0.572	0.0334951
ENSRNOG00000049497.2	Eif6	0.573	2.13948e-06
ENSRNOG00000034071.2	Chmp4bl1	0.573	8.43645e-05
ENSRNOG00000062038.1	Rn60_17_0763.1	0.573	0.034856
ENSRNOG00000005153.7	LOC690422	0.574	6.4713e-06
ENSRNOG00000000316.6	Sobp	0.575	0.0128691
ENSRNOG00000020667.7	Shisa5	0.575	0.0192465
ENSRNOG00000021125.8	Prdx5	0.581	5.19914e-05
ENSRNOG00000016220.7	Rpl12	0.581	0.00290884
ENSRNOG00000004282.4	Arl4a	0.581	0.0285953
ENSRNOG00000000274.7	Phyhipl	0.583	0.0182557
ENSRNOG00000042499.1	Tmsb10	0.587	1.17358e-05
ENSRNOG00000008411.6	Sec23b	0.587	0.000475871
ENSRNOG00000018122.7	Tspan17	0.587	0.017239
ENSRNOG00000046949.2	Kcnb1	0.589	0.00345758
ENSRNOG00000018126.7	Abca1	0.59	1.30117e-06
ENSRNOG00000056940.1	Cited2	0.591	9.19848e-06
ENSRNOG00000015800.6	Elmo3	0.593	0.0112017
ENSRNOG00000016770.5	Calm1	0.594	7.01477e-11
ENSRNOG00000024953.7	RGD1559441	0.595	0.0409481
ENSRNOG00000014331.5	Zfp717	0.596	5.70238e-05
ENSRNOG00000002413.6	Gpc4	0.597	3.79412e-11
ENSRNOG00000050828.2	Vkorc1	0.598	0.000567101
ENSRNOG00000022507.3	Twf1	0.598	0.00344398
ENSRNOG00000029778.5	Maob	0.599	0.00355868
ENSRNOG00000002593.4	Esrrg	0.6	0.00184985
ENSRNOG00000047506.2	LOC100362980	0.6	0.00498008
ENSRNOG00000017244.3	Rnf186	0.6	0.0252481
ENSRNOG00000004777.7	Esf1	0.602	1.47441e-13
ENSRNOG00000012513.7	Pdk3	0.602	1.34645e-05
ENSRNOG00000018964.2	Gss	0.603	0.00325549
ENSRNOG00000049531.2	Usp19	0.603	0.00719389
ENSRNOG00000016459.6	Eif3j	0.607	0.00038439
ENSRNOG00000057221.1	Scn3b	0.608	7.0945e-06
ENSRNOG00000060869.1	Irak1	0.608	5.34574e-05
ENSRNOG00000016123.6	Rnf144b	0.609	0.016684
ENSRNOG00000023781.7	Plec	0.611	2.45656e-07
ENSRNOG00000000524.6	RGD735065	0.611	2.78417e-05
ENSRNOG00000004423.6	Zfp238	0.611	0.035388
ENSRNOG00000021579.6	Mpp6	0.612	1.5126e-08
ENSRNOG00000004680.7	Kif5c	0.613	0.00676495
ENSRNOG00000003148.5	Timp2	0.615	0.0105116
ENSRNOG00000031033.4	Mt-nd2	0.616	1.34308e-09
ENSRNOG00000012683.5	Abhd17c	0.617	4.02516e-08
ENSRNOG00000018797.7	Myrip	0.617	0.000689102
ENSRNOG00000004864.5	Prpf40a	0.622	1.24144e-18
ENSRNOG00000007763.7	Plod1	0.625	0.0138272
ENSRNOG00000015235.6	Fra10ac1	0.626	4.14205e-05
ENSRNOG00000033498.4	Cib1	0.626	0.00107461
ENSRNOG00000000609.4	Ipmk	0.627	0.00187818
ENSRNOG00000013743.5	Sec61a1	0.629	3.59332e-09
ENSRNOG00000005988.4	Arl8a	0.629	0.0165051
ENSRNOG00000012880.7	Tti1	0.63	0.00154102
ENSRNOG00000010629.6	Nod1	0.63	0.0195652
ENSRNOG00000016037.3	Mafb	0.631	0.0468881
ENSRNOG00000019048.4	Sod2	0.633	1.92595e-07
ENSRNOG00000004688.7	Rbfox2	0.634	0.0408876
ENSRNOG00000000777.7	RT1-S3	0.635	0.0464565
ENSRNOG00000008174.5	Appl2	0.636	4.80824e-07
ENSRNOG00000049856.2	Zfp617	0.638	0.044947
ENSRNOG00000023851.6	Igsf3	0.643	0.0202388
ENSRNOG00000002449.7	Maged2	0.644	7.16533e-14
ENSRNOG00000000112.5	Champ1	0.648	1.03495e-05
ENSRNOG00000060863.1	AABR07017145.2	0.648	0.00871126
ENSRNOG00000003048.6	Tiprl	0.648	0.0094358
ENSRNOG00000008180.5	Lyn	0.652	6.09867e-08
ENSRNOG00000013409.4	Gclm	0.653	0.00145628
ENSRNOG00000027194.7	Sgsm2	0.655	1.46072e-06
ENSRNOG00000002141.6	Cd200	0.658	1.02969e-06
ENSRNOG00000010350.7	Rcan2	0.658	1.07783e-05
ENSRNOG00000012021.7	Ctnnbl1	0.659	6.3904e-11
ENSRNOG00000025164.5	Bhlha15	0.659	0.00453466
ENSRNOG00000010352.4	Dnajc3	0.66	1.4267e-11
ENSRNOG00000014259.5	Mycl	0.66	0.000218509
ENSRNOG00000031960.4	LOC102548369	0.66	0.0366661
ENSRNOG00000020420.6	Pklr	0.662	1.06652e-08
ENSRNOG00000007732.7	Slc35c1	0.662	4.77821e-06
ENSRNOG00000027791.5	AABR07015346.1	0.662	0.0274825
ENSRNOG00000016723.7	Phpt1	0.663	9.3713e-11
ENSRNOG00000054561.1	Isg20	0.664	5.78034e-20
ENSRNOG00000011752.6	Sh3d19	0.665	0.0124828
ENSRNOG00000016187.7	Tmem67	0.665	0.0399441
ENSRNOG00000053725.1	Usf2	0.666	0.000151445
ENSRNOG00000032735.3	Srek1	0.671	5.65107e-10
ENSRNOG00000059799.1	Ficd	0.672	0.0141875
ENSRNOG00000010331.5	Ctsb	0.673	1.18612e-08
ENSRNOG00000014362.6	Nudt14	0.673	1.71298e-05
ENSRNOG00000049949.1	Hapln4	0.674	6.45329e-06
ENSRNOG00000012364.6	Prickle2	0.675	0.0332674
ENSRNOG00000003650.6	Nt5c	0.677	0.0411239
ENSRNOG00000016998.4	Atxn1	0.678	0.0494868
ENSRNOG00000020151.2	Cdh1	0.68	6.67261e-08
ENSRNOG00000033176.5	Zrsr2	0.68	1.1513e-07
ENSRNOG00000024809.6	Ntmt1	0.681	0.000192434
ENSRNOG00000013707.7	Spata13	0.681	0.00535323
ENSRNOG00000056098.1	Tfpt	0.682	0.0339797
ENSRNOG00000060262.1	Prps1	0.683	2.25361e-07
ENSRNOG00000012422.7	Tnik	0.683	0.000325403
ENSRNOG00000011441.7	Tpd52	0.688	8.62027e-09
ENSRNOG00000003749.7	Xk	0.688	0.0175416
ENSRNOG00000000047.4	Cd82	0.689	1.55887e-05
ENSRNOG00000019178.4	Taf10	0.693	6.28132e-07
ENSRNOG00000061262.1	Huwe1	0.697	6.24539e-11
ENSRNOG00000001632.7	Brwd1	0.7	2.77177e-05
ENSRNOG00000013729.7	RGD1306271	0.701	0.00810941
ENSRNOG00000007804.3	C1galt1	0.703	0.0241609
ENSRNOG00000001964.7	Cd47	0.704	1.4321e-05
ENSRNOG00000028946.4	Cdc42ep4	0.705	0.000305917
ENSRNOG00000049244.2	Sepsecs	0.708	0.0230447
ENSRNOG00000021053.8	Lsr	0.71	2.78793e-07
ENSRNOG00000061129.1	Psmd14	0.711	2.9324e-07
ENSRNOG00000015225.7	Gramd3	0.711	1.8492e-05
ENSRNOG00000034025.5	Ptprj	0.712	3.0482e-07
ENSRNOG00000055853.1	Gorasp2	0.712	0.000342991
ENSRNOG00000055295.1	Pecr	0.713	0.0181994
ENSRNOG00000018719.6	Cir1	0.716	2.5515e-11
ENSRNOG00000017405.7	Raly	0.717	1.09923e-06
ENSRNOG00000031814.5	Sort1	0.719	0.0165493
ENSRNOG00000008246.5	Emilin1	0.72	0.0104473
ENSRNOG00000033916.4	Rps21-ps1	0.72	0.035857
ENSRNOG00000020546.5	Lipe	0.721	0.0158643
ENSRNOG00000024027.5	Lemd3	0.722	0.0243595
ENSRNOG00000020182.5	Mvp	0.723	2.55429e-14
ENSRNOG00000012862.5	Spsb4	0.724	0.0195326
ENSRNOG00000001825.7	Pkp2	0.727	0.0431836
ENSRNOG00000021245.7	RGD1311739	0.729	0.0359956
ENSRNOG00000008605.4	Ost4	0.729	0.0390019
ENSRNOG00000027513.6	Rtel1	0.73	0.00443641
ENSRNOG00000004312.5	Tmbim4	0.73	0.0111464
ENSRNOG00000031802.4	LOC691427	0.73	0.0212639
ENSRNOG00000020692.5	Tmem216	0.73	0.0440314
ENSRNOG00000020086.6	Aar2	0.732	0.0124713
ENSRNOG00000010607.4	Rnf208	0.733	9.01312e-07
ENSRNOG00000022727.4	Tmem127	0.733	0.00190818
ENSRNOG00000046984.2	St6galnac6	0.734	5.50626e-05
ENSRNOG00000018294.6	Hspa5	0.738	5.60645e-36
ENSRNOG00000016272.5	Edf1	0.739	2.15118e-18
ENSRNOG00000013756.6	Snrnp48	0.739	3.32244e-09
ENSRNOG00000017165.7	Akr1e2	0.739	1.97222e-06
ENSRNOG00000014589.5	Arpin	0.739	0.000172798
ENSRNOG00000016227.6	Glrx3	0.741	3.81408e-12
ENSRNOG00000045779.2	Rn50_X_0729.6	0.741	0.000345152
ENSRNOG00000018517.7	Trim21	0.742	0.000359328
ENSRNOG00000016800.7	Ss18	0.743	0.000173091
ENSRNOG00000020642.7	Flad1	0.744	5.26477e-06
ENSRNOG00000017753.7	Ercc2	0.746	3.53813e-05
ENSRNOG00000000955.4	Lnx2	0.749	0.010205
ENSRNOG00000013437.6	LOC691083	0.751	0.0163463
ENSRNOG00000009318.7	Ttll5	0.752	0.048347
ENSRNOG00000042411.3	Rps6ka1	0.756	4.2138e-08
ENSRNOG00000019791.7	Sipa1l2	0.758	0.0389005
ENSRNOG00000032765.5	RGD1559955	0.759	0.0177777
ENSRNOG00000005719.5	Emc4	0.76	9.62549e-07
ENSRNOG00000021887.4	Cyb561d2	0.77	0.000393392
ENSRNOG00000061304.1	Atp2b3	0.772	4.34513e-05
ENSRNOG00000021553.7	Nckap5	0.775	0.042847
ENSRNOG00000042855.1	Ahdc1	0.776	0.000799123
ENSRNOG00000007706.3	Prkaa2	0.777	0.00415099
ENSRNOG00000002922.3	Adora2b	0.777	0.00511012
ENSRNOG00000011830.5	Plekha3	0.779	7.98968e-06
ENSRNOG00000054901.1	Rif1	0.78	5.15547e-08
ENSRNOG00000017595.7	Rsu1	0.78	3.57997e-05
ENSRNOG00000020950.7	Syvn1	0.78	0.0157992
ENSRNOG00000040045.2	Crnkl1	0.782	5.05758e-08
ENSRNOG00000001139.8	Suds3	0.785	1.49245e-13
ENSRNOG00000009761.4	Tmod1	0.785	0.0397737
ENSRNOG00000015268.4	Plpp6	0.787	6.90161e-06
ENSRNOG00000058430.1	Bcdin3d	0.789	0.00184979
ENSRNOG00000008214.5	Fbxo9	0.792	7.36206e-09
ENSRNOG00000050220.4	Nrxn1	0.792	0.00112966
ENSRNOG00000017663.7	Dolpp1	0.792	0.021389
ENSRNOG00000000588.5	Slc16a10	0.795	0.000233139
ENSRNOG00000055525.1	Kmt2b	0.796	0.0383671
ENSRNOG00000023202.6	Usp15	0.797	7.38102e-15
ENSRNOG00000021794.5	Znhit2	0.797	0.00370455
ENSRNOG00000032740.3	Tmem258b	0.798	0.000177601
ENSRNOG00000001081.5	Ogfod2	0.798	0.0116794
ENSRNOG00000027520.5	Pls3	0.8	1.77218e-11
ENSRNOG00000046171.3	Mlxipl	0.8	2.84017e-05
ENSRNOG00000018591.5	Rabepk	0.801	0.000233017
ENSRNOG00000043085.3	Clstn2	0.803	0.000227492
ENSRNOG00000047620.2	Golph3l	0.805	5.09871e-12
ENSRNOG00000002625.7	Ptpn4	0.808	5.53375e-07
ENSRNOG00000019246.7	Psme2	0.808	0.00049297
ENSRNOG00000055340.1	Ski	0.808	0.0020787
ENSRNOG00000004520.7	Wdr60	0.809	0.000264074
ENSRNOG00000005018.7	Scn2a	0.809	0.00735053
ENSRNOG00000039496.2	Plp2	0.812	0.0153712
ENSRNOG00000019020.3	Bbs2	0.812	0.0279412
ENSRNOG00000001517.6	Pdk1	0.816	0.0390019
ENSRNOG00000007673.6	Ppig	0.818	8.07516e-20
ENSRNOG00000033517.4	LOC100360791	0.819	0.00978581
ENSRNOG00000011827.3	AABR07009397.1	0.819	0.0143182
ENSRNOG00000049162.1	Prr15l	0.82	0.00338745
ENSRNOG00000009285.7	Tssc1	0.821	4.96602e-11
ENSRNOG00000043204.3	Harbi1	0.821	6.86528e-05
ENSRNOG00000015956.4	Usp29	0.821	0.000369505
ENSRNOG00000005935.5	A3galt2	0.823	0.0205241
ENSRNOG00000013529.5	Stk4	0.824	3.41933e-10
ENSRNOG00000027015.5	Ythdf1	0.826	4.87857e-12
ENSRNOG00000014104.7	Myo5b	0.829	0.00485915
ENSRNOG00000059266.1	AABR07002674.1	0.831	0.0257521
ENSRNOG00000022704.6	Esyt3	0.832	0.000803258
ENSRNOG00000003253.4	Qdpr	0.833	1.07711e-08
ENSRNOG00000018183.7	Ubr4	0.84	6.75822e-12
ENSRNOG00000055567.1	Fmnl2	0.842	0.000181858
ENSRNOG00000048824.2	Rnf165	0.842	0.00032295
ENSRNOG00000037310.2	Riiad1	0.842	0.0281425
ENSRNOG00000020118.5	Nme5	0.847	0.0478399
ENSRNOG00000061527.1	Gck	0.848	0.00212294
ENSRNOG00000007407.6	Ndufa12	0.848	0.0353198
ENSRNOG00000016414.7	Slc22a17	0.85	0.000891565
ENSRNOG00000020882.7	Shkbp1	0.854	2.52872e-06
ENSRNOG00000052687.1	Megf8	0.856	1.14499e-10
ENSRNOG00000030807.3	LOC100912427	0.856	6.09085e-08
ENSRNOG00000056716.1	Zbtb20	0.857	7.36794e-07
ENSRNOG00000009700.5	Dync1i1	0.859	0.0269657
ENSRNOG00000013479.7	Stard7	0.86	3.49592e-11
ENSRNOG00000017231.6	Adam9	0.862	0.00667811
ENSRNOG00000009505.6	Cd164l2	0.866	0.00407174
ENSRNOG00000011582.5	Rab3d	0.867	1.86615e-25
ENSRNOG00000012081.6	Txn1	0.868	0.000167518
ENSRNOG00000019922.7	Ntpcr	0.869	2.79842e-06
ENSRNOG00000024022.5	Ndfip2	0.87	0.0105623
ENSRNOG00000013190.6	Rnaset2	0.871	0.000714345
ENSRNOG00000010196.5	Glb1	0.873	1.71219e-05
ENSRNOG00000006681.4	Rdh10	0.882	0.0159125
ENSRNOG00000052405.1	Cdh4	0.883	0.0191764
ENSRNOG00000016989.3	Dolk	0.884	0.000477314
ENSRNOG00000026239.6	Arid4a	0.885	3.49117e-14
ENSRNOG00000029456.5	Rp9	0.885	0.0298354
ENSRNOG00000002110.5	Fam114a1l1	0.887	0.0315369
ENSRNOG00000013202.7	Akap7	0.895	0.0189029
ENSRNOG00000043002.2	Lcmt2	0.9	0.0441416
ENSRNOG00000026787.5	Disp2	0.902	1.79595e-24
ENSRNOG00000000407.6	Dcbld1	0.903	0.00370339
ENSRNOG00000018207.4	Dynlt1	0.906	1.28157e-05
ENSRNOG00000009088.7	Txnrd1	0.909	1.15178e-20
ENSRNOG00000002736.8	Rabgap1l	0.911	0.000443156
ENSRNOG00000032677.3	Tssc4	0.916	4.1745e-08
ENSRNOG00000020532.8	Kcnq1	0.918	5.78021e-06
ENSRNOG00000005840.7	Cacfd1	0.92	0.000527139
ENSRNOG00000037230.4	Ppidl1	0.92	0.00616874
ENSRNOG00000016033.6	Endog	0.926	1.73705e-08
ENSRNOG00000021025.6	Ppp2r5b	0.929	3.69632e-10
ENSRNOG00000006565.6	Fstl4	0.929	1.11482e-09
ENSRNOG00000058497.1	Fdxr	0.93	0.00235752
ENSRNOG00000013766.7	Acaa2	0.932	1.45726e-08
ENSRNOG00000005413.5	Creb3l1	0.934	9.00946e-17
ENSRNOG00000046899.2	AABR07031972.1	0.934	0.0302051
ENSRNOG00000013520.6	Mat2a	0.937	0.0201062
ENSRNOG00000037839.4	P2ry10	0.938	0.000385716
ENSRNOG00000055023.1	AABR07006258.2	0.94	0.0148569
ENSRNOG00000001106.7	Denr	0.944	5.17629e-06
ENSRNOG00000009311.6	Fstl3	0.945	1.16544e-10
ENSRNOG00000042833.3	AABR07030521.1	0.948	1.41527e-07
ENSRNOG00000061348.1	Fam53b	0.95	0.0025932
ENSRNOG00000014690.6	Pigt	0.952	1.72826e-23
ENSRNOG00000019817.3	Ddx28	0.954	0.00189778
ENSRNOG00000039985.5	Ube2a	0.955	0.000296426
ENSRNOG00000031273.3	RGD1559972	0.957	0.014019
ENSRNOG00000017895.7	Eno1	0.96	0.000462716
ENSRNOG00000001152.7	Glp1r	0.965	2.07941e-14
ENSRNOG00000004936.6	Sdc2	0.965	7.56232e-06
ENSRNOG00000003281.6	Mcm9	0.965	0.00627019
ENSRNOG00000021255.7	Smox	0.966	0.0245481
ENSRNOG00000012297.4	March8	0.967	5.0415e-16
ENSRNOG00000054224.1	Bloc1s4	0.967	0.00113395
ENSRNOG00000003463.8	Srebf1	0.969	0.00312313
ENSRNOG00000028062.7	Arpc5	0.971	6.02603e-05
ENSRNOG00000028021.2	Rps13	0.972	0.0172358
ENSRNOG00000005987.5	Suox	0.973	7.46155e-16
ENSRNOG00000022932.4	Serhl2	0.973	6.78498e-07
ENSRNOG00000019186.7	Tmem53	0.977	2.52211e-06
ENSRNOG00000037720.2	Rita1	0.978	0.00876915
ENSRNOG00000029572.3	Apeh	0.979	5.46581e-09
ENSRNOG00000006388.5	Pygl	0.981	0.0333799
ENSRNOG00000031085.5	Ergic3	0.982	1.85138e-26
ENSRNOG00000060008.1	Cog7	0.987	7.64345e-05
ENSRNOG00000016327.6	Mcee	0.987	0.0412375
ENSRNOG00000015701.7	Rreb1	0.989	2.86231e-07
ENSRNOG00000050514.1	LOC684509	0.989	0.0386103
ENSRNOG00000010635.7	Igfbp4	0.99	5.50581e-17
ENSRNOG00000028089.4	Apobec4	0.991	0.0105524
ENSRNOG00000007127.6	Bbs5	0.996	0.0104473
ENSRNOG00000046168.2	Ppm1l	0.997	5.50148e-21
ENSRNOG00000011044.6	Clmn	0.997	4.89867e-10
ENSRNOG00000002364.6	Rnf112	0.998	2.24146e-13
ENSRNOG00000014516.6	Hs6st1	0.998	9.14395e-08
ENSRNOG00000039980.4	Slc25a5	1.002	0.0229076
ENSRNOG00000057352.1	LOC100909912	1.003	0.000279593
ENSRNOG00000030364.2	LOC686074	1.004	3.11069e-06
ENSRNOG00000009550.7	Sqle	1.009	9.97739e-15
ENSRNOG00000016580.6	Rps23	1.01	0.0150958
ENSRNOG00000052232.1	Cyb561d1	1.015	0.017239
ENSRNOG00000017114.8	Synj2	1.021	0.000277855
ENSRNOG00000059538.1	Clec2g	1.023	0.00125151
ENSRNOG00000061876.1	Tas1r2	1.026	0.0221441
ENSRNOG00000012109.7	Fam105a	1.027	0.012423
ENSRNOG00000020713.7	Osbpl5	1.03	0.000361306
ENSRNOG00000001874.7	Slc7a4	1.033	0.000284123
ENSRNOG00000028670.3	RGD1562726	1.033	0.01626
ENSRNOG00000010475.5	Casp3	1.037	3.08726e-07
ENSRNOG00000005990.7	Wdsub1	1.037	0.00519956
ENSRNOG00000002838.7	Pdzd11	1.04	1.208e-06
ENSRNOG00000012722.5	Ppdpf	1.043	1.42722e-15
ENSRNOG00000006753.7	Tgm3	1.047	0.000210649
ENSRNOG00000036659.4	Fn3k	1.05	8.57137e-08
ENSRNOG00000006744.7	Acyp1	1.05	0.0016394
ENSRNOG00000029558.4	Pabpn1l	1.052	0.000288072
ENSRNOG00000037204.3	Lyrm9	1.053	0.0225372
ENSRNOG00000024786.3	Asb6	1.058	0.0340711
ENSRNOG00000003229.8	Tspan7	1.06	3.2847e-12
ENSRNOG00000016412.5	Fxyd6	1.06	2.18907e-10
ENSRNOG00000027376.6	Il17rc	1.072	9.32116e-07
ENSRNOG00000019354.6	Ptch1	1.073	1.78906e-06
ENSRNOG00000008088.5	Btbd3	1.074	2.69666e-09
ENSRNOG00000017988.6	Mcur1	1.076	0.00468335
ENSRNOG00000054560.1	Sh2d3c	1.083	0.000125949
ENSRNOG00000033100.4	LOC689130	1.086	0.00847643
ENSRNOG00000033824.4	Gpd2	1.087	1.49566e-15
ENSRNOG00000018899.8	C5	1.087	0.0158538
ENSRNOG00000013282.8	Mctp1	1.098	0.0292451
ENSRNOG00000014461.7	Galns	1.099	0.00109902
ENSRNOG00000012311.4	Slc35d3	1.1	1.7753e-07
ENSRNOG00000034116.6	Gk	1.101	0.0082509
ENSRNOG00000000885.5	Auts2	1.104	3.06709e-08
ENSRNOG00000054277.1	Capsl	1.105	0.000518776
ENSRNOG00000046333.2	Ablim1	1.111	0.00032241
ENSRNOG00000017225.6	Fam160b1	1.111	0.0324477
ENSRNOG00000033615.3	Mt-nd3	1.116	1.59982e-07
ENSRNOG00000039544.2	Kcnd1	1.118	0.00747976
ENSRNOG00000000875.8	Fhl1	1.12	0.00286376
ENSRNOG00000042903.1	Cox7a2l2	1.129	0.00337934
ENSRNOG00000031053.3	Mt-nd4l	1.132	2.84864e-05
ENSRNOG00000042821.3	Cd59	1.133	0.001491
ENSRNOG00000008868.4	Dusp19	1.14	0.0228486
ENSRNOG00000011723.7	Slc44a3	1.142	0.0360297
ENSRNOG00000011794.6	Tcea3	1.144	0.00609809
ENSRNOG00000008738.6	Tp53i11	1.147	7.84423e-25
ENSRNOG00000005196.7	Slc12a6	1.147	4.29675e-05
ENSRNOG00000053223.1	LOC102548225	1.147	0.0356232
ENSRNOG00000025602.4	Cdk4	1.149	0.00873911
ENSRNOG00000021259.2	Prnp	1.166	1.69154e-17
ENSRNOG00000008953.3	AABR07049353.1	1.171	0.0020787
ENSRNOG00000019319.7	Fchsd2	1.176	3.05918e-15
ENSRNOG00000014276.6	Plce1	1.176	0.0434549
ENSRNOG00000005334.8	Acvr2a	1.179	0.00199135
ENSRNOG00000020451.7	Cd81	1.182	1.43841e-06
ENSRNOG00000018709.7	Patz1	1.184	1.27502e-11
ENSRNOG00000016910.7	Ralgps1	1.188	0.00221645
ENSRNOG00000027026.4	Jazf1	1.193	0.0158086
ENSRNOG00000051356.2	Rn50_X_0744.3	1.193	0.0250335
ENSRNOG00000015591.5	Cndp2	1.196	1.65235e-13
ENSRNOG00000012061.8	Prkcb	1.197	0.0162296
ENSRNOG00000008895.5	Hnf4a	1.199	6.37046e-13
ENSRNOG00000003542.7	Hcfc1r1	1.2	0.0014234
ENSRNOG00000022144.2	LOC100361993	1.201	0.0028815
ENSRNOG00000001597.8	Atf2	1.206	5.52015e-06
ENSRNOG00000008837.5	Ass1	1.21	2.04664e-19
ENSRNOG00000033010.4	Akr1c12	1.21	6.65367e-07
ENSRNOG00000016647.5	Pla2g2c	1.211	0.0253196
ENSRNOG00000011068.7	Papss2	1.223	0.0378108
ENSRNOG00000016498.5	AABR07004112.1	1.225	0.0276058
ENSRNOG00000033026.5	Dclk3	1.23	2.17417e-05
ENSRNOG00000003931.5	Arsg	1.234	0.0440889
ENSRNOG00000019741.5	Isyna1	1.237	1.17384e-22
ENSRNOG00000021886.6	B4galt7	1.24	0.000155553
ENSRNOG00000014948.5	Osgin1	1.241	1.9442e-09
ENSRNOG00000043026.2	Rps15-ps2	1.241	0.0397737
ENSRNOG00000004932.6	Sel1l3	1.244	1.16246e-05
ENSRNOG00000011852.8	Myo6	1.253	1.04869e-17
ENSRNOG00000023356.5	Eif5b	1.254	1.78373e-08
ENSRNOG00000016636.5	Lpin3	1.255	0.000583591
ENSRNOG00000018606.5	Olr59	1.258	0.0309873
ENSRNOG00000057683.1	AABR07027212.1	1.262	5.94998e-06
ENSRNOG00000000842.5	Ddah2	1.263	1.42222e-11
ENSRNOG00000057557.1	Prlr	1.263	0.00279523
ENSRNOG00000056786.1	Piezo1	1.265	0.00622925
ENSRNOG00000021017.4	Car11	1.268	0.043549
ENSRNOG00000008691.6	Ick	1.277	0.000240724
ENSRNOG00000001153.3	Pla2g1b	1.279	1.55902e-08
ENSRNOG00000013269.5	Tnfsf10	1.28	0.000330271
ENSRNOG00000052247.1	Manba	1.282	0.000125949
ENSRNOG00000039464.2	Tmem229a	1.283	0.00432682
ENSRNOG00000017893.8	Baiap3	1.285	6.53161e-27
ENSRNOG00000013734.6	Dnai1	1.291	0.0195678
ENSRNOG00000048878.1	Smim24	1.292	0.000157718
ENSRNOG00000014330.7	Pcmt1	1.293	0.0205862
ENSRNOG00000022395.6	Tnrc6c	1.298	0.00323562
ENSRNOG00000038761.4	Hacd2	1.301	0.00124074
ENSRNOG00000002468.8	Tnr	1.302	1.68437e-11
ENSRNOG00000005882.7	Tle1	1.307	0.000325613
ENSRNOG00000016717.6	Gas2	1.308	0.000233876
ENSRNOG00000018471.6	LOC100362339	1.311	0.00836451
ENSRNOG00000000053.7	Crp	1.317	0.0437931
ENSRNOG00000028984.2	RGD1563307	1.32	0.0223127
ENSRNOG00000021123.7	AC098622.1	1.325	0.0264496
ENSRNOG00000021726.5	Tlr3	1.333	4.05943e-10
ENSRNOG00000032429.6	Tmprss9	1.346	7.42619e-05
ENSRNOG00000061359.1	Psme1-ps1	1.347	0.031631
ENSRNOG00000051284.1	Rn50_1_0913.2	1.348	0.000583848
ENSRNOG00000046547.2	Rbm24	1.351	0.0311221
ENSRNOG00000000439.5	Ager	1.354	0.00207104
ENSRNOG00000031208.4	Mgat1	1.368	4.59177e-15
ENSRNOG00000005509.6	Pak7	1.377	0.00972465
ENSRNOG00000061100.1	Tmem150a	1.379	0.000619478
ENSRNOG00000010248.6	Serpini1	1.384	3.10984e-21
ENSRNOG00000010645.5	Lgals3	1.391	4.25275e-16
ENSRNOG00000005639.7	Ar	1.393	0.00926065
ENSRNOG00000002414.8	Tfcp2l1	1.397	0.000440664
ENSRNOG00000022391.6	Zfp711	1.398	0.000517278
ENSRNOG00000011141.8	Serpina11	1.401	0.00212863
ENSRNOG00000015437.7	Tmem14c	1.402	1.81224e-05
ENSRNOG00000061854.1	Rn50_13_0837.3	1.412	0.0266641
ENSRNOG00000016058.5	Kazald1	1.418	0.000510539
ENSRNOG00000047450.2	Lmo3	1.42	2.66338e-08
ENSRNOG00000017939.6	Chn1	1.42	0.000736645
ENSRNOG00000008283.7	B4galt5	1.433	4.29678e-10
ENSRNOG00000042781.3	Ropn1l	1.435	0.011416
ENSRNOG00000024874.5	Prtfdc1	1.453	0.00370339
ENSRNOG00000014571.5	Dbndd2	1.454	1.52289e-08
ENSRNOG00000019675.4	Pycard	1.456	7.2764e-05
ENSRNOG00000026944.2	Gpr150	1.458	0.00133991
ENSRNOG00000053015.1	Ccdc189	1.458	0.0229408
ENSRNOG00000024172.5	T2	1.459	0.00312732
ENSRNOG00000029197.4	Diablo	1.459	0.0131216
ENSRNOG00000004302.7	Pah	1.462	0.019576
ENSRNOG00000012748.4	Vamp8	1.466	4.72674e-08
ENSRNOG00000004077.8	Kcnc2	1.476	0.000483747
ENSRNOG00000020991.7	Ms4a6a	1.484	0.00366913
ENSRNOG00000012216.7	Tgfbi	1.489	1.0676e-35
ENSRNOG00000018159.7	Anxa4	1.492	1.06811e-22
ENSRNOG00000026965.6	Tmem140	1.493	8.20007e-05
ENSRNOG00000005039.8	Tfpi	1.497	0.000805164
ENSRNOG00000050766.2	Rd3	1.509	0.0361597
ENSRNOG00000057702.2	Insrr	1.512	4.09009e-09
ENSRNOG00000018553.4	Pitpnm1	1.515	7.54773e-13
ENSRNOG00000021693.6	Fam149a	1.522	1.65987e-12
ENSRNOG00000047931.2	Tmsb4x	1.523	5.67824e-08
ENSRNOG00000019271.8	Ulk4	1.526	0.00604109
ENSRNOG00000024961.5	Usp35	1.53	6.69957e-05
ENSRNOG00000023557.4	RGD1563692	1.53	0.0121509
ENSRNOG00000018775.7	Cystm1	1.531	1.81428e-12
ENSRNOG00000029986.6	Insr	1.536	0.0215065
ENSRNOG00000042271.3	AABR07029741.1	1.545	5.23139e-07
ENSRNOG00000046420.3	AABR07006458.1	1.547	0.000540377
ENSRNOG00000018657.6	Scrn3	1.551	0.0011312
ENSRNOG00000048553.3	Iqcc	1.562	0.0243726
ENSRNOG00000030449.5	Gsta4	1.563	0.000201247
ENSRNOG00000006545.8	Sept7	1.566	0.000811496
ENSRNOG00000054212.1	Pde1a	1.572	1.79814e-06
ENSRNOG00000052412.1	AABR07026984.1	1.577	0.0185348
ENSRNOG00000017619.7	Aldh1a1	1.591	4.00714e-06
ENSRNOG00000052665.1	Onecut2	1.598	0.000389371
ENSRNOG00000018881.6	Rnasek	1.602	0.0102897
ENSRNOG00000003947.3	Ntn1	1.608	0.000158563
ENSRNOG00000046316.1	Tomm6	1.614	3.08902e-05
ENSRNOG00000004438.4	Cntn1	1.619	1.99324e-06
ENSRNOG00000016325.5	F2	1.62	3.25975e-05
ENSRNOG00000022428.2	Flrt1	1.626	1.40488e-09
ENSRNOG00000004466.4	Fam210b	1.627	0.000286162
ENSRNOG00000017693.7	Slc2a5	1.643	2.04677e-13
ENSRNOG00000016299.3	Klf4	1.65	0.0018786
ENSRNOG00000016419.6	Pdlim5	1.66	0.00263318
ENSRNOG00000018935.3	AABR07001497.1	1.666	0.000819598
ENSRNOG00000010890.6	Bmp1	1.669	8.61738e-30
ENSRNOG00000016842.7	Pifo	1.67	0.000452363
ENSRNOG00000020000.6	Tmem219	1.676	8.31335e-12
ENSRNOG00000059041.1	AC141169.6	1.681	0.0378108
ENSRNOG00000018631.6	Enkur	1.682	0.0213634
ENSRNOG00000012149.8	Gpsm2	1.687	0.0294175
ENSRNOG00000000172.7	Sqrdl	1.705	0.000237281
ENSRNOG00000019388.6	Egfl7	1.714	1.07494e-16
ENSRNOG00000021615.7	RGD1307155	1.738	6.512e-05
ENSRNOG00000009382.8	Mettl8	1.758	0.00198723
ENSRNOG00000026177.6	Mgam	1.761	2.21644e-13
ENSRNOG00000024335.5	Fastkd1	1.765	0.00239846
ENSRNOG00000005308.4	Tmx2	1.786	0.0203497
ENSRNOG00000060479.1	Sp3	1.792	8.33304e-08
ENSRNOG00000012208.7	Itgb7	1.798	0.0372463
ENSRNOG00000038239.2	Spata33	1.8	0.00571217
ENSRNOG00000000943.4	AC136867.1	1.805	0.0393764
ENSRNOG00000031517.2	Rn50_X_0699.2	1.815	0.00364539
ENSRNOG00000019466.7	Agpat2	1.82	0.0316188
ENSRNOG00000012747.6	Spock1	1.843	1.12758e-29
ENSRNOG00000008461.6	Smdt1	1.846	1.85426e-07
ENSRNOG00000002365.7	Itm2a	1.849	2.57446e-24
ENSRNOG00000006280.5	Pcsk9	1.853	0.0117941
ENSRNOG00000011775.4	Mfap3l	1.876	0.00336006
ENSRNOG00000009599.5	Rwdd2a	1.888	0.0404462
ENSRNOG00000004899.5	Kcns3	1.905	0.0350213
ENSRNOG00000007118.5	Eva1a	1.916	0.000104092
ENSRNOG00000006052.5	Sulf2	1.917	2.23881e-29
ENSRNOG00000019985.4	Asic4	1.92	0.0259908
ENSRNOG00000010478.7	LOC299282	1.924	0.0133125
ENSRNOG00000001082.7	Abcb9	1.932	1.85597e-33
ENSRNOG00000016204.6	Lrrc24	1.933	0.000491815
ENSRNOG00000060197.1	AABR07004404.1	1.96	0.0115886
ENSRNOG00000010634.8	Megf11	1.971	0.000310088
ENSRNOG00000014795.7	Nr2f1	1.992	6.79932e-09
ENSRNOG00000028156.6	Pld1	1.999	4.54242e-27
ENSRNOG00000031378.4	AABR07009715.1	1.999	0.0163846
ENSRNOG00000038607.3	Tmem86b	2.021	1.0469e-09
ENSRNOG00000027857.3	Pigw	2.032	0.0194956
ENSRNOG00000031097.5	Syce1l	2.046	0.000183036
ENSRNOG00000014460.7	Hivep1	2.048	6.28033e-07
ENSRNOG00000012428.5	Maf	2.048	0.00276596
ENSRNOG00000054096.1	LOC688812	2.074	0.0276672
ENSRNOG00000014642.6	Morn1	2.077	0.0318465
ENSRNOG00000014409.6	Myl7	2.1	0.0244322
ENSRNOG00000020072.5	Pcdhb9	2.103	0.000271345
ENSRNOG00000021938.7	Lrrtm4	2.109	4.47209e-07
ENSRNOG00000018200.4	Gad2	2.125	0.000221468
ENSRNOG00000019017.6	Gstm6	2.131	0.00123175
ENSRNOG00000000956.5	Rasl11a	2.136	0.000891051
ENSRNOG00000003232.4	Slc9a3r1	2.137	0.00016624
ENSRNOG00000007947.7	Fam13a	2.145	1.1343e-09
ENSRNOG00000056054.1	AC129753.3	2.181	1.12981e-07
ENSRNOG00000020216.7	Gmpr2	2.2	0.000336131
ENSRNOG00000052044.1	AABR07054979.1	2.201	0.0473007
ENSRNOG00000010695.4	Pdgfc	2.205	0.00684087
ENSRNOG00000011429.7	Hmgb1	2.209	0.0278949
ENSRNOG00000004150.6	Slc9a7	2.216	0.00345186
ENSRNOG00000006931.5	Eepd1	2.218	0.0101147
ENSRNOG00000010275.6	Slc17a9	2.219	2.12681e-07
ENSRNOG00000010897.6	Nek6	2.229	1.63346e-11
ENSRNOG00000047454.1	AABR07054716.1	2.234	0.00180065
ENSRNOG00000029330.4	Car5b	2.243	0.0041536
ENSRNOG00000001315.7	Rtdr1	2.244	0.00352881
ENSRNOG00000020995.3	Fut1	2.266	8.13668e-05
ENSRNOG00000008182.8	Htra3	2.271	0.0112815
ENSRNOG00000056362.1	Ttll13	2.272	0.032307
ENSRNOG00000001878.7	Klhl22	2.282	0.0141085
ENSRNOG00000032576.6	Nlgn1	2.304	7.30202e-07
ENSRNOG00000015383.6	Asxl3	2.307	0.00666968
ENSRNOG00000002831.7	Wfikkn2	2.321	0.000658866
ENSRNOG00000003840.7	Slit2	2.325	7.68697e-05
ENSRNOG00000008552.6	P2rx3	2.353	0.00960897
ENSRNOG00000015678.4	Spata1	2.365	0.044067
ENSRNOG00000053550.1	Itga1	2.38	0.00720134
ENSRNOG00000012290.4	Gchfr	2.387	9.38536e-10
ENSRNOG00000018257.5	Hpx	2.425	0.0061343
ENSRNOG00000013768.4	Defb1	2.433	2.98497e-10
ENSRNOG00000010208.7	Timp1	2.443	0.0128108
ENSRNOG00000004786.5	Cyp4f1	2.451	0.000136707
ENSRNOG00000033266.4	Prss30	2.474	0.0184172
ENSRNOG00000042445.3	AC130970.1	2.478	3.20766e-07
ENSRNOG00000001806.7	Fetub	2.485	7.18719e-71
ENSRNOG00000016818.7	Fgfr3	2.5	0.0192741
ENSRNOG00000058870.1	Mroh7	2.522	0.0137426
ENSRNOG00000015859.5	Chdh	2.567	2.47939e-08
ENSRNOG00000015498.8	Il17rb	2.591	0.000575724
ENSRNOG00000013589.8	Cxcl12	2.591	0.0111808
ENSRNOG00000013291.5	Cyp2c23	2.594	2.21791e-20
ENSRNOG00000019183.6	Alox15	2.608	0.00443229
ENSRNOG00000055394.1	AABR07058017.3	2.627	0.0105642
ENSRNOG00000018068.4	Rn50_2_0457.1	2.633	0.00372143
ENSRNOG00000016897.6	Rlbp1	2.638	0.0402947
ENSRNOG00000046848.2	PCOLCE2	2.682	1.12602e-31
ENSRNOG00000020514.7	Sox6	2.694	1.31751e-28
ENSRNOG00000005678.7	Lamb1	2.697	9.61646e-05
ENSRNOG00000003109.3	Btbd17	2.717	2.14189e-22
ENSRNOG00000010935.7	Cpb2	2.722	1.12228e-26
ENSRNOG00000025354.4	Rinl	2.724	5.4689e-07
ENSRNOG00000015438.5	Ces1f	2.734	3.89511e-06
ENSRNOG00000048389.2	Fgf18	2.748	0.000233876
ENSRNOG00000042369.2	RGD1564614	2.765	2.88769e-12
ENSRNOG00000052873.1	Npnt	2.787	0.00493088
ENSRNOG00000038004.4	Zfp804a	2.791	1.57439e-11
ENSRNOG00000057201.1	AABR07035782.1	2.798	0.00151187
ENSRNOG00000014887.4	Homez	2.824	1.97803e-05
ENSRNOG00000013867.4	Fgf1	2.847	2.08057e-09
ENSRNOG00000010121.5	Lef1	2.848	0.0439959
ENSRNOG00000032745.5	Slc17a3	2.85	7.579e-06
ENSRNOG00000018338.7	Vwa1	2.886	1.35465e-09
ENSRNOG00000001431.8	Rasa4	2.913	3.18746e-20
ENSRNOG00000009204.6	Il17re	2.913	2.60672e-11
ENSRNOG00000032669.5	Serpina1	2.967	1.77489e-32
ENSRNOG00000005634.3	Lingo2	2.991	9.1672e-05
ENSRNOG00000049020.2	LOC102548415	3.004	0.0460665
ENSRNOG00000013737.6	Bcar3	3.085	0.000103271
ENSRNOG00000023628.4	Tmem106a	3.099	6.35621e-07
ENSRNOG00000053769.1	Soat2	3.112	0.000187833
ENSRNOG00000007934.4	Elfn2	3.112	0.000418054
ENSRNOG00000007197.7	Nr1h4	3.126	3.05017e-39
ENSRNOG00000021521.4	Chst5	3.136	0.00712895
ENSRNOG00000004332.4	Egfr	3.152	0.000684714
ENSRNOG00000043416.2	Bcl3	3.161	0.00644713
ENSRNOG00000001823.8	St6gal1	3.227	1.69942e-14
ENSRNOG00000011971.8	C1s	3.233	0.000311468
ENSRNOG00000059890.1	Clec2d2	3.238	0.000102855
ENSRNOG00000016829.3	Isoc2b	3.254	1.21534e-06
ENSRNOG00000012613.7	F13b	3.26	1.59885e-83
ENSRNOG00000003807.5	Wnt9b	3.266	9.6932e-17
ENSRNOG00000016701.7	Gng8	3.271	0.000621186
ENSRNOG00000028812.5	Trim80	3.297	0.0463946
ENSRNOG00000000606.8	Pcdh15	3.324	0.000147624
ENSRNOG00000004503.5	L3hypdh	3.335	0.00613043
ENSRNOG00000050653.1	AABR07072562.1	3.359	0.0190105
ENSRNOG00000048966.1	1700092M07Rik	3.404	0.000144318
ENSRNOG00000007839.7	Slc16a7	3.457	0.0077002
ENSRNOG00000019424.7	Aspdh	3.545	2.62369e-05
ENSRNOG00000018426.6	Apoc1	3.553	0.0445966
ENSRNOG00000006096.6	Slc26a7	3.585	0.0257108
ENSRNOG00000022099.6	Trim72	3.594	2.07679e-25
ENSRNOG00000001389.2	Irs3	3.597	0.0025932
ENSRNOG00000005229.8	Sec16b	3.597	0.0454505
ENSRNOG00000033386.5	Itih1	3.616	1.33327e-29
ENSRNOG00000038361.3	RGD1564865	3.63	1.32312e-30
ENSRNOG00000056493.1	Mybpc1	3.633	0.0196537
ENSRNOG00000047321.2	Hba-a2	3.642	2.25626e-17
ENSRNOG00000057044.1	Garnl3	3.646	0.00435596
ENSRNOG00000012030.7	Wwox	3.668	0.00270172
ENSRNOG00000000442.4	Notch4	3.672	0.00299303
ENSRNOG00000036585.4	Cfap43	3.696	0.00436313
ENSRNOG00000021411.2	LOC689766	3.702	4.16578e-19
ENSRNOG00000000658.7	Acacb	3.718	0.00561483
ENSRNOG00000011165.6	Dydc1	3.746	0.000233876
ENSRNOG00000017786.6	Acta1	3.762	0.00395175
ENSRNOG00000016913.7	Stk36	3.764	0.00125982
ENSRNOG00000004964.4	Erbb3	3.805	4.30677e-16
ENSRNOG00000031969.3	AABR07045632.1	3.84	0.000756574
ENSRNOG00000060735.1	AABR07053136.1	3.867	0.00236874
ENSRNOG00000045670.1	Tnfsf12	3.918	0.000609887
ENSRNOG00000020410.5	Th	3.924	0.00273703
ENSRNOG00000008539.4	Lgals2	3.956	2.18403e-247
ENSRNOG00000003501.4	Lyzl6	3.964	0.000356175
ENSRNOG00000003143.7	RGD1310166	4.009	0.012881
ENSRNOG00000046452.3	Fcgr2b	4.073	0.000289469
ENSRNOG00000019118.6	Slc13a3	4.178	7.18455e-05
ENSRNOG00000004177.7	Myo1a	4.242	0.000380049
ENSRNOG00000004075.7	Ccdc42	4.272	4.45434e-13
ENSRNOG00000060434.1	AABR07053500.2	4.304	1.89267e-05
ENSRNOG00000039571.2	Glod5	4.32	5.5951e-10
ENSRNOG00000022922.6	Slc25a12	4.323	0.00480129
ENSRNOG00000021100.4	Tnfaip8l2	4.346	0.010205
ENSRNOG00000062013.1	Adprhl1	4.418	0.00183203
ENSRNOG00000005307.8	Slc4a10	4.488	8.82955e-06
ENSRNOG00000010423.5	Misp	4.519	1.70119e-43
ENSRNOG00000009209.5	Slitrk1	4.543	0.00114442
ENSRNOG00000026753.4	Mpzl3	4.549	0.00118078
ENSRNOG00000004125.4	C4bpb	4.665	0.000295951
ENSRNOG00000022710.4	Prrg4	4.717	4.08239e-11
ENSRNOG00000004869.8	Dach2	4.777	0.000237281
ENSRNOG00000022071.7	Itga2b	4.852	4.81647e-07
ENSRNOG00000029844.5	Akr1c2	4.876	0.000158051
ENSRNOG00000037076.5	LOC689757	4.896	8.43645e-05
ENSRNOG00000001187.5	Oasl	4.912	0.000862673
ENSRNOG00000007799.5	Fam151a	4.976	3.20946e-192
ENSRNOG00000006174.6	Grid2	4.992	0.000244378
ENSRNOG00000001893.6	LOC100362453	4.992	0.000522617
ENSRNOG00000023337.2	Sema3a	5.011	0.00114694
ENSRNOG00000037148.4	Adap2	5.041	0.000403154
ENSRNOG00000005542.8	Apob	5.149	2.87623e-24
ENSRNOG00000017762.7	Cdhr5	5.337	0.000423734
ENSRNOG00000007290.6	Atp1a2	5.468	1.7013e-05
ENSRNOG00000006807.7	Aldob	5.656	3.54475e-07
ENSRNOG00000006645.8	Ryr3	5.781	4.19607e-06
ENSRNOG00000028288.5	Clrn3	5.823	1.68493e-14
ENSRNOG00000006709.6	Pzp	5.838	5.36238e-125
ENSRNOG00000006306.6	Gip	5.867	7.32505e-07
ENSRNOG00000021149.7	Ush1c	6.044	3.58353e-89
ENSRNOG00000009005.7	Slco2a1	6.286	1.53009e-08
ENSRNOG00000000634.5	RGD1306739	6.298	4.27892e-09
ENSRNOG00000020562.4	Slc22a18	6.518	8.88257e-10
ENSRNOG00000011823.7	Tfap2b	6.623	1.84591e-20
ENSRNOG00000016275.4	Ttr	6.799	4.34705e-23
ENSRNOG00000023720.4	Ntm	7.145	5.7585e-19
ENSRNOG00000018358.4	Nt5dc2	7.409	5.68921e-20
ENSRNOG00000021518.6	Trim31	7.632	9.31539e-21
ENSRNOG00000001271.6	Card6	8.239	1.81752e-31

## Sheet: specific_INS1-TFEB-OE_2452
EnsemblGeneID	Symbol	logFC_INS1-TFEB-OE	FDR_INS1-TFEB-OE
ENSRNOG00000024093.4	Dmrta1	8.614	4.02599e-39
ENSRNOG00000023458.4	Dcaf12l1	8.334	7.83129e-36
ENSRNOG00000023375.6	Rab34	8.297	1.00636e-29
ENSRNOG00000059827.1	LOC691995	8.148	1.30154e-226
ENSRNOG00000028348.4	Lhx8	8.034	3.91129e-20
ENSRNOG00000053258.1	Faim2	8.021	2.23462e-111
ENSRNOG00000019264.4	Ltbr	7.584	9.90193e-55
ENSRNOG00000036692.4	Gcgr	7.459	2.45237e-46
ENSRNOG00000000873.5	Brs3	7.339	1.26393e-20
ENSRNOG00000010233.5	Cald1	7.031	6.53879e-15
ENSRNOG00000018627.7	Plekhb1	6.8	4.19173e-10
ENSRNOG00000007229.2	Nr0b2	6.773	4.17684e-08
ENSRNOG00000010731.7	Gpm6a	6.642	4.21248e-09
ENSRNOG00000059166.1	Ldb3	6.639	7.1061e-63
ENSRNOG00000052564.1	Gpx3	6.586	2.46731e-62
ENSRNOG00000020431.5	Matk	6.567	4.6102e-10
ENSRNOG00000015054.6	Rcbtb2	6.505	5.65694e-12
ENSRNOG00000017226.6	Slc2a4	6.501	1.36188e-12
ENSRNOG00000014585.7	Cfap53	6.467	1.55007e-17
ENSRNOG00000020935.6	Capn1	6.402	2.20279e-21
ENSRNOG00000060733.1	AABR07004101.2	6.393	1.45344e-10
ENSRNOG00000027944.4	Pnmal1	6.157	2.84912e-19
ENSRNOG00000052689.1	AABR07072264.3	6.049	5.83914e-14
ENSRNOG00000010111.7	Exoc3l4	6.009	5.57653e-06
ENSRNOG00000021945.3	Ccdc184	5.88	1.99015e-22
ENSRNOG00000051970.1	Aqp5	5.845	4.60853e-17
ENSRNOG00000025074.6	Fgg	5.798	3.75741e-07
ENSRNOG00000021091.6	Trank1	5.745	3.18304e-07
ENSRNOG00000047393.2	Krt18	5.736	1.88978e-05
ENSRNOG00000032788.5	Dysf	5.648	2.96241e-12
ENSRNOG00000015550.5	Ptgds	5.643	1.45936e-17
ENSRNOG00000007202.7	Sema3d	5.624	5.73264e-11
ENSRNOG00000002349.8	Gabra2	5.563	2.31854e-14
ENSRNOG00000021046.8	Sult2b1	5.55	3.38094e-05
ENSRNOG00000007939.5	Naprt	5.527	2.4046e-10
ENSRNOG00000017712.2	Cartpt	5.5	1.43077e-35
ENSRNOG00000054322.1	AABR07025051.3	5.406	2.77302e-26
ENSRNOG00000036794.4	Asb16	5.391	9.66746e-11
ENSRNOG00000046379.2	LOC100912604	5.346	4.60291e-05
ENSRNOG00000053850.1	Rdh5	5.323	3.5356e-05
ENSRNOG00000056558.1	Gabra3	5.321	3.02193e-05
ENSRNOG00000023404.6	Slc9b2	5.316	1.28339e-05
ENSRNOG00000003832.7	Vash2	5.239	1.26388e-10
ENSRNOG00000061857.1	Mgst2	5.23	0.000187997
ENSRNOG00000019573.5	Lcat	5.188	3.62562e-05
ENSRNOG00000019036.6	Ldhd	5.161	0.000817447
ENSRNOG00000002196.7	Ociad2	5.147	5.44487e-05
ENSRNOG00000003104.7	Trpv2	5.076	0.000157918
ENSRNOG00000001128.6	Tesc	5.026	0.00122502
ENSRNOG00000000811.7	Pkib	4.971	4.98728e-55
ENSRNOG00000003716.6	Batf3	4.917	1.961e-07
ENSRNOG00000009932.8	Mctp2	4.89	0.00105649
ENSRNOG00000003704.5	Fam184b	4.88	0.000658861
ENSRNOG00000014576.7	Dock3	4.878	0.00043561
ENSRNOG00000046829.2	Kdr	4.86	0.000595031
ENSRNOG00000033697.5	Casp4	4.809	2.53615e-07
ENSRNOG00000026501.5	Slc6a19	4.809	2.66368e-06
ENSRNOG00000052817.1	AABR07021419.1	4.806	0.001282
ENSRNOG00000011672.6	Tph1	4.733	0.00181843
ENSRNOG00000017052.7	Pianp	4.729	3.83669e-07
ENSRNOG00000054218.1	Il18rap	4.725	1.24899e-07
ENSRNOG00000004841.4	Akap6	4.714	0.00188774
ENSRNOG00000016029.5	Rb1	4.705	1.41249e-06
ENSRNOG00000023708.6	Tmem176a	4.686	0.000721424
ENSRNOG00000023566.5	Vwa3b	4.682	0.000462242
ENSRNOG00000014508.7	Mgll	4.663	4.44517e-07
ENSRNOG00000005998.7	Smoc1	4.601	2.32379e-05
ENSRNOG00000023881.5	Skap1	4.56	1.75721e-15
ENSRNOG00000015346.7	Obsl1	4.552	0.00137395
ENSRNOG00000059605.1	Ddn	4.551	3.53876e-14
ENSRNOG00000010312.3	Bhlhe23	4.534	0.00138344
ENSRNOG00000053893.1	Opn4	4.51	1.4611e-05
ENSRNOG00000023721.6	LOC502684	4.495	0.00712013
ENSRNOG00000001416.5	Vgf	4.476	1.28364e-147
ENSRNOG00000000801.5	Msl3l2	4.476	0.0111754
ENSRNOG00000059016.1	Tspan12	4.374	2.63065e-05
ENSRNOG00000007552.6	Arhgap36	4.356	0.00965958
ENSRNOG00000024433.6	Fbxl7	4.348	0.000842689
ENSRNOG00000031662.4	Slc6a5	4.322	0.0073819
ENSRNOG00000014692.6	Mogat1	4.274	0.00483519
ENSRNOG00000061316.1	AABR07000121.1	4.274	0.00549601
ENSRNOG00000036834.2	Gpr84	4.265	0.000391946
ENSRNOG00000008223.2	Cnr1	4.26	2.65481e-24
ENSRNOG00000003508.7	Ergic1	4.258	0.0229315
ENSRNOG00000047817.3	Enox1	4.239	0.00731908
ENSRNOG00000007583.7	Pygb	4.225	0.00923022
ENSRNOG00000017568.6	Rit2	4.207	1.69888e-12
ENSRNOG00000016776.5	Extl1	4.2	0.00113661
ENSRNOG00000049792.2	Glra3	4.18	0.0322092
ENSRNOG00000049782.2	Csf2ra	4.172	2.78856e-20
ENSRNOG00000030330.5	Pcdh11x	4.141	0.000104282
ENSRNOG00000060867.1	Rln1	4.119	0.0132969
ENSRNOG00000024986.5	Mmrn1	4.097	0.0106862
ENSRNOG00000049674.2	LOC501421	4.092	0.00038863
ENSRNOG00000011683.5	Fes	4.041	0.000109153
ENSRNOG00000020871.7	Ltbp4	4.039	9.06645e-10
ENSRNOG00000010929.4	Tcam1	4.001	0.0307636
ENSRNOG00000013618.6	Ankrd10	3.973	0.0415663
ENSRNOG00000007374.6	Tac1	3.924	0.00230282
ENSRNOG00000020694.6	Icam5	3.886	4.15228e-06
ENSRNOG00000002265.7	Casr	3.885	2.22881e-22
ENSRNOG00000000001.5	AABR07013255.1	3.884	0.0211183
ENSRNOG00000003841.5	Kcnh1	3.874	5.02935e-26
ENSRNOG00000017328.4	Pter	3.871	2.40854e-13
ENSRNOG00000053898.1	AABR07013208.1	3.86	0.0147818
ENSRNOG00000050841.2	Ache	3.857	1.44727e-21
ENSRNOG00000016057.3	Kcnj13	3.849	0.0304009
ENSRNOG00000004001.6	Osgepl1	3.823	0.000361478
ENSRNOG00000060637.1	AC112801.2	3.746	0.0255828
ENSRNOG00000015736.6	Dhrs3	3.745	2.95893e-07
ENSRNOG00000018488.6	Cd40	3.745	0.000124377
ENSRNOG00000021540.4	RGD1563441	3.737	0.00366378
ENSRNOG00000005159.7	Fam135b	3.713	0.00793762
ENSRNOG00000046186.1	AABR07030156.1	3.701	0.00321186
ENSRNOG00000019857.4	Gng7	3.7	0.0379177
ENSRNOG00000030151.5	Thsd7a	3.647	4.57214e-08
ENSRNOG00000021745.4	Bhlhe22	3.635	0.00404933
ENSRNOG00000019622.3	Ackr3	3.616	7.66752e-07
ENSRNOG00000048601.1	AABR07052084.1	3.607	0.0370771
ENSRNOG00000055570.1	AABR07034940.2	3.597	0.00286003
ENSRNOG00000007686.8	Sept3	3.545	0.00645839
ENSRNOG00000013577.7	Kdelr3	3.537	2.42962e-14
ENSRNOG00000016623.6	Tmeff2	3.531	0.00682017
ENSRNOG00000012095.3	Pkia	3.524	0.0435109
ENSRNOG00000012671.5	Gan	3.503	0.00857394
ENSRNOG00000007574.5	Padi2	3.493	2.49892e-14
ENSRNOG00000051446.1	Rn50_7_1407.1	3.485	0.0365712
ENSRNOG00000009197.4	Asb4	3.483	0.0345926
ENSRNOG00000043007.3	Rcn3	3.474	0.00392545
ENSRNOG00000012410.4	S100a1	3.473	8.58533e-11
ENSRNOG00000000436.8	Egfl8	3.469	2.22364e-36
ENSRNOG00000006019.4	G0s2	3.468	3.77162e-21
ENSRNOG00000032311.5	AABR07058658.1	3.465	0.0428736
ENSRNOG00000012390.2	Npw	3.46	0.00718015
ENSRNOG00000008005.5	Akna	3.454	2.89323e-05
ENSRNOG00000061680.1	AABR07066800.1	3.426	0.00180322
ENSRNOG00000004273.6	Ifitm1	3.394	1.01422e-19
ENSRNOG00000028619.6	Hoxc8	3.386	2.77516e-16
ENSRNOG00000013805.6	Tnip2	3.375	0.010273
ENSRNOG00000055939.1	AABR07040690.1	3.355	0.00251752
ENSRNOG00000022919.2	Chst8	3.35	0.00686056
ENSRNOG00000020573.5	Efna1	3.343	0.0136901
ENSRNOG00000020679.6	Icam1	3.321	0.00339622
ENSRNOG00000008224.6	Jdp2	3.319	0.000276282
ENSRNOG00000014505.7	Pmfbp1	3.3	0.00694245
ENSRNOG00000017149.5	Fam131b	3.297	3.61424e-07
ENSRNOG00000005132.7	Slc52a3	3.289	0.00459432
ENSRNOG00000024425.6	LOC100910636	3.274	0.0054287
ENSRNOG00000010598.4	Hs3st1	3.256	0.00811493
ENSRNOG00000006093.5	LRRTM1	3.253	0.0114331
ENSRNOG00000006509.7	Srgap3	3.248	0.000319191
ENSRNOG00000022303.5	Pdf	3.216	0.0109298
ENSRNOG00000001443.6	Rhbdd2	3.214	0.00929732
ENSRNOG00000023320.4	Tspan1	3.178	0.000606972
ENSRNOG00000013515.7	Ptpru	3.172	0.000343896
ENSRNOG00000008465.6	Tmem176b	3.172	0.030631
ENSRNOG00000016245.6	Neto2	3.151	4.68785e-26
ENSRNOG00000019651.4	Slc12a4	3.147	1.68254e-05
ENSRNOG00000005971.4	Gpr176	3.141	1.56126e-07
ENSRNOG00000043262.3	AC142180.1	3.14	0.0116644
ENSRNOG00000043215.1	Rtbdn	3.137	9.06828e-07
ENSRNOG00000006857.4	Ndnf	3.134	0.0205166
ENSRNOG00000021536.5	Plxdc1	3.124	0.000393281
ENSRNOG00000056216.1	Casp7	3.071	0.0226892
ENSRNOG00000058111.1	Itga2	3.065	0.0217469
ENSRNOG00000009884.6	Lgals1	3.055	0.000127431
ENSRNOG00000039858.3	Mfsd12	3.041	0.0354545
ENSRNOG00000013389.7	Rgs7bp	3.038	0.0293352
ENSRNOG00000018087.5	Vim	3.022	0.0101971
ENSRNOG00000003354.6	Pabpc5	3.005	0.0385425
ENSRNOG00000060019.1	Rn50_7_1407.5	3.002	0.000697097
ENSRNOG00000046864.2	Acot4	2.99	0.000313718
ENSRNOG00000018019.5	Hspa12a	2.986	1.47852e-10
ENSRNOG00000059362.1	Has3	2.968	0.000485611
ENSRNOG00000003059.8	Optc	2.943	0.0287324
ENSRNOG00000004555.5	Sec14l4	2.942	0.00141921
ENSRNOG00000054204.1	Gria2	2.934	1.49857e-05
ENSRNOG00000055573.1	Rn50_7_1407.2	2.932	0.0214868
ENSRNOG00000058842.1	Sptbn2	2.908	0.0320136
ENSRNOG00000005209.7	Spred1	2.9	0.000674276
ENSRNOG00000018820.6	Plac8l1	2.896	0.0262474
ENSRNOG00000033099.5	Dcc	2.881	0.0403353
ENSRNOG00000008091.5	Gins1	2.831	5.43756e-11
ENSRNOG00000050983.2	Hpcal4	2.83	1.05738e-05
ENSRNOG00000019068.4	Ctrb1	2.819	8.68749e-07
ENSRNOG00000014153.4	Lhfp	2.818	0.034319
ENSRNOG00000023576.6	RGD1305645	2.802	0.0446485
ENSRNOG00000014373.7	Trim66	2.797	0.0333384
ENSRNOG00000053200.1	Dock10	2.795	2.65533e-08
ENSRNOG00000042374.1	Tgif2	2.778	0.0293539
ENSRNOG00000006359.5	Galk1	2.756	0.0398556
ENSRNOG00000026044.6	Prrg1	2.753	1.22322e-07
ENSRNOG00000014010.5	Gfra2	2.747	0.0353956
ENSRNOG00000007666.6	Cacnb4	2.742	0.0446112
ENSRNOG00000010199.5	Glrb	2.698	0.0291683
ENSRNOG00000002218.5	Stbd1	2.672	0.000207552
ENSRNOG00000000857.6	Msh5	2.643	2.52784e-08
ENSRNOG00000011521.8	Filip1	2.64	1.53749e-16
ENSRNOG00000004998.5	Jakmip1	2.636	2.51539e-22
ENSRNOG00000001514.6	Cdca7	2.631	8.21033e-05
ENSRNOG00000002878.6	Afm	2.623	0.000491992
ENSRNOG00000024636.5	Gpr85	2.616	2.53477e-22
ENSRNOG00000008543.5	Pdlim2	2.613	0.0051377
ENSRNOG00000003769.4	Tmem163	2.608	0.000136581
ENSRNOG00000042237.3	Tm6sf2	2.595	2.484e-12
ENSRNOG00000022635.7	Dlg2	2.587	5.99008e-09
ENSRNOG00000005041.5	Crip2	2.584	0.000600794
ENSRNOG00000013869.6	Kcnj4	2.571	1.09456e-06
ENSRNOG00000013713.6	LOC499240	2.57	0.0185146
ENSRNOG00000003279.7	Syce2	2.569	0.00120104
ENSRNOG00000006595.4	Htr3a	2.567	0.00103143
ENSRNOG00000020482.7	Nfatc4	2.567	0.00923022
ENSRNOG00000056153.1	Fam46b	2.543	0.0070519
ENSRNOG00000012424.6	Adam23	2.542	1.9105e-06
ENSRNOG00000000499.6	Tcp11	2.509	0.00755821
ENSRNOG00000007601.4	Inhbe	2.501	1.83074e-11
ENSRNOG00000018910.6	Abhd11	2.5	4.50304e-06
ENSRNOG00000016878.6	Plppr5	2.49	0.00414589
ENSRNOG00000014768.8	Glis3	2.475	0.0415477
ENSRNOG00000017431.6	RGD1304884	2.474	1.14227e-10
ENSRNOG00000022967.6	Slc35d1	2.464	1.16195e-05
ENSRNOG00000019012.7	D2hgdh	2.453	1.66054e-05
ENSRNOG00000016654.5	Galr1	2.422	0.0165297
ENSRNOG00000014650.5	Sema4g	2.411	0.000527084
ENSRNOG00000046607.1	Cited4	2.408	0.0196589
ENSRNOG00000001259.7	Cux2	2.407	1.80086e-07
ENSRNOG00000022283.6	Lhfpl5	2.388	0.000455122
ENSRNOG00000033527.6	Pappa	2.378	0.0186063
ENSRNOG00000029399.4	Bcam	2.37	1.12711e-29
ENSRNOG00000024345.5	Pard3b	2.361	8.17451e-10
ENSRNOG00000013171.3	Grm2	2.359	0.00014433
ENSRNOG00000018967.8	Wdr59	2.358	0.00587138
ENSRNOG00000015057.7	Tmem102	2.35	0.00288953
ENSRNOG00000036829.4	Nckap1l	2.331	0.000408707
ENSRNOG00000058275.1	Spef2	2.32	0.0190959
ENSRNOG00000027444.4	Nubpl	2.317	0.0211449
ENSRNOG00000062009.1	Rn60_2_1877.6	2.303	1.37209e-06
ENSRNOG00000048145.2	Sstr1	2.302	0.00144052
ENSRNOG00000028782.5	RGD1565498	2.297	0.0428276
ENSRNOG00000003254.3	Il23a	2.294	0.0126936
ENSRNOG00000018162.5	Nhej1	2.29	2.84938e-08
ENSRNOG00000001452.3	Fzd9	2.288	0.0115645
ENSRNOG00000024461.3	March11	2.287	1.85427e-09
ENSRNOG00000032885.1	LOC100363502	2.261	0.000735534
ENSRNOG00000009835.4	Tram1l1	2.261	0.00318399
ENSRNOG00000005964.5	Nr4a3	2.26	0.000297848
ENSRNOG00000042536.4	Pde4d	2.26	0.00129446
ENSRNOG00000018145.7	Crat	2.258	0.0230599
ENSRNOG00000017491.7	Carf	2.254	0.0172009
ENSRNOG00000003479.6	Rnf150	2.253	0.00429424
ENSRNOG00000006996.7	Mms22l	2.249	0.00088761
ENSRNOG00000016754.5	Bcs1l	2.226	7.42929e-08
ENSRNOG00000002035.5	Paqr3	2.225	0.000745804
ENSRNOG00000028814.4	Oasl2	2.225	0.0261235
ENSRNOG00000054890.1	Flna	2.224	4.10289e-06
ENSRNOG00000032699.5	Ttyh1	2.222	0.000605613
ENSRNOG00000013946.6	Rnf149	2.212	0.0199474
ENSRNOG00000031494.5	RGD1563714	2.208	0.0315466
ENSRNOG00000020864.6	Kirrel2	2.193	0.000208621
ENSRNOG00000025059.5	Nxph4	2.192	1.31691e-12
ENSRNOG00000011000.7	Rims1	2.19	0.00281035
ENSRNOG00000013662.5	Erich6	2.18	0.0452319
ENSRNOG00000019662.7	Tm6sf1	2.164	4.3028e-07
ENSRNOG00000016706.7	Fanca	2.159	0.00171925
ENSRNOG00000029735.5	Pid1	2.156	0.00502565
ENSRNOG00000004473.6	Ppargc1a	2.148	2.47566e-10
ENSRNOG00000021098.6	Rasgrp2	2.146	0.0260254
ENSRNOG00000002403.6	Fam129a	2.137	8.17886e-13
ENSRNOG00000004857.4	L2hgdh	2.125	0.0261564
ENSRNOG00000049075.2	Fabp5	2.123	7.59171e-83
ENSRNOG00000005371.8	Klhl29	2.109	0.0137006
ENSRNOG00000023258.6	Nfkb1	2.098	8.30757e-09
ENSRNOG00000015602.6	Cdh2	2.093	4.12408e-41
ENSRNOG00000016827.7	Slc38a3	2.092	1.93935e-12
ENSRNOG00000006025.6	Lamb3	2.084	2.46155e-10
ENSRNOG00000005930.5	Nnmt	2.083	5.18635e-08
ENSRNOG00000014648.6	Efnb2	2.077	7.01114e-07
ENSRNOG00000018892.5	Hcrt	2.077	0.00510172
ENSRNOG00000010777.3	Tox	2.075	3.34115e-18
ENSRNOG00000011151.6	Tenm4	2.068	0.000111181
ENSRNOG00000031275.1	AABR07054361.1	2.049	0.00471066
ENSRNOG00000007014.7	Cnksr2	2.049	0.0111671
ENSRNOG00000016011.6	Plekhg1	2.041	2.89826e-05
ENSRNOG00000013213.6	Epha4	2.031	0.0105499
ENSRNOG00000025235.6	Tmem130	2.015	4.79364e-166
ENSRNOG00000010365.7	Syn1	2.008	5.69462e-15
ENSRNOG00000024266.6	Haus5	2.002	0.0287781
ENSRNOG00000020322.5	Asb1	1.998	0.00983586
ENSRNOG00000047699.2	Snai2	1.997	0.00293402
ENSRNOG00000021752.5	AABR07027496.1	1.996	2.20534e-05
ENSRNOG00000017800.4	Foxc1	1.996	0.00199473
ENSRNOG00000021206.6	Pla2g16	1.995	0.00571662
ENSRNOG00000003546.5	Tnfrsf12a	1.982	0.000169602
ENSRNOG00000018366.8	RGD1310819	1.977	0.00659644
ENSRNOG00000016099.2	Id4	1.976	4.44117e-61
ENSRNOG00000010107.8	Palld	1.973	6.61203e-21
ENSRNOG00000059903.1	Thbs3	1.966	9.61877e-08
ENSRNOG00000016848.6	Fzd4	1.961	0.0243606
ENSRNOG00000010234.7	Nsmaf	1.959	0.0370706
ENSRNOG00000026195.5	LOC689725	1.956	0.000244365
ENSRNOG00000006357.8	Sgip1	1.946	1.49736e-05
ENSRNOG00000017575.4	Gins2	1.929	0.000537776
ENSRNOG00000022975.5	Nfam1	1.927	0.000141418
ENSRNOG00000020030.5	Crlf1	1.923	0.00624645
ENSRNOG00000001347.5	AABR07036374.1	1.915	0.0492372
ENSRNOG00000008169.6	Slc24a2	1.911	4.25906e-09
ENSRNOG00000015936.2	Gng5	1.91	1.18562e-10
ENSRNOG00000057315.1	Kcnh3	1.91	0.00539818
ENSRNOG00000046763.3	Adssl1	1.902	0.0125744
ENSRNOG00000016737.5	Tcerg1l	1.894	0.0224928
ENSRNOG00000006889.4	Ambp	1.889	4.14841e-63
ENSRNOG00000013886.7	Fyb	1.879	2.85989e-10
ENSRNOG00000026065.7	Slit1	1.873	1.28745e-20
ENSRNOG00000029315.4	AC099294.1	1.872	0.0118101
ENSRNOG00000031743.5	Gbp2	1.869	0.00698951
ENSRNOG00000007597.8	Rhpn1	1.858	0.000244723
ENSRNOG00000019321.7	Cck	1.856	7.11414e-06
ENSRNOG00000006033.6	Spon2	1.848	0.00645621
ENSRNOG00000002142.6	Cds1	1.836	1.38121e-36
ENSRNOG00000025970.6	AABR07068127.1	1.833	1.72026e-07
ENSRNOG00000011032.7	Lhfpl2	1.829	0.00550174
ENSRNOG00000004672.4	Sec14l2	1.82	0.000306882
ENSRNOG00000028238.6	Sh3bgr	1.818	0.000435824
ENSRNOG00000011559.7	Cnn3	1.816	1.30153e-60
ENSRNOG00000005391.7	Prex2	1.814	0.000403361
ENSRNOG00000009258.6	Cdk6	1.812	0.045415
ENSRNOG00000043077.3	Zfpm1	1.803	1.04729e-44
ENSRNOG00000008560.7	Ccdc30	1.803	3.24106e-09
ENSRNOG00000001851.7	Far2	1.803	0.0336708
ENSRNOG00000017473.6	Ttc25	1.802	0.000426848
ENSRNOG00000014168.7	Xylb	1.8	0.000244676
ENSRNOG00000016167.5	Spata2L	1.798	2.17681e-08
ENSRNOG00000020434.4	Ascl2	1.784	0.00975138
ENSRNOG00000003597.5	Tuba4a	1.78	1.36442e-33
ENSRNOG00000012801.6	Gsto2	1.754	0.000803403
ENSRNOG00000025239.5	Nudt15	1.751	0.0039475
ENSRNOG00000018610.6	Pde6d	1.741	5.86118e-07
ENSRNOG00000022054.2	Paqr7	1.727	0.000440649
ENSRNOG00000030418.3	Tmem47	1.726	3.68538e-11
ENSRNOG00000014668.3	RGD621098	1.723	0.0480646
ENSRNOG00000002889.3	Afp	1.71	0.00170354
ENSRNOG00000019667.7	Ppfibp2	1.704	0.00052857
ENSRNOG00000011858.7	Unc5d	1.7	0.0211492
ENSRNOG00000004461.7	Flywch2	1.689	6.40453e-05
ENSRNOG00000003134.4	Slc4a4	1.688	1.27604e-21
ENSRNOG00000014083.7	Iqsec3	1.683	4.12489e-13
ENSRNOG00000004500.5	Myc	1.681	0.000943422
ENSRNOG00000025796.7	RGD1306072	1.681	0.00157981
ENSRNOG00000009369.3	Tor4a	1.679	0.000157289
ENSRNOG00000012375.5	Inpp1	1.674	6.893e-09
ENSRNOG00000002262.3	Enoph1	1.67	2.15945e-05
ENSRNOG00000006470.6	Camk1g	1.662	0.0414116
ENSRNOG00000005807.3	Ptpn7	1.659	0.0105309
ENSRNOG00000037087.1	AC135400.1	1.654	0.0498256
ENSRNOG00000013719.5	Dph5	1.65	2.17673e-05
ENSRNOG00000054390.1	AABR07050283.1	1.65	0.0413765
ENSRNOG00000015632.5	Taf1c	1.648	0.000628345
ENSRNOG00000013102.8	Entpd2	1.642	0.00735782
ENSRNOG00000009343.4	Evpl	1.633	5.1917e-07
ENSRNOG00000017163.7	Pfkp	1.632	0.00169456
ENSRNOG00000008040.5	Fam64a	1.621	0.00872664
ENSRNOG00000059059.1	Skp2	1.62	1.66874e-06
ENSRNOG00000021023.7	Mag	1.619	0.00115105
ENSRNOG00000002122.5	Lrrc8c	1.613	4.50879e-05
ENSRNOG00000004677.5	Zeb2	1.608	0.0293593
ENSRNOG00000009892.5	Adamts15	1.606	0.000457985
ENSRNOG00000012012.5	Pinx1	1.601	5.75229e-09
ENSRNOG00000045764.2	Cxxc4	1.599	2.22063e-07
ENSRNOG00000017556.5	Chrm4	1.599	0.0324307
ENSRNOG00000024456.5	Radil	1.597	0.0304178
ENSRNOG00000024245.6	Zkscan2	1.591	0.0459203
ENSRNOG00000014909.7	Sh2d5	1.582	2.40981e-06
ENSRNOG00000007792.5	Gcc1	1.579	0.0255828
ENSRNOG00000012473.5	Cflar	1.577	0.00372288
ENSRNOG00000006426.6	Syt1	1.57	0.00754115
ENSRNOG00000008106.4	Shmt2	1.552	1.57088e-32
ENSRNOG00000019822.4	Gadd45b	1.542	0.00574445
ENSRNOG00000061146.1	Gar1	1.536	2.52234e-08
ENSRNOG00000010100.6	Tyw5	1.533	0.0152476
ENSRNOG00000013767.6	Ccdc61	1.53	5.15619e-25
ENSRNOG00000023013.6	March3	1.525	0.00315961
ENSRNOG00000024905.5	Drc1	1.513	5.397e-05
ENSRNOG00000018969.5	Gpatch4	1.512	6.43175e-22
ENSRNOG00000023338.5	Tspan2	1.499	8.13743e-05
ENSRNOG00000019447.6	Ecel1	1.496	0.000298755
ENSRNOG00000014448.8	Arntl	1.495	0.012329
ENSRNOG00000001720.7	Hes1	1.491	2.50621e-08
ENSRNOG00000015242.5	Fbxl8	1.489	0.00255023
ENSRNOG00000018039.6	Sncb	1.488	2.20131e-81
ENSRNOG00000062021.1	Rn60_17_0764.3	1.482	0.0318648
ENSRNOG00000016023.7	Kank1	1.481	0.0351322
ENSRNOG00000033912.4	Fcho1	1.475	7.12576e-07
ENSRNOG00000031163.5	Nfkbiz	1.474	0.0438397
ENSRNOG00000031934.5	Enah	1.472	8.96219e-108
ENSRNOG00000010134.5	Acot2	1.472	2.28695e-08
ENSRNOG00000023034.3	Tex43	1.468	0.0162147
ENSRNOG00000008712.6	RGD1304595	1.467	3.04438e-08
ENSRNOG00000000302.7	Sesn1	1.466	5.90576e-11
ENSRNOG00000002121.4	Lrrc8d	1.464	2.78609e-11
ENSRNOG00000043390.4	Samd12	1.461	0.0150038
ENSRNOG00000024452.7	Carmil2	1.444	2.03101e-12
ENSRNOG00000036833.4	Zfp385a	1.441	8.86887e-22
ENSRNOG00000027787.5	Cdc6	1.439	5.02698e-06
ENSRNOG00000026853.4	Urb2	1.439	0.00161387
ENSRNOG00000009447.8	Fam221a	1.439	0.00454088
ENSRNOG00000018755.6	Acss2	1.433	2.49737e-06
ENSRNOG00000009957.7	Slc25a13	1.433	0.000171205
ENSRNOG00000005275.6	Shmt1	1.433	0.0101904
ENSRNOG00000019943.5	Slc7a6	1.43	2.63021e-07
ENSRNOG00000011231.7	Cntnap4	1.427	0.048524
ENSRNOG00000026295.4	Rbpjl	1.423	0.000752441
ENSRNOG00000026953.3	Gpr88	1.419	1.17583e-05
ENSRNOG00000050703.2	Fam115c	1.419	0.0266414
ENSRNOG00000050735.2	Cd99	1.412	0.00557519
ENSRNOG00000002512.7	Gpatch2	1.41	0.045813
ENSRNOG00000014119.5	Farsb	1.408	3.18615e-11
ENSRNOG00000019484.6	Slc6a9	1.407	4.98837e-08
ENSRNOG00000008851.5	Slc35b4	1.406	4.85919e-16
ENSRNOG00000024101.6	Phkb	1.399	0.00325122
ENSRNOG00000010262.6	Hdc	1.399	0.00758556
ENSRNOG00000002695.3	Tfb2m	1.395	4.58839e-05
ENSRNOG00000052376.1	Bend6	1.374	2.14343e-05
ENSRNOG00000001804.7	AABR07062513.1	1.371	0.0353086
ENSRNOG00000011817.6	Rpl22l1	1.369	2.11964e-25
ENSRNOG00000051915.1	Spred3	1.365	0.00817945
ENSRNOG00000017919.7	Nup133	1.362	0.000228848
ENSRNOG00000021384.6	Ankrd44	1.361	0.000242445
ENSRNOG00000018646.6	Hbegf	1.36	0.00385778
ENSRNOG00000020622.5	Cilp2	1.36	0.00729151
ENSRNOG00000022694.6	Plekhg5	1.359	4.54969e-06
ENSRNOG00000013468.6	Fam213b	1.351	8.24611e-05
ENSRNOG00000004464.7	Sel1l	1.349	1.31407e-66
ENSRNOG00000049629.2	Reep2	1.345	3.87586e-05
ENSRNOG00000020936.4	Nradd	1.345	0.000184897
ENSRNOG00000027919.5	Rdh13	1.343	0.000198417
ENSRNOG00000056297.1	Fmnl3	1.342	0.00518156
ENSRNOG00000007636.8	Cadps2	1.341	2.08824e-08
ENSRNOG00000010668.7	Anxa6	1.337	3.92999e-06
ENSRNOG00000008524.7	Glcci1	1.329	3.41709e-11
ENSRNOG00000002070.7	Mrpl1	1.328	0.000307943
ENSRNOG00000020696.5	Pmvk	1.32	3.13543e-12
ENSRNOG00000019221.6	Gstm4	1.309	4.04017e-10
ENSRNOG00000019205.6	Gnpat	1.305	4.78265e-06
ENSRNOG00000023917.4	AABR07034362.1	1.303	0.000448157
ENSRNOG00000051006.1	Ufsp1	1.299	7.7183e-05
ENSRNOG00000010551.8	Lhx2	1.295	5.50233e-05
ENSRNOG00000008479.8	Slc8a1	1.293	2.89855e-05
ENSRNOG00000015143.6	Siah1	1.293	8.98311e-05
ENSRNOG00000014806.7	Pnkd	1.291	1.84712e-25
ENSRNOG00000017932.3	St3gal2	1.291	1.48076e-05
ENSRNOG00000013415.7	Ptpn18	1.289	0.00516681
ENSRNOG00000000406.5	Ros1	1.285	0.0298026
ENSRNOG00000037865.3	Hormad2	1.284	9.18868e-05
ENSRNOG00000026937.6	Arsk	1.284	0.020093
ENSRNOG00000037229.2	Gmppb	1.284	0.0365301
ENSRNOG00000015987.7	Rap1gds1	1.282	5.45564e-08
ENSRNOG00000023129.4	Mfsd9	1.282	4.52362e-05
ENSRNOG00000018123.5	Ccny	1.28	0.00566845
ENSRNOG00000014076.7	Mbnl1	1.28	0.0432738
ENSRNOG00000060130.1	Ypel4	1.277	1.39385e-07
ENSRNOG00000007364.5	Rab15	1.275	0.000175457
ENSRNOG00000008012.7	Abcb1a	1.266	2.52863e-06
ENSRNOG00000007117.6	Cluap1	1.263	4.33935e-13
ENSRNOG00000010545.7	Mrap2	1.261	0.0191148
ENSRNOG00000019022.7	Fam89a	1.258	8.0961e-10
ENSRNOG00000042449.2	LOC100362023	1.256	8.01642e-07
ENSRNOG00000021324.6	RGD1565059	1.256	0.0325314
ENSRNOG00000027770.5	Trpm3	1.255	0.0177228
ENSRNOG00000003887.7	Lgi2	1.253	0.002132
ENSRNOG00000023995.3	Ankrd39	1.252	3.0903e-05
ENSRNOG00000007564.6	Evc	1.252	0.00178465
ENSRNOG00000001065.7	Cyth3	1.25	8.18994e-05
ENSRNOG00000046996.1	Pea15	1.248	1.6223e-15
ENSRNOG00000024545.7	Ccdc18	1.247	1.26341e-05
ENSRNOG00000007447.7	Pla2g4b	1.245	0.0212255
ENSRNOG00000012060.7	Gucy1b3	1.242	6.00502e-09
ENSRNOG00000049768.3	Adcy9	1.242	0.0010029
ENSRNOG00000016422.4	Klhl36	1.233	0.00291416
ENSRNOG00000012815.6	Chst10	1.232	2.5152e-05
ENSRNOG00000048495.2	Rrp12	1.228	1.0782e-10
ENSRNOG00000018452.8	Unc13a	1.228	0.0332366
ENSRNOG00000042359.2	Pigk	1.226	3.83892e-12
ENSRNOG00000000815.5	Smpdl3a	1.22	0.0280148
ENSRNOG00000030927.4	Grid2ip	1.211	0.0421287
ENSRNOG00000019570.4	Gng3	1.209	1.97157e-13
ENSRNOG00000017467.7	Rab4a	1.208	4.21038e-15
ENSRNOG00000023989.6	Actr5	1.208	6.30143e-05
ENSRNOG00000057096.1	Gnai1	1.208	0.000674946
ENSRNOG00000055297.1	AABR07005633.1	1.205	0.000485801
ENSRNOG00000011781.6	Oplah	1.205	0.00893252
ENSRNOG00000015459.7	Heatr3	1.204	0.000624914
ENSRNOG00000006984.7	Mapk11	1.204	0.00174912
ENSRNOG00000004978.6	Prkacb	1.202	0.000304739
ENSRNOG00000010452.7	Cycs	1.197	0.0018516
ENSRNOG00000017604.6	Fam65a	1.189	1.73822e-07
ENSRNOG00000026504.5	Fam114a1	1.189	0.000173663
ENSRNOG00000010637.7	Tbc1d5	1.183	3.15989e-13
ENSRNOG00000021137.6	Kctd15	1.179	1.27324e-07
ENSRNOG00000034102.4	Plk5	1.178	3.64377e-16
ENSRNOG00000018082.2	Slc26a2	1.178	0.00117345
ENSRNOG00000019766.3	Exoc8	1.174	0.0101017
ENSRNOG00000017340.5	Wdr12	1.17	0.00011405
ENSRNOG00000024043.5	Orc6	1.16	5.96641e-12
ENSRNOG00000055579.1	Tmbim6	1.159	2.04228e-48
ENSRNOG00000018217.4	Syt5	1.158	2.491e-41
ENSRNOG00000002054.7	Glmn	1.153	0.00468186
ENSRNOG00000008161.3	Pdzk1ip1	1.15	4.01152e-44
ENSRNOG00000019430.3	Coro1a	1.149	0.0013958
ENSRNOG00000008078.6	Kcnh6	1.148	2.01538e-06
ENSRNOG00000008157.2	Syn2	1.148	0.0312606
ENSRNOG00000010381.7	Mknk1	1.147	0.00113012
ENSRNOG00000008986.7	Diaph3	1.144	0.00123058
ENSRNOG00000014581.5	Trappc2l	1.143	5.09219e-11
ENSRNOG00000060349.1	Fam3c	1.142	6.9721e-11
ENSRNOG00000018149.5	Smarca5	1.141	3.54273e-15
ENSRNOG00000055564.1	RGD1564664	1.141	0.000264401
ENSRNOG00000023807.6	Ccnyl1	1.14	0.0138472
ENSRNOG00000046599.1	Klhdc4	1.139	0.0194447
ENSRNOG00000049121.2	Bysl	1.137	0.00635425
ENSRNOG00000024468.6	Traf3ip1	1.136	5.60953e-10
ENSRNOG00000005115.5	Asf1b	1.136	4.25342e-06
ENSRNOG00000054625.1	Fhod1	1.136	0.0262637
ENSRNOG00000032659.4	Plcl1	1.134	9.40598e-07
ENSRNOG00000058317.1	Pnck	1.123	0.0171554
ENSRNOG00000011076.8	Ank2	1.121	0.00095828
ENSRNOG00000016810.7	Stmn1	1.112	2.2821e-20
ENSRNOG00000008030.5	Shc2	1.112	3.5052e-13
ENSRNOG00000020435.6	Terf2	1.111	0.000204202
ENSRNOG00000002537.6	Wnk3	1.11	0.000186069
ENSRNOG00000046744.1	Ankrd29	1.105	0.0269052
ENSRNOG00000013777.3	Rnf166	1.102	1.00694e-05
ENSRNOG00000004362.7	Rps6ka5	1.101	7.04531e-05
ENSRNOG00000015003.6	Pex11a	1.101	0.0408695
ENSRNOG00000031773.5	Cngb1	1.097	0.000126094
ENSRNOG00000016103.5	Nkd2	1.096	5.19872e-06
ENSRNOG00000008761.5	Ncs1	1.094	0.000349886
ENSRNOG00000028328.6	Tyw3	1.094	0.00171925
ENSRNOG00000052343.2	Eif4e	1.093	1.51806e-22
ENSRNOG00000056435.1	LOC102546764	1.092	0.034116
ENSRNOG00000001289.5	LOC498154	1.084	4.82653e-33
ENSRNOG00000058805.1	Aida	1.078	2.84419e-15
ENSRNOG00000004695.5	Celf5	1.078	4.70993e-09
ENSRNOG00000003504.6	Rnaseh2a	1.075	1.10584e-13
ENSRNOG00000020027.8	Arhgef2	1.069	1.42862e-05
ENSRNOG00000014251.7	Capn5	1.066	0.00291643
ENSRNOG00000008345.7	Clcn6	1.064	0.00446346
ENSRNOG00000049784.2	Tsnax	1.063	1.94994e-09
ENSRNOG00000047895.2	Mettl1	1.063	0.0169898
ENSRNOG00000017654.4	Emc8	1.061	2.25959e-15
ENSRNOG00000052038.1	Haus8	1.058	1.4584e-07
ENSRNOG00000006800.7	Tmem246	1.057	4.23907e-07
ENSRNOG00000020650.7	Slc17a7	1.055	6.93042e-07
ENSRNOG00000016833.7	Ide	1.054	2.34492e-25
ENSRNOG00000028329.5	Zfp438	1.053	0.00747875
ENSRNOG00000033653.5	Mpp3	1.051	0.000242642
ENSRNOG00000050057.2	Abca3	1.048	1.20134e-08
ENSRNOG00000030238.5	Fndc5	1.048	1.2297e-07
ENSRNOG00000020922.6	Hspb6	1.046	5.98471e-11
ENSRNOG00000019494.7	Psmb10	1.04	4.03785e-13
ENSRNOG00000015567.7	Slc9a2	1.039	0.0310479
ENSRNOG00000042086.3	Rab26	1.038	0.00945158
ENSRNOG00000001408.7	Actl6b	1.036	2.84343e-23
ENSRNOG00000056954.1	Inpp5k	1.034	0.0155686
ENSRNOG00000016447.5	RGD1310553	1.032	3.02884e-08
ENSRNOG00000021434.6	Usp51	1.032	2.18235e-06
ENSRNOG00000002393.7	Eprs	1.031	6.64305e-68
ENSRNOG00000014723.7	Cbfa2t3	1.031	6.76514e-09
ENSRNOG00000020004.6	Rbm34	1.031	1.27811e-06
ENSRNOG00000002105.6	Cdc7	1.031	0.000459721
ENSRNOG00000028879.6	Slc4a8	1.031	0.0302089
ENSRNOG00000019986.6	Pot1	1.031	0.0312733
ENSRNOG00000013947.7	Rabl2a	1.026	7.79389e-05
ENSRNOG00000017333.5	Syt4	1.025	7.89087e-34
ENSRNOG00000053468.1	Tuba1b	1.024	2.11989e-62
ENSRNOG00000060107.1	Dnajb14	1.023	2.68733e-07
ENSRNOG00000010918.5	Cebpa	1.023	0.00175093
ENSRNOG00000018410.6	Nfu1	1.022	2.16925e-10
ENSRNOG00000016503.8	Smarcal1	1.021	0.000291967
ENSRNOG00000007584.4	Ehd4	1.019	1.53072e-14
ENSRNOG00000061230.1	L1cam	1.019	0.00612027
ENSRNOG00000015622.6	Fbxo4	1.018	0.0464573
ENSRNOG00000014604.6	Sigmar1	1.016	3.65931e-14
ENSRNOG00000018909.6	Arv1	1.015	0.00564663
ENSRNOG00000060430.1	AABR07060522.3	1.012	2.94729e-09
ENSRNOG00000017321.6	Trub1	1.01	0.00579373
ENSRNOG00000029903.5	Spock3	1.006	0.0107681
ENSRNOG00000015708.7	E2f4	1.005	0.00336699
ENSRNOG00000048723.1	Pros1	1.002	0.0287981
ENSRNOG00000016135.7	Fars2	1.001	1.87325e-09
ENSRNOG00000020333.6	Utp4	1.001	1.63952e-07
ENSRNOG00000022298.4	Cxcl11	1.001	0.00416783
ENSRNOG00000030291.4	Rn50_10_0698.6	1	5.62205e-08
ENSRNOG00000054418.1	AABR07005779.3	1	3.55257e-05
ENSRNOG00000026162.7	Cetn4	1	0.0459298
ENSRNOG00000020771.4	Sap18	0.993	0.0190188
ENSRNOG00000033700.5	Wbscr22	0.992	4.35292e-05
ENSRNOG00000019544.7	Zbtb2	0.991	0.00157713
ENSRNOG00000060773.1	Sertad4	0.989	2.19347e-07
ENSRNOG00000025053.5	Lrp1	0.987	0.00338553
ENSRNOG00000016105.4	Xrcc5	0.981	6.19367e-09
ENSRNOG00000055433.1	Trim46	0.981	0.000317571
ENSRNOG00000003960.5	Tmem27	0.98	1.82277e-12
ENSRNOG00000017051.4	Tmem110	0.979	0.00162304
ENSRNOG00000020280.7	Armc6	0.978	0.0018519
ENSRNOG00000013781.8	Kcnq5	0.977	0.0248985
ENSRNOG00000014087.6	Kifc3	0.976	2.92352e-15
ENSRNOG00000038973.2	Acd	0.976	2.365e-07
ENSRNOG00000025502.3	Arhgef37	0.976	0.00217014
ENSRNOG00000013290.5	Nrip3	0.974	2.40914e-16
ENSRNOG00000000081.6	Antxr2	0.966	0.0141659
ENSRNOG00000007803.3	RGD1565653	0.961	0.0440071
ENSRNOG00000001317.7	Zfp68	0.96	5.94061e-16
ENSRNOG00000011668.6	Nfil3	0.959	0.000399174
ENSRNOG00000021003.5	Sac3d1	0.954	0.0218621
ENSRNOG00000030049.3	Znhit6	0.95	2.21708e-14
ENSRNOG00000056612.1	Unc13c	0.95	0.00481104
ENSRNOG00000005418.4	Trap1	0.949	1.01131e-08
ENSRNOG00000051346.1	Rn50_X_0635.3	0.949	0.0457227
ENSRNOG00000042414.1	Nat14	0.948	0.0148382
ENSRNOG00000019290.6	Pskh1	0.946	2.06713e-07
ENSRNOG00000003864.5	Gipc1	0.943	3.9994e-09
ENSRNOG00000042729.3	Efhc1	0.943	0.0109701
ENSRNOG00000008765.6	Zfhx4	0.941	7.32649e-05
ENSRNOG00000011101.6	Twist1	0.941	0.00636295
ENSRNOG00000016244.6	Mical2	0.938	0.0196387
ENSRNOG00000003794.7	Nmral1	0.936	2.79209e-08
ENSRNOG00000017023.8	Tcf25	0.934	1.46767e-60
ENSRNOG00000019609.6	B4galt2	0.933	9.01522e-08
ENSRNOG00000007456.4	Calb1	0.931	0.00474783
ENSRNOG00000011991.7	Slc10a7	0.931	0.00552275
ENSRNOG00000019418.7	Lrrc4b	0.93	6.26852e-12
ENSRNOG00000003908.8	Cep128	0.93	1.78478e-05
ENSRNOG00000018602.8	Camta1	0.93	0.0219473
ENSRNOG00000014857.6	RGD1560065	0.928	1.60809e-05
ENSRNOG00000007662.6	Zfp800	0.926	7.78459e-10
ENSRNOG00000059442.1	Pde12	0.926	0.023923
ENSRNOG00000060266.1	Exoc2	0.923	4.00014e-05
ENSRNOG00000007280.7	Naa60	0.923	0.0020595
ENSRNOG00000012860.6	Tmem184c	0.921	0.00123365
ENSRNOG00000051960.1	Dnajc12	0.92	0.00681379
ENSRNOG00000019634.9	Eif4e2	0.918	8.51478e-12
ENSRNOG00000012420.6	Bcl9l	0.918	4.19112e-10
ENSRNOG00000042603.2	Ttc39b	0.917	0.0290596
ENSRNOG00000043370.3	Fubp1	0.915	7.31113e-15
ENSRNOG00000005281.6	Stx16	0.91	0.00884962
ENSRNOG00000019332.6	Gtpbp2	0.909	0.049946
ENSRNOG00000000902.7	Hsph1	0.908	2.51539e-22
ENSRNOG00000014027.7	RGD1304728	0.907	0.0181363
ENSRNOG00000000064.4	Atp5i	0.904	1.15951e-45
ENSRNOG00000011394.2	Kif3c	0.904	0.0417913
ENSRNOG00000024112.5	Dgkq	0.903	0.00846505
ENSRNOG00000010966.6	Itgb1	0.892	1.81446e-25
ENSRNOG00000014575.5	Rtcd1	0.892	0.00047026
ENSRNOG00000025418.6	Armc9	0.891	0.00253037
ENSRNOG00000037238.3	Mrm3	0.891	0.0101033
ENSRNOG00000005513.7	Srsf5	0.888	0.0136216
ENSRNOG00000026913.3	Bbs10	0.888	0.0269052
ENSRNOG00000017676.5	Plvap	0.887	0.0211271
ENSRNOG00000010126.5	RGD1307704	0.881	0.0211437
ENSRNOG00000011008.6	Bet1	0.881	0.0376281
ENSRNOG00000005888.5	Fsip1	0.88	4.31741e-05
ENSRNOG00000022414.6	Zfp142	0.88	0.00222465
ENSRNOG00000013912.5	Slc30a7	0.879	0.00700168
ENSRNOG00000023143.6	Nlrp1a	0.879	0.0193257
ENSRNOG00000003374.7	LOC103690141	0.879	0.0207544
ENSRNOG00000023008.6	Fam131c	0.875	0.00136478
ENSRNOG00000028717.5	Ndufb7	0.872	4.83053e-11
ENSRNOG00000003195.8	Caskin1	0.87	1.42734e-07
ENSRNOG00000013412.7	Creb1	0.87	0.00986632
ENSRNOG00000006731.5	Spc25	0.864	1.91492e-09
ENSRNOG00000017297.7	Cab39	0.863	3.09321e-16
ENSRNOG00000001135.6	Wsb2	0.862	0.0317238
ENSRNOG00000019318.7	Syt3	0.861	2.23857e-05
ENSRNOG00000001415.6	Ap1s1	0.86	6.18715e-27
ENSRNOG00000049828.1	Crlf2	0.859	3.66899e-15
ENSRNOG00000005698.2	Ndufa5	0.858	3.60682e-25
ENSRNOG00000010472.7	Ccdc32	0.858	0.000356872
ENSRNOG00000021847.4	Ska3	0.858	0.00620753
ENSRNOG00000058586.1	Tyro3	0.856	0.0449236
ENSRNOG00000010369.8	Dhx29	0.854	2.19962e-14
ENSRNOG00000011859.7	Eif5a2	0.852	7.3117e-05
ENSRNOG00000015582.6	Me2	0.851	1.32094e-09
ENSRNOG00000001684.6	Ripply3	0.851	1.25819e-07
ENSRNOG00000020138.7	Slc4a3	0.85	0.000664247
ENSRNOG00000014289.7	Arpc2	0.849	3.26273e-36
ENSRNOG00000002914.6	Trmt1	0.848	8.57031e-05
ENSRNOG00000019425.5	Gabarapl2	0.846	2.06076e-11
ENSRNOG00000017342.3	Zdhhc7	0.846	8.17894e-06
ENSRNOG00000014522.5	Mlycd	0.845	0.000783067
ENSRNOG00000001079.9	Daglb	0.841	0.000348152
ENSRNOG00000024562.6	Tgfbrap1	0.841	0.00390686
ENSRNOG00000004207.8	Eml5	0.838	6.67376e-09
ENSRNOG00000000145.5	Pik3r3	0.838	0.00254786
ENSRNOG00000006699.7	Mlh3	0.838	0.0237938
ENSRNOG00000029686.2	LOC102555727	0.837	0.00162397
ENSRNOG00000018561.7	Pprc1	0.836	0.00120159
ENSRNOG00000014456.6	Coq10b	0.836	0.00732412
ENSRNOG00000008247.6	Ikbip	0.831	1.49736e-05
ENSRNOG00000054963.1	Rhbdd1	0.83	2.65169e-05
ENSRNOG00000002214.7	Klhl8	0.83	0.000128804
ENSRNOG00000017729.7	Psmg2	0.828	8.68788e-05
ENSRNOG00000006403.7	Nectin1	0.828	0.00645027
ENSRNOG00000016405.7	Pcsk4	0.828	0.00756922
ENSRNOG00000047761.3	Zfp326	0.824	3.3958e-07
ENSRNOG00000018395.7	Usp40	0.824	0.00192691
ENSRNOG00000017849.8	Apbb3	0.821	0.00277152
ENSRNOG00000003863.3	RGD1564093	0.82	1.04921e-20
ENSRNOG00000000983.7	Zfp394	0.817	0.0150646
ENSRNOG00000015633.7	Cul3	0.815	3.99899e-25
ENSRNOG00000014399.6	Aamp	0.813	2.06664e-24
ENSRNOG00000050087.2	Mphosph6	0.812	1.86976e-07
ENSRNOG00000034106.2	LOC679748	0.811	8.46551e-06
ENSRNOG00000007151.6	Cdk14	0.811	0.0132182
ENSRNOG00000008052.7	Atp13a2	0.807	0.00685576
ENSRNOG00000021270.5	Trmt6	0.805	2.0544e-08
ENSRNOG00000029598.5	Robo2	0.805	0.000194273
ENSRNOG00000019559.5	Eaf1	0.805	0.0385425
ENSRNOG00000037638.3	Timm50	0.804	2.15945e-05
ENSRNOG00000019174.6	Chtf18	0.803	0.000422438
ENSRNOG00000051615.1	LOC100360316	0.799	0.000697097
ENSRNOG00000001253.6	Eif3b	0.798	4.3436e-21
ENSRNOG00000010653.7	Elmsan1	0.796	0.0010029
ENSRNOG00000011849.6	Ndufs1	0.795	0.00792377
ENSRNOG00000024025.6	Nrn1l	0.794	0.00138406
ENSRNOG00000027091.5	Kctd18	0.794	0.00182205
ENSRNOG00000018723.6	Cops7b	0.793	0.000401497
ENSRNOG00000031769.3	Chchd7	0.793	0.0317476
ENSRNOG00000017219.5	Vac14	0.792	1.57755e-07
ENSRNOG00000016576.7	Lrrc16a	0.792	0.0148471
ENSRNOG00000006283.3	LOC100362400	0.791	0.0199548
ENSRNOG00000018945.4	Nutf2	0.787	7.16867e-16
ENSRNOG00000016265.7	Acsl5	0.786	1.013e-08
ENSRNOG00000015295.6	Ctdsp1	0.786	9.24802e-07
ENSRNOG00000012664.7	Polr1e	0.783	0.0035351
ENSRNOG00000012258.6	Rras2	0.782	0.00397693
ENSRNOG00000003782.5	Acot9	0.779	4.99527e-05
ENSRNOG00000048258.1	Cisd2	0.778	1.65208e-12
ENSRNOG00000029134.6	Adgrl1	0.777	2.51348e-18
ENSRNOG00000018011.8	Fam208b	0.777	0.00057513
ENSRNOG00000011294.7	Usp33	0.776	3.16077e-11
ENSRNOG00000015250.8	Mettl14	0.776	3.55958e-05
ENSRNOG00000022652.3	LOC100361067	0.776	0.0396984
ENSRNOG00000025025.6	Dnttip2	0.773	1.44119e-15
ENSRNOG00000016733.4	Rab13	0.773	5.96138e-05
ENSRNOG00000024085.5	Tmem237	0.772	0.000576188
ENSRNOG00000021573.3	Dpy19l3	0.771	0.00235605
ENSRNOG00000003853.7	Scoc	0.769	2.30251e-11
ENSRNOG00000010697.2	Hadh	0.768	1.00199e-07
ENSRNOG00000025141.6	Kiz	0.765	0.000110497
ENSRNOG00000011066.8	March6	0.765	0.00263301
ENSRNOG00000037620.4	Mob3c	0.765	0.00612027
ENSRNOG00000056207.1	Capza2	0.764	2.4739e-11
ENSRNOG00000002026.5	Dnajc28	0.762	0.0128453
ENSRNOG00000019326.5	Cfdp1	0.761	5.44015e-13
ENSRNOG00000036866.5	Acer3	0.76	1.31123e-05
ENSRNOG00000013322.8	Pola1	0.759	1.27988e-28
ENSRNOG00000031915.4	Hdac10	0.758	0.024768
ENSRNOG00000016486.6	Nop58	0.755	7.29739e-26
ENSRNOG00000020063.5	Nfkbib	0.755	1.37174e-07
ENSRNOG00000027204.6	Map6	0.754	0.0426008
ENSRNOG00000020518.7	Fam189b	0.753	5.75597e-06
ENSRNOG00000018345.6	Abce1	0.752	3.29029e-06
ENSRNOG00000004789.7	Diexf	0.751	1.28719e-11
ENSRNOG00000005775.8	Phf14	0.749	6.15493e-15
ENSRNOG00000010819.5	Hspa4l	0.749	2.7208e-09
ENSRNOG00000004280.4	Tcn2	0.746	4.09001e-06
ENSRNOG00000023280.6	Als2	0.743	0.00429424
ENSRNOG00000016660.5	Cox5b	0.74	2.02751e-55
ENSRNOG00000005149.6	Sacm1l	0.74	1.28967e-05
ENSRNOG00000007454.7	Aloxe3	0.74	0.0340176
ENSRNOG00000001884.5	Ranbp1	0.737	5.21521e-20
ENSRNOG00000047673.1	Crybb3	0.737	0.0137821
ENSRNOG00000011260.7	Cmbl	0.736	0.00212586
ENSRNOG00000048870.3	St6galnac4	0.734	0.000142925
ENSRNOG00000010748.8	Mtus1	0.733	0.006525
ENSRNOG00000010109.5	Nol9	0.733	0.00995574
ENSRNOG00000021824.5	Dnajb1	0.73	5.86118e-07
ENSRNOG00000005981.7	Nt5c3a	0.73	0.0276537
ENSRNOG00000020829.6	Them4	0.729	6.34977e-05
ENSRNOG00000011528.5	Alg14	0.729	0.00986974
ENSRNOG00000018994.5	Psmc4	0.728	2.95127e-20
ENSRNOG00000010077.7	Smarcd3	0.728	0.00512397
ENSRNOG00000013285.7	Imp4	0.727	4.81317e-09
ENSRNOG00000015335.6	LOC100359922	0.726	4.46007e-08
ENSRNOG00000021144.5	Cebpg	0.725	0.000157615
ENSRNOG00000026994.6	Afg3l1	0.724	0.00100062
ENSRNOG00000016611.7	Hras	0.723	0.000138642
ENSRNOG00000005276.6	Csnk2a1	0.722	5.85131e-12
ENSRNOG00000033119.6	Plcb4	0.722	2.94729e-09
ENSRNOG00000021584.4	AABR07028349.1	0.722	2.71547e-06
ENSRNOG00000027773.6	Ppp4r3a	0.717	1.33851e-06
ENSRNOG00000019140.6	Banp	0.715	0.0186191
ENSRNOG00000003497.4	Thoc6	0.715	0.0301981
ENSRNOG00000061080.1	AABR07059168.2	0.713	0.0262852
ENSRNOG00000055583.1	Ttyh3	0.71	4.55598e-10
ENSRNOG00000020351.8	Vps4a	0.709	6.51891e-07
ENSRNOG00000058588.1	Nfxl1	0.709	0.00790803
ENSRNOG00000001083.7	Kdelr2	0.709	0.0152456
ENSRNOG00000031346.4	Ift22	0.708	0.0179916
ENSRNOG00000019946.5	Gmppa	0.708	0.0369124
ENSRNOG00000027990.4	Crip1	0.706	0.00394433
ENSRNOG00000019653.4	Csrnp2	0.705	0.0161302
ENSRNOG00000047988.2	RGD1565363	0.704	0.000205462
ENSRNOG00000037909.2	Ppm1f	0.703	0.0220195
ENSRNOG00000048152.2	Myo1b	0.701	0.00106927
ENSRNOG00000024972.5	Cox10	0.701	0.0144869
ENSRNOG00000014980.4	Mob4	0.699	3.26713e-05
ENSRNOG00000018092.5	Cd83	0.697	0.00323023
ENSRNOG00000036601.4	Exoc6	0.697	0.0350206
ENSRNOG00000014515.8	Cdc14a	0.696	0.00160009
ENSRNOG00000042274.4	Fbxo31	0.695	7.87392e-06
ENSRNOG00000005285.6	Fbxo33	0.692	3.40974e-05
ENSRNOG00000025181.6	Pigu	0.692	0.00601588
ENSRNOG00000020501.6	Tjp3	0.69	0.000490602
ENSRNOG00000006973.6	RGD1307947	0.689	0.000290743
ENSRNOG00000016467.7	Kctd1	0.689	0.00752994
ENSRNOG00000015576.5	Hsdl1	0.689	0.0129247
ENSRNOG00000043099.1	Ddx21	0.687	3.19292e-06
ENSRNOG00000008619.6	Agtrap	0.687	0.00724193
ENSRNOG00000008222.5	Timm9	0.685	0.00462228
ENSRNOG00000000264.5	Def8	0.685	0.0167035
ENSRNOG00000051952.1	Tes	0.684	3.71376e-05
ENSRNOG00000002075.5	Cnot6l	0.684	3.91952e-05
ENSRNOG00000014029.8	Klhl13	0.684	0.0490958
ENSRNOG00000052477.1	Tbrg4	0.683	0.000311273
ENSRNOG00000009882.7	Ppp3ca	0.681	1.01719e-13
ENSRNOG00000014876.7	Lpin2	0.68	0.0367887
ENSRNOG00000061572.1	Smarcd1	0.678	1.51117e-05
ENSRNOG00000026316.4	Wdr43	0.676	4.08768e-13
ENSRNOG00000014178.5	Acad9	0.671	0.00101663
ENSRNOG00000037850.4	Marc2	0.671	0.00649515
ENSRNOG00000042389.3	Bcl10	0.669	0.00555586
ENSRNOG00000000062.5	Pcgf3	0.668	0.00300721
ENSRNOG00000019169.5	RGD1562218	0.667	4.33716e-13
ENSRNOG00000003827.7	Wipi1	0.667	7.25663e-05
ENSRNOG00000049019.2	Tmem170a	0.664	0.00996722
ENSRNOG00000009125.7	Dis3	0.664	0.0159498
ENSRNOG00000011384.6	Aimp1	0.661	1.86587e-20
ENSRNOG00000058677.1	Lsm8	0.661	1.05604e-05
ENSRNOG00000019132.5	Fv1	0.659	0.00162304
ENSRNOG00000014419.7	Brd7	0.658	1.1808e-14
ENSRNOG00000028623.5	Agpat5	0.658	0.0218621
ENSRNOG00000009690.6	Rnf219	0.657	0.020648
ENSRNOG00000050277.2	Uckl1	0.652	0.00469724
ENSRNOG00000009630.8	Hsd17b12	0.651	3.59803e-07
ENSRNOG00000059957.1	AABR07021734.2	0.651	3.74705e-05
ENSRNOG00000059589.1	Lmbr1	0.651	0.0130676
ENSRNOG00000017241.5	Dpcd	0.65	5.25336e-08
ENSRNOG00000013320.8	RGD1561916	0.649	0.0385483
ENSRNOG00000006747.7	Cc2d1a	0.648	0.0155939
ENSRNOG00000015144.5	Ist1	0.647	5.42243e-07
ENSRNOG00000000543.6	Frk	0.647	0.00126104
ENSRNOG00000003834.7	Map2k4	0.647	0.0340039
ENSRNOG00000038001.3	Slc25a1	0.646	2.53534e-07
ENSRNOG00000059386.1	Nudt19	0.641	5.1917e-07
ENSRNOG00000011203.6	Farp1	0.64	0.000595031
ENSRNOG00000002129.7	Lrrc8b	0.639	0.00219845
ENSRNOG00000019456.6	Kars	0.636	3.51143e-07
ENSRNOG00000031173.6	Snd1	0.635	1.41929e-21
ENSRNOG00000019702.5	Med29	0.635	0.0206246
ENSRNOG00000017905.8	Map1lc3b	0.634	1.71441e-06
ENSRNOG00000020457.8	Tacc2	0.633	0.000504551
ENSRNOG00000015417.7	Kansl3	0.632	1.29715e-06
ENSRNOG00000012663.7	Mfsd6	0.631	2.2533e-06
ENSRNOG00000000392.6	Supv3l1	0.631	0.000224839
ENSRNOG00000027300.6	Ttc7b	0.631	0.0137571
ENSRNOG00000048174.2	Uqcrq	0.63	4.23974e-33
ENSRNOG00000002292.8	Hnrnpd	0.63	5.08524e-18
ENSRNOG00000010728.6	Stradb	0.63	0.031859
ENSRNOG00000054724.1	Pycrl	0.629	1.29022e-08
ENSRNOG00000015121.8	N4bp1	0.628	0.00366813
ENSRNOG00000050016.2	Gtf3a	0.627	1.07209e-05
ENSRNOG00000046383.1	AABR07030156.2	0.625	2.95893e-07
ENSRNOG00000019978.4	Parg	0.624	0.000127237
ENSRNOG00000003520.5	Prdx2	0.623	3.28104e-19
ENSRNOG00000016444.4	AABR07067506.1	0.622	4.12594e-10
ENSRNOG00000054374.1	RGD1564450	0.622	1.83031e-07
ENSRNOG00000009987.6	Akap11	0.621	0.000119725
ENSRNOG00000014463.5	Uri1	0.62	1.22045e-13
ENSRNOG00000008843.4	Eci1	0.62	0.0409079
ENSRNOG00000013603.7	Dffa	0.62	0.041446
ENSRNOG00000007884.4	Bcap29	0.619	0.00111562
ENSRNOG00000015158.8	Pikfyve	0.619	0.0171237
ENSRNOG00000020049.5	Slc7a6os	0.615	9.90242e-05
ENSRNOG00000010124.7	Trim2	0.615	0.023114
ENSRNOG00000020038.3	Chpf	0.613	1.79761e-11
ENSRNOG00000009572.6	Hgfac	0.613	0.000778378
ENSRNOG00000028883.4	LOC679823	0.612	0.000292886
ENSRNOG00000010188.6	Satb2	0.61	0.0371032
ENSRNOG00000005333.6	Azin1	0.609	8.52154e-07
ENSRNOG00000050321.2	Zzz3	0.608	6.49599e-06
ENSRNOG00000003011.7	Gadd45gip1	0.608	0.0294539
ENSRNOG00000004424.6	RGD1563962	0.607	0.00639357
ENSRNOG00000025731.6	Ptma	0.606	9.91967e-11
ENSRNOG00000057988.1	Pfkm	0.606	1.63691e-07
ENSRNOG00000004219.7	Dhps	0.602	0.00114699
ENSRNOG00000031421.5	Eif1a	0.601	2.64434e-06
ENSRNOG00000004532.6	Fam69b	0.6	1.57297e-06
ENSRNOG00000013927.6	Jag2	0.598	0.000926608
ENSRNOG00000009539.7	Khdrbs3	0.597	2.13388e-06
ENSRNOG00000050258.1	Ccnd3	0.596	1.27111e-05
ENSRNOG00000019394.6	Mpv17l2	0.592	6.30872e-06
ENSRNOG00000047970.2	LOC102550385	0.592	0.000143463
ENSRNOG00000001439.7	Srrm3	0.591	8.92945e-07
ENSRNOG00000024671.5	Dmxl1	0.591	0.000197689
ENSRNOG00000052134.1	Pigy	0.591	0.00254007
ENSRNOG00000013321.7	Dock11	0.589	6.03787e-06
ENSRNOG00000001058.4	Timm44	0.587	0.00128971
ENSRNOG00000048989.3	Larp7	0.586	8.44371e-14
ENSRNOG00000042696.2	Minos1	0.583	4.47101e-05
ENSRNOG00000012563.7	Arhgap29	0.583	0.00116514
ENSRNOG00000023541.6	Ahctf1	0.582	9.4288e-07
ENSRNOG00000002091.6	Gtf3c3	0.582	0.00234462
ENSRNOG00000054385.1	Rhebl1	0.581	0.000301595
ENSRNOG00000006392.7	Xrcc6	0.58	8.59393e-11
ENSRNOG00000022748.6	Tmem126a	0.58	0.00185699
ENSRNOG00000062108.1	Tomm5	0.579	1.63952e-07
ENSRNOG00000000048.5	Gak	0.579	1.0449e-05
ENSRNOG00000045931.2	Sik3	0.578	0.0100999
ENSRNOG00000039249.3	Rpl31l4	0.577	1.72533e-07
ENSRNOG00000018836.4	RGD1559896	0.575	8.82057e-05
ENSRNOG00000027032.5	Rhbdd3	0.574	0.0320368
ENSRNOG00000049912.2	Atp5e	0.573	4.98672e-24
ENSRNOG00000016156.6	Nptxr	0.573	8.76404e-10
ENSRNOG00000058359.1	Fkbp8	0.573	4.34931e-08
ENSRNOG00000036842.2	Smug1	0.573	0.00230794
ENSRNOG00000005512.4	Ndufa4	0.57	6.45459e-11
ENSRNOG00000055257.1	Sep15	0.569	0.00128774
ENSRNOG00000021006.7	Tmem147	0.568	9.86834e-12
ENSRNOG00000014654.2	LOC691807	0.568	2.84636e-05
ENSRNOG00000004257.7	Ctps2	0.568	0.000152777
ENSRNOG00000004814.6	Tceb2	0.567	5.01162e-08
ENSRNOG00000012767.7	Micu3	0.567	0.00649037
ENSRNOG00000002450.7	Rrp15	0.566	3.31628e-06
ENSRNOG00000015479.5	Mrps34	0.565	0.000452167
ENSRNOG00000002864.5	Nacc1	0.562	0.000212635
ENSRNOG00000014363.6	Arhgef3	0.562	0.00506398
ENSRNOG00000003844.6	Dhx15	0.561	7.61839e-06
ENSRNOG00000003025.4	Rn50_X_0749.3	0.559	0.000309836
ENSRNOG00000017817.5	Cox4i1	0.557	1.05982e-10
ENSRNOG00000002662.5	Pbdc1	0.556	0.000456926
ENSRNOG00000016256.7	Myo9b	0.556	0.0172195
ENSRNOG00000019387.7	Ifi30	0.555	0.00431073
ENSRNOG00000025324.6	Spire1	0.554	6.62835e-07
ENSRNOG00000002735.6	Dhx9	0.553	4.17684e-08
ENSRNOG00000016398.6	Clstn1	0.553	1.76549e-07
ENSRNOG00000059406.1	Ier5	0.553	0.0404043
ENSRNOG00000027152.6	N4bp2	0.553	0.0462335
ENSRNOG00000023577.7	Gigyf2	0.552	7.67262e-08
ENSRNOG00000020115.7	Ilkap	0.552	2.56968e-07
ENSRNOG00000011613.8	Ppip5k2	0.552	0.0133349
ENSRNOG00000005257.7	Prkaca	0.55	2.98949e-06
ENSRNOG00000014702.6	Elovl2	0.55	9.03622e-05
ENSRNOG00000002270.7	Hnrnpdl	0.549	0.0142545
ENSRNOG00000007756.4	Atg101	0.548	6.39714e-13
ENSRNOG00000022720.4	Usp37	0.548	0.00105798
ENSRNOG00000017291.6	Sord	0.547	1.55857e-13
ENSRNOG00000015756.7	Nphp1	0.547	0.00521413
ENSRNOG00000050052.1	Cox19	0.546	0.00178025
ENSRNOG00000022485.6	Chuk	0.545	1.08004e-06
ENSRNOG00000004263.6	Ints7	0.545	0.0141257
ENSRNOG00000018975.6	Atg9a	0.544	0.000231029
ENSRNOG00000001222.7	Ube2g2	0.543	4.69037e-08
ENSRNOG00000008831.6	Hcn2	0.542	0.0351322
ENSRNOG00000008193.7	Cr1l	0.541	0.000110046
ENSRNOG00000012959.7	Nab1	0.541	0.00117885
ENSRNOG00000055760.1	Eif3i-ps1	0.541	0.0237599
ENSRNOG00000038045.4	Rpl34-ps1	0.54	1.59462e-10
ENSRNOG00000014550.5	Plcxd3	0.54	0.000198417
ENSRNOG00000004863.5	Mpped2	0.54	0.022806
ENSRNOG00000020470.5	Slc25a24	0.539	0.0377778
ENSRNOG00000014483.8	Ino80	0.538	6.60688e-05
ENSRNOG00000037500.3	Pus1	0.538	0.0177088
ENSRNOG00000000033.5	Tmcc2	0.538	0.0234072
ENSRNOG00000049137.3	Zfp35	0.537	0.0229864
ENSRNOG00000023385.5	Rpl37a	0.535	9.18472e-23
ENSRNOG00000054264.1	Nfatc3	0.535	0.00356468
ENSRNOG00000033658.5	Kntc1	0.535	0.0228755
ENSRNOG00000006103.7	Tbc1d31	0.535	0.0267594
ENSRNOG00000005096.5	Bzw2	0.534	1.54431e-05
ENSRNOG00000010800.6	Hadhb	0.534	0.000309836
ENSRNOG00000021129.7	RGD1308428	0.533	0.000435824
ENSRNOG00000008598.6	Btbd7	0.533	0.0252703
ENSRNOG00000000808.6	Hsf2	0.532	3.72835e-06
ENSRNOG00000019294.3	Stk16	0.531	4.20797e-08
ENSRNOG00000007128.5	Nop56	0.53	0.00514747
ENSRNOG00000010896.5	Tprn	0.53	0.0408703
ENSRNOG00000012966.7	Acadl	0.529	5.67395e-05
ENSRNOG00000021589.6	RGD1561931	0.529	0.00213552
ENSRNOG00000006853.8	Elavl2	0.528	0.00631671
ENSRNOG00000016234.5	Ciapin1	0.527	2.3104e-08
ENSRNOG00000032609.3	AY172581.18	0.527	0.00044535
ENSRNOG00000017586.2	AC094421.1	0.527	0.0125739
ENSRNOG00000012630.6	Rhoc	0.524	0.000190515
ENSRNOG00000005614.7	Txn2	0.524	0.000622737
ENSRNOG00000004144.6	AABR07001435.1	0.523	0.0273008
ENSRNOG00000004781.6	Crmp1	0.522	0.00583466
ENSRNOG00000002094.5	Atg3	0.519	0.012063
ENSRNOG00000018697.7	Abcb6	0.519	0.0318395
ENSRNOG00000003578.6	Fem1c	0.519	0.0435169
ENSRNOG00000030294.5	Eml4	0.516	1.76898e-05
ENSRNOG00000004300.5	Gtf2a1	0.514	4.90343e-05
ENSRNOG00000014719.6	Snx19	0.514	0.00981879
ENSRNOG00000000122.4	Ak2	0.513	2.44705e-05
ENSRNOG00000018623.6	Rev1	0.513	0.00531432
ENSRNOG00000008604.7	Nsfl1c	0.512	0.000901461
ENSRNOG00000014945.5	Kpna3	0.511	0.00265818
ENSRNOG00000013977.4	Bzw1	0.51	0.000480013
ENSRNOG00000001454.7	Eif4h	0.509	2.75891e-10
ENSRNOG00000002178.5	Mrps18c	0.507	0.000728918
ENSRNOG00000048267.2	Tor1aip2	0.506	1.09874e-06
ENSRNOG00000042340.3	LOC679894	0.505	0.00295404
ENSRNOG00000005850.6	Gdap1	0.504	0.000143581
ENSRNOG00000009156.7	Tra2a	0.504	0.000225876
ENSRNOG00000020946.6	Ccdc12	0.504	0.00570433
ENSRNOG00000008108.5	Ubr7	0.503	0.00563325
ENSRNOG00000042037.1	Smim7	0.502	0.00108509
ENSRNOG00000019052.5	Ankzf1	0.501	0.00124686
ENSRNOG00000003970.6	Tnpo2	0.499	5.71865e-09
ENSRNOG00000027039.5	Mrpl22	0.499	0.00070434
ENSRNOG00000010526.7	Dennd1a	0.499	0.0236394
ENSRNOG00000009845.3	Acadm	0.498	0.0227677
ENSRNOG00000050323.1	Srsf1	0.497	9.49052e-06
ENSRNOG00000031127.2	LOC100361838	0.497	0.000152005
ENSRNOG00000034182.4	LOC100361934	0.497	0.00987433
ENSRNOG00000042932.2	Ttc27	0.497	0.0462748
ENSRNOG00000010497.7	RGD1305807	0.496	0.000364626
ENSRNOG00000019959.8	Kcnc3	0.495	0.0194974
ENSRNOG00000003469.7	MAST1	0.494	0.0325803
ENSRNOG00000003583.6	Smyd2	0.493	0.00123247
ENSRNOG00000057934.1	Tmx1	0.492	0.034319
ENSRNOG00000005823.7	Utp20	0.491	0.000611315
ENSRNOG00000018939.7	Rexo2	0.49	3.02283e-10
ENSRNOG00000018176.7	Rab6a	0.49	4.53911e-06
ENSRNOG00000019023.6	Tars	0.489	0.000588309
ENSRNOG00000008641.6	Gnpnat1	0.486	0.0471345
ENSRNOG00000002669.9	Cluh	0.485	1.79597e-05
ENSRNOG00000020813.6	Ltbp3	0.485	0.00287125
ENSRNOG00000027175.6	Cnpy4	0.484	1.60592e-05
ENSRNOG00000051699.1	Zdhhc4	0.484	0.0094086
ENSRNOG00000027690.5	Eif3el1	0.484	0.022375
ENSRNOG00000014750.8	Fam208a	0.483	0.018831
ENSRNOG00000053607.1	Fam217b	0.481	0.007881
ENSRNOG00000020687.8	Dpf1	0.481	0.0179502
ENSRNOG00000012574.6	Pum3	0.48	0.0184592
ENSRNOG00000018467.7	Mitd1	0.478	0.0385036
ENSRNOG00000061312.1	Phf10	0.477	7.71669e-05
ENSRNOG00000001210.7	Pwp2	0.476	0.030631
ENSRNOG00000014415.6	Hsbp1	0.475	3.14199e-05
ENSRNOG00000043128.3	Armcx4	0.475	0.0324307
ENSRNOG00000009681.8	Flot2	0.474	9.5399e-05
ENSRNOG00000054669.1	RGD1305110	0.474	0.0111841
ENSRNOG00000006340.6	Memo1	0.474	0.027471
ENSRNOG00000015231.6	Mrpl44	0.472	0.0151395
ENSRNOG00000031022.5	Rpl36al	0.471	0.0140704
ENSRNOG00000005428.8	Ctbp1	0.469	6.09725e-08
ENSRNOG00000007174.5	Utp11	0.469	0.00107925
ENSRNOG00000008320.3	Lypla1	0.469	0.0035394
ENSRNOG00000001430.3	Polr2j	0.465	4.20399e-06
ENSRNOG00000004402.6	Lpgat1	0.464	0.00316383
ENSRNOG00000020748.7	Map4	0.463	0.0408695
ENSRNOG00000014936.3	Ifitm2	0.46	1.87373e-08
ENSRNOG00000007883.4	Timm10	0.46	0.000224878
ENSRNOG00000012324.6	Soga3	0.459	0.00624142
ENSRNOG00000016047.7	Macf1	0.458	3.69336e-08
ENSRNOG00000011047.6	Tmem185a	0.458	0.00913259
ENSRNOG00000045860.2	U2af1	0.457	7.45601e-10
ENSRNOG00000003149.7	Farsa	0.456	7.45305e-08
ENSRNOG00000015619.7	Agfg1	0.456	5.83469e-05
ENSRNOG00000019552.5	Lsm7	0.456	0.00031772
ENSRNOG00000003228.5	Mid1ip1	0.454	0.000295616
ENSRNOG00000014630.7	Iws1	0.453	5.37542e-05
ENSRNOG00000024186.4	Eef1b2	0.449	4.0525e-14
ENSRNOG00000017737.6	Dgkz	0.449	0.000324377
ENSRNOG00000027617.5	Ttc26	0.448	0.00352274
ENSRNOG00000006947.7	Pdhx	0.447	0.0046467
ENSRNOG00000005577.6	Desi1	0.446	2.13385e-07
ENSRNOG00000017745.5	Cog4	0.446	0.00398368
ENSRNOG00000019232.7	RGD1311345	0.445	0.00133558
ENSRNOG00000053405.1	Rpap3	0.443	5.8628e-06
ENSRNOG00000001500.6	Rab4b	0.443	0.0134482
ENSRNOG00000002627.6	Kctd3	0.443	0.0177731
ENSRNOG00000016825.5	Cd3eap	0.441	0.00133558
ENSRNOG00000014155.7	Spg20	0.441	0.0013644
ENSRNOG00000031628.3	AABR07006688.2	0.441	0.0488118
ENSRNOG00000017983.5	Ubac1	0.439	2.02595e-05
ENSRNOG00000018021.6	Brix1	0.439	2.71519e-05
ENSRNOG00000001068.7	Rac1	0.438	1.2343e-08
ENSRNOG00000024278.4	Rbm42	0.436	3.50727e-11
ENSRNOG00000012379.7	Wdr18	0.435	0.00467385
ENSRNOG00000017724.6	Sf3b3	0.434	0.000132393
ENSRNOG00000016963.7	Trip12	0.433	6.26505e-06
ENSRNOG00000011293.7	Hpf1	0.432	0.0407288
ENSRNOG00000021660.4	Nprl2	0.431	0.0196473
ENSRNOG00000013780.6	Nf1	0.431	0.0359773
ENSRNOG00000016532.6	Ino80c	0.43	0.00634323
ENSRNOG00000060550.1	Epn2	0.429	0.000249997
ENSRNOG00000033024.2	LOC100910017	0.429	0.00194944
ENSRNOG00000042503.2	Ndufv2	0.427	2.7463e-05
ENSRNOG00000028236.6	RGD1309104	0.427	0.00138961
ENSRNOG00000047246.1	Chtf8	0.425	3.37164e-12
ENSRNOG00000036835.4	Copz1	0.421	3.00903e-16
ENSRNOG00000013798.8	Fnbp1l	0.419	0.000865174
ENSRNOG00000014665.7	Dhdds	0.419	0.00340593
ENSRNOG00000011507.6	Pick1	0.418	0.000429887
ENSRNOG00000000708.7	Sgsm1	0.417	0.00296833
ENSRNOG00000001396.7	Mospd3	0.417	0.00660109
ENSRNOG00000004629.6	Fkbp3	0.417	0.0211437
ENSRNOG00000000408.6	Gopc	0.416	0.0157589
ENSRNOG00000007967.7	Sdhb	0.414	0.000143728
ENSRNOG00000016387.8	Rpl34	0.413	3.68743e-10
ENSRNOG00000011814.7	Cbx3	0.413	3.2957e-06
ENSRNOG00000020384.5	Fam13b	0.413	0.000165346
ENSRNOG00000038480.4	Ppp1r36	0.413	0.0112225
ENSRNOG00000024661.5	Hn1l	0.413	0.0222917
ENSRNOG00000020466.6	Apba3	0.413	0.0244758
ENSRNOG00000001335.6	Zkscan1	0.413	0.0459203
ENSRNOG00000001237.5	Cabin1	0.412	0.0119198
ENSRNOG00000011461.4	Ap3m1	0.411	0.0408695
ENSRNOG00000051682.1	Zcchc9	0.41	0.00147109
ENSRNOG00000009078.5	Mrpl37	0.408	2.38507e-05
ENSRNOG00000018904.7	Dtymk	0.406	0.000808958
ENSRNOG00000001355.6	Taf6	0.406	0.0441371
ENSRNOG00000028834.5	Polr2a	0.405	0.00517455
ENSRNOG00000009667.4	Mlst8	0.404	0.0483818
ENSRNOG00000007175.7	Mier1	0.403	3.34476e-10
ENSRNOG00000028501.7	Zc3h18	0.402	0.000386783
ENSRNOG00000058561.1	Srrm2	0.401	3.46859e-07
ENSRNOG00000012147.7	Nop14	0.401	1.33121e-05
ENSRNOG00000009689.4	Api5	0.401	0.010803
ENSRNOG00000011317.7	Pkn2	0.399	0.00218715
ENSRNOG00000000068.5	Ppp2r5a	0.397	0.000594808
ENSRNOG00000003800.6	Rgs9	0.395	6.55788e-06
ENSRNOG00000029571.5	Coq10a	0.395	0.00285439
ENSRNOG00000024930.6	Smim19	0.395	0.022375
ENSRNOG00000008055.5	Ccne2	0.395	0.0313459
ENSRNOG00000055096.1	AABR07002768.1	0.394	0.0134708
ENSRNOG00000005486.7	AABR07058267.1	0.394	0.0446914
ENSRNOG00000048337.2	AC126148.1	0.393	0.00807417
ENSRNOG00000019914.6	Fam57b	0.393	0.0468841
ENSRNOG00000013965.5	Noc3l	0.392	0.00321965
ENSRNOG00000032705.4	Bcl7b	0.392	0.00733408
ENSRNOG00000004181.7	Sdccag8	0.391	0.0199699
ENSRNOG00000003211.3	Srp9	0.39	0.00726705
ENSRNOG00000003747.6	Asna1	0.39	0.0107705
ENSRNOG00000004813.5	Rtcb	0.39	0.0125341
ENSRNOG00000014452.7	Zfhx3	0.388	0.0157677
ENSRNOG00000018118.6	Atad3a	0.388	0.0427324
ENSRNOG00000005700.7	Nsg1	0.387	8.77936e-06
ENSRNOG00000003743.7	Dars	0.384	8.88175e-05
ENSRNOG00000004659.5	Creld2	0.384	0.0310479
ENSRNOG00000014208.5	Dctn3	0.383	3.25377e-05
ENSRNOG00000001101.7	Rnf216	0.381	3.43538e-05
ENSRNOG00000018549.7	Fbxo18	0.381	0.00383916
ENSRNOG00000012357.6	Unc45a	0.378	0.000576253
ENSRNOG00000000804.6	Mrps18b	0.377	4.28576e-05
ENSRNOG00000015218.7	Nsmce1	0.376	0.0109378
ENSRNOG00000010593.6	Ctnnal1	0.375	0.00369732
ENSRNOG00000003795.7	Angel2	0.375	0.00507418
ENSRNOG00000002368.7	Iars2	0.374	0.00629003
ENSRNOG00000004333.8	Flywch1	0.373	0.00153079
ENSRNOG00000023538.6	Aldh5a1	0.373	0.0338029
ENSRNOG00000017123.5	B2m	0.372	2.08932e-07
ENSRNOG00000011646.6	Rem2	0.371	0.0461231
ENSRNOG00000001991.7	Atp5o	0.37	3.05286e-08
ENSRNOG00000059702.1	Tex9	0.37	0.0310479
ENSRNOG00000038150.3	RGD1560394	0.368	0.00417388
ENSRNOG00000018536.7	Pck2	0.368	0.0170795
ENSRNOG00000001039.5	Eif2b1	0.367	0.0444161
ENSRNOG00000003629.6	Nvl	0.366	0.0285971
ENSRNOG00000000105.6	Cplx2	0.365	4.12703e-07
ENSRNOG00000019970.6	mrpl11	0.365	0.0115862
ENSRNOG00000008945.6	Nans	0.364	0.00134481
ENSRNOG00000007422.6	Vav2	0.362	0.0491673
ENSRNOG00000019551.5	Psmb6	0.361	7.83774e-08
ENSRNOG00000024437.5	Blcap	0.359	0.0254553
ENSRNOG00000007390.6	Nfkbia	0.358	0.0311803
ENSRNOG00000001479.9	Gtf2i	0.357	1.68303e-05
ENSRNOG00000009339.6	Cenpe	0.357	0.000109153
ENSRNOG00000017284.7	Nop16	0.356	0.000814817
ENSRNOG00000024549.5	Mum1	0.356	0.00235845
ENSRNOG00000008090.6	Txndc12	0.355	0.00545821
ENSRNOG00000023521.6	Map3k10	0.354	0.0483027
ENSRNOG00000012084.5	Xpnpep1	0.353	0.00882784
ENSRNOG00000012820.8	Add3	0.348	0.00291416
ENSRNOG00000004883.7	Erh	0.346	0.00250954
ENSRNOG00000046053.2	Nudt10	0.346	0.0368487
ENSRNOG00000018651.7	Agtpbp1	0.345	3.26517e-05
ENSRNOG00000012136.7	Mrps30	0.344	0.00781817
ENSRNOG00000012899.7	Rbbp8	0.342	2.27131e-05
ENSRNOG00000012778.6	Magoh	0.341	0.0016714
ENSRNOG00000006380.6	Srsf6	0.341	0.0021539
ENSRNOG00000003873.6	Cpd	0.341	0.0125963
ENSRNOG00000009963.5	Ctps1	0.341	0.0283652
ENSRNOG00000008728.8	Unc79	0.341	0.0431714
ENSRNOG00000049985.2	Gprasp1	0.34	0.0048334
ENSRNOG00000017938.7	Btaf1	0.339	0.00133274
ENSRNOG00000014482.7	Slf2	0.339	0.0236702
ENSRNOG00000012266.4	Zcchc17	0.338	5.80036e-05
ENSRNOG00000000585.7	Amd1	0.335	2.0875e-05
ENSRNOG00000048795.3	Top2b	0.335	0.00279567
ENSRNOG00000015320.7	Atp5g2	0.334	2.43115e-06
ENSRNOG00000000996.7	Arpc1a	0.33	8.68935e-05
ENSRNOG00000016201.5	Mrps9	0.33	0.00186185
ENSRNOG00000007114.6	Psma6	0.329	0.000775828
ENSRNOG00000024845.5	Mrps21	0.327	0.0032149
ENSRNOG00000018704.5	Nolc1	0.326	4.71638e-08
ENSRNOG00000025705.5	Armcx2	0.326	0.0014279
ENSRNOG00000022229.4	Sdad1	0.326	0.030631
ENSRNOG00000012947.5	Metap1	0.324	0.0128063
ENSRNOG00000010747.4	Dap	0.322	4.17723e-05
ENSRNOG00000009936.8	Dido1	0.322	0.023006
ENSRNOG00000021317.5	Cct2	0.321	0.00431972
ENSRNOG00000001034.7	Evi5l	0.321	0.00959682
ENSRNOG00000055471.1	Ywhah	0.32	5.17185e-05
ENSRNOG00000036894.4	Cisd3	0.318	0.00501892
ENSRNOG00000001273.7	Psmg3	0.317	0.00198597
ENSRNOG00000007240.5	Rrs1	0.317	0.00389338
ENSRNOG00000000511.8	Srpk1	0.317	0.00623123
ENSRNOG00000017847.5	Rps19bp1	0.317	0.023419
ENSRNOG00000004793.6	Ncln	0.316	0.000842689
ENSRNOG00000002956.7	Stim2	0.314	0.0268137
ENSRNOG00000011949.5	Ndufb5	0.313	0.00016144
ENSRNOG00000038902.4	RGD1565641	0.311	0.0330675
ENSRNOG00000019254.7	Dyrk1b	0.31	0.0119371
ENSRNOG00000003773.6	Hmox2	0.309	0.0186696
ENSRNOG00000026528.3	Mrps33	0.308	3.38108e-05
ENSRNOG00000061499.1	Kmt2d	0.307	0.000529388
ENSRNOG00000007235.5	Atp5g1	0.306	3.36694e-06
ENSRNOG00000014162.5	Plekhb2	0.306	0.00641429
ENSRNOG00000014454.5	Ap1m1	0.303	0.00515072
ENSRNOG00000000841.7	Ddx39b	0.301	0.00583455
ENSRNOG00000001108.5	N4bp2l2	0.298	0.0176636
ENSRNOG00000003942.5	Asnsd1	0.297	0.00222465
ENSRNOG00000009325.5	Fuca1	0.296	0.00212733
ENSRNOG00000005203.3	Sec61g	0.296	0.0171237
ENSRNOG00000002721.7	Ndufb4	0.296	0.02234
ENSRNOG00000007890.6	Usp1	0.295	0.000333511
ENSRNOG00000020178.7	Cope	0.294	0.000845834
ENSRNOG00000004322.8	Sh3kbp1	0.294	0.0127271
ENSRNOG00000013508.7	Rpl31	0.292	0.000252685
ENSRNOG00000011194.6	Tpp2	0.291	0.00170911
ENSRNOG00000019069.4	Nxf1	0.29	0.0120625
ENSRNOG00000024128.6	Aco2	0.289	0.000287679
ENSRNOG00000003206.7	Actr3	0.289	0.00856416
ENSRNOG00000009719.7	C2cd2l	0.287	0.0314023
ENSRNOG00000005869.4	AABR07017110.1	0.286	0.0190382
ENSRNOG00000004996.5	Zcrb1	0.284	0.00483151
ENSRNOG00000025701.5	Nifk	0.283	0.0112981
ENSRNOG00000001453.7	Baz1b	0.28	1.81338e-05
ENSRNOG00000006593.5	Grpel1	0.28	0.00445246
ENSRNOG00000003084.5	Parp1	0.279	0.000379571
ENSRNOG00000033531.6	Cacna2d1	0.278	0.000382458
ENSRNOG00000001050.8	Eif2ak1	0.278	0.00500865
ENSRNOG00000003879.5	Rnf167	0.277	0.0209925
ENSRNOG00000011756.5	Phf3	0.276	0.00153487
ENSRNOG00000060530.1	Cdc34	0.276	0.00390037
ENSRNOG00000019949.4	Mrps12	0.275	0.00113012
ENSRNOG00000027191.6	Birc6	0.274	0.0199875
ENSRNOG00000060956.1	Zfp706	0.273	0.00407436
ENSRNOG00000020643.7	Bub3	0.273	0.0382006
ENSRNOG00000011584.7	Gpatch1	0.272	0.0244839
ENSRNOG00000001069.6	Elavl1	0.271	0.0464328
ENSRNOG00000025504.5	Ankrd46	0.269	0.0124489
ENSRNOG00000023210.5	Trappc10	0.266	0.0338224
ENSRNOG00000007504.7	Actr10	0.264	0.00627943
ENSRNOG00000000520.8	Srsf3	0.263	0.0155939
ENSRNOG00000001953.7	Bace2	0.262	0.0436966
ENSRNOG00000047088.2	Rab10	0.261	0.000603987
ENSRNOG00000007629.7	Sf3a3	0.261	0.0131192
ENSRNOG00000034234.3	Mt-co1	0.257	0.000242642
ENSRNOG00000019450.5	Etf1	0.257	0.00229584
ENSRNOG00000005129.6	Dtx3	0.257	0.0241676
ENSRNOG00000000954.7	Polr1d	0.252	0.0426008
ENSRNOG00000001003.6	Trappc5	0.248	0.00122931
ENSRNOG00000014727.6	Fahd1	0.247	0.025485
ENSRNOG00000000798.6	Gnl1	0.245	0.00124029
ENSRNOG00000055756.1	Bcap31	0.244	0.0043167
ENSRNOG00000004681.5	Eny2	0.242	0.00472036
ENSRNOG00000027088.5	Ube2k	0.24	0.000162012
ENSRNOG00000012383.6	Ndufc2	0.239	0.000332862
ENSRNOG00000047134.2	Gtf2f1	0.238	0.011488
ENSRNOG00000020495.7	Eif3k	0.235	0.00501619
ENSRNOG00000012207.8	Dst	0.234	0.00497641
ENSRNOG00000001418.7	Znhit1	0.233	0.0321321
ENSRNOG00000024470.5	Lman1	0.232	0.00307964
ENSRNOG00000011339.6	Slk	0.231	0.000324377
ENSRNOG00000005733.6	Cpsf2	0.231	0.00433883
ENSRNOG00000010964.6	Akap13	0.231	0.00542291
ENSRNOG00000009266.6	Anp32b	0.23	0.00200339
ENSRNOG00000013516.6	Sf3b1	0.23	0.00347947
ENSRNOG00000017447.5	Eif2s2	0.228	6.49599e-06
ENSRNOG00000019578.6	Rps16	0.228	0.000991275
ENSRNOG00000001448.5	Hip1	0.226	2.51821e-05
ENSRNOG00000003951.6	Psmc1	0.224	5.71585e-05
ENSRNOG00000010861.7	Atad1	0.222	0.0119039
ENSRNOG00000012550.6	Uqcrh	0.221	0.00285718
ENSRNOG00000022173.5	Gatad2a	0.221	0.0100096
ENSRNOG00000008016.6	Ckap4	0.219	0.0297974
ENSRNOG00000011763.5	Serp1	0.216	0.00223613
ENSRNOG00000012457.7	Cyc1	0.215	0.0443256
ENSRNOG00000016596.3	Hspa4	0.214	0.00157487
ENSRNOG00000008103.7	Mdh1	0.212	0.00105309
ENSRNOG00000018668.3	Glg1	0.212	0.0320136
ENSRNOG00000001346.4	Cops6	0.211	0.0350206
ENSRNOG00000026643.5	Chordc1	0.209	0.0276227
ENSRNOG00000031896.5	Chek1	0.209	0.0486051
ENSRNOG00000021395.5	LOC100363452	0.206	0.0452623
ENSRNOG00000009983.6	Lrrc42	0.205	0.0257516
ENSRNOG00000050500.2	Tob2	0.204	0.0189733
ENSRNOG00000019746.5	Paf1	0.203	0.00763514
ENSRNOG00000014078.7	Ndufb8	0.202	0.00235416
ENSRNOG00000000989.8	Bud31	0.192	0.0175181
ENSRNOG00000016952.5	Uqcr11	0.188	0.00483194
ENSRNOG00000026754.6	Usp47	0.188	0.017477
ENSRNOG00000000610.6	Cisd1	0.187	0.00485651
ENSRNOG00000020433.7	Actn4	0.187	0.00634323
ENSRNOG00000058461.1	Sfpq	0.182	0.0258941
ENSRNOG00000016727.5	Akr1a1	0.181	0.0021425
ENSRNOG00000011383.5	Ndufs4	0.178	0.0439668
ENSRNOG00000036688.2	Arhgdia	0.177	0.0150301
ENSRNOG00000049219.1	Rnf187	0.176	0.00619409
ENSRNOG00000050585.2	Pgam1	0.168	0.00986632
ENSRNOG00000019223.8	Atp5c1	0.164	0.00538445
ENSRNOG00000003594.5	Tmem183a	0.16	0.0155939
ENSRNOG00000024629.6	Hadha	0.156	0.0290621
ENSRNOG00000011931.7	Smarca2	0.156	0.0453224
ENSRNOG00000019798.6	Stub1	0.151	0.034335
ENSRNOG00000002840.4	Atp5b	0.141	0.0273184
ENSRNOG00000002632.8	Naca	0.126	0.0446347
ENSRNOG00000021215.7	Rbm8a	-0.113	0.0190713
ENSRNOG00000012985.5	Pfdn5	-0.138	0.0385215
ENSRNOG00000038883.4	LOC294154	-0.139	0.0349504
ENSRNOG00000011414.5	Psmc3	-0.153	0.0106033
ENSRNOG00000011498.6	Psip1	-0.155	0.0406671
ENSRNOG00000003822.6	Slu7	-0.158	0.0274505
ENSRNOG00000004291.6	Cltc	-0.162	0.00507022
ENSRNOG00000000852.6	Prrc2a	-0.164	0.041872
ENSRNOG00000026260.6	Rpl11	-0.167	0.0335358
ENSRNOG00000003147.8	Sqstm1	-0.168	0.00530598
ENSRNOG00000006200.7	St18	-0.168	0.0247118
ENSRNOG00000020595.7	Rps11	-0.171	0.02499
ENSRNOG00000013133.3	Foxa2	-0.173	0.0255828
ENSRNOG00000014173.7	Smc3	-0.177	0.0160414
ENSRNOG00000004420.5	Rad21	-0.177	0.016092
ENSRNOG00000030314.5	Golgb1	-0.177	0.030024
ENSRNOG00000011421.7	Smap2	-0.177	0.0382788
ENSRNOG00000018194.7	Srrm1	-0.178	0.0215256
ENSRNOG00000010267.7	Klhdc10	-0.178	0.0298856
ENSRNOG00000017876.6	Dnajc21	-0.182	0.0250443
ENSRNOG00000012999.7	Phb2	-0.183	0.0334715
ENSRNOG00000052080.1	Camk2b	-0.185	0.000457838
ENSRNOG00000028341.5	Alkbh5	-0.185	0.0429137
ENSRNOG00000011020.6	Eif3l	-0.186	0.0353086
ENSRNOG00000053583.1	Mapk3	-0.187	0.0255702
ENSRNOG00000017751.8	Arl6ip1	-0.188	0.00862886
ENSRNOG00000031135.6	Smarcc2	-0.188	0.0091974
ENSRNOG00000030247.5	Eif4ebp3	-0.189	0.0140653
ENSRNOG00000014051.4	Pgrmc2	-0.189	0.0212154
ENSRNOG00000008165.5	Tpx2	-0.19	0.00945321
ENSRNOG00000021168.7	Anp32e	-0.191	0.0252336
ENSRNOG00000013461.7	Ralbp1	-0.191	0.0426008
ENSRNOG00000049442.2	AABR07026317.1	-0.192	0.0195247
ENSRNOG00000018901.5	Rab14	-0.193	0.0044897
ENSRNOG00000006001.6	Luc7l2	-0.193	0.0464934
ENSRNOG00000017904.6	Nol7	-0.196	0.0320743
ENSRNOG00000011876.7	Fxr2	-0.196	0.0407288
ENSRNOG00000021202.8	Rtn3	-0.198	0.000322274
ENSRNOG00000016589.7	Mlf2	-0.198	0.0340202
ENSRNOG00000012406.6	Pcbp4	-0.2	0.00397693
ENSRNOG00000020358.4	Ptov1	-0.2	0.0253017
ENSRNOG00000020474.6	Pin1	-0.201	0.012071
ENSRNOG00000014501.6	Zfp638	-0.201	0.0291879
ENSRNOG00000022500.4	Rwdd4	-0.202	0.0398449
ENSRNOG00000001811.6	Fgfr1op2	-0.203	0.0427023
ENSRNOG00000002271.6	Slain2	-0.204	0.0355035
ENSRNOG00000011052.6	Gars	-0.205	0.0172805
ENSRNOG00000009166.3	Ddx24	-0.208	0.00377924
ENSRNOG00000020937.8	Ubtf	-0.208	0.0273565
ENSRNOG00000028822.4	Bex3	-0.209	0.00457718
ENSRNOG00000036686.4	Anapc11	-0.21	0.00119169
ENSRNOG00000046085.2	LOC100233176	-0.21	0.0164604
ENSRNOG00000053456.1	Lage3	-0.211	0.0247286
ENSRNOG00000003259.6	C1qtnf1	-0.212	0.0032293
ENSRNOG00000038372.4	Ndufs2	-0.212	0.0306198
ENSRNOG00000030237.2	Cox7c	-0.213	0.0486326
ENSRNOG00000018117.6	Ndufv1	-0.214	0.000431257
ENSRNOG00000022877.6	Poldip3	-0.214	0.0312858
ENSRNOG00000010048.6	Dctn1	-0.216	5.77415e-05
ENSRNOG00000027124.7	Tdg	-0.217	0.00720048
ENSRNOG00000013443.8	Tm9sf3	-0.217	0.0260969
ENSRNOG00000011905.6	Atp6v1e1	-0.218	0.000150979
ENSRNOG00000002989.6	Nmt1	-0.218	0.0032452
ENSRNOG00000001172.7	Rnf10	-0.219	0.00296784
ENSRNOG00000022860.5	Swi5	-0.22	0.000608343
ENSRNOG00000014084.6	Sp1	-0.22	0.00462589
ENSRNOG00000043866.1	AY172581.24	-0.222	0.00212586
ENSRNOG00000001120.7	Med13l	-0.222	0.00741365
ENSRNOG00000037402.2	Cops9	-0.222	0.046328
ENSRNOG00000004515.4	Pes1	-0.223	0.0164355
ENSRNOG00000022664.6	Kat7	-0.224	0.00587138
ENSRNOG00000060449.1	Rps21	-0.224	0.0295708
ENSRNOG00000005292.7	Trip11	-0.225	0.00752237
ENSRNOG00000001789.7	Zfp148	-0.227	0.00141383
ENSRNOG00000019974.6	Uba52	-0.228	7.04531e-05
ENSRNOG00000060340.1	Psme4	-0.228	0.00425758
ENSRNOG00000007091.8	Ly6e	-0.229	0.0403707
ENSRNOG00000000157.5	Atg12	-0.229	0.0415477
ENSRNOG00000002388.4	Trim41	-0.23	0.0368325
ENSRNOG00000001049.7	Tpt1	-0.23	0.0497971
ENSRNOG00000009642.3	Cct4	-0.231	0.00144176
ENSRNOG00000011952.6	Samm50	-0.232	0.0060985
ENSRNOG00000032807.3	LOC100359505	-0.232	0.0300224
ENSRNOG00000011884.6	Golga2	-0.232	0.047389
ENSRNOG00000017251.6	Ik	-0.233	0.00375588
ENSRNOG00000001555.5	Btg3	-0.233	0.0472473
ENSRNOG00000052513.1	Wapl	-0.234	0.0120397
ENSRNOG00000018255.6	Clptm1	-0.235	0.0150038
ENSRNOG00000060793.1	Eif2s3	-0.235	0.0401763
ENSRNOG00000006833.6	Rb1cc1	-0.236	0.00518911
ENSRNOG00000022153.6	Tmem134	-0.237	0.0308145
ENSRNOG00000000702.5	Sart3	-0.238	0.0369921
ENSRNOG00000017851.5	Etfb	-0.241	0.0149696
ENSRNOG00000030680.4	Ddx5	-0.242	0.000131033
ENSRNOG00000015131.6	Ube2c	-0.242	0.000719605
ENSRNOG00000051671.1	Herc1	-0.243	0.0094086
ENSRNOG00000036662.4	Wdr45b	-0.244	0.00784346
ENSRNOG00000007400.7	Srebf2	-0.246	0.0107685
ENSRNOG00000015621.7	Whsc1l1	-0.247	0.00789999
ENSRNOG00000015232.7	Pip5k1b	-0.248	0.0196167
ENSRNOG00000014633.6	Vps28	-0.248	0.0384709
ENSRNOG00000013533.7	Acin1	-0.249	0.0021743
ENSRNOG00000039776.3	Exoc3	-0.249	0.0108165
ENSRNOG00000010184.4	Brk1	-0.251	0.00138605
ENSRNOG00000024239.4	Fam89b	-0.251	0.0288166
ENSRNOG00000020140.4	Pigq	-0.252	0.0180854
ENSRNOG00000003050.6	Tbc1d9b	-0.253	0.0422634
ENSRNOG00000006816.7	Ubr5	-0.255	0.0054055
ENSRNOG00000019201.3	Naxe	-0.255	0.0195776
ENSRNOG00000031031.3	Zfp292	-0.256	0.00216337
ENSRNOG00000002671.3	Nme2	-0.258	5.78668e-05
ENSRNOG00000003661.6	Hn1	-0.258	0.0129683
ENSRNOG00000008039.6	Cul5	-0.258	0.0266414
ENSRNOG00000001010.7	Tecpr1	-0.258	0.0424889
ENSRNOG00000004196.7	Rps29	-0.259	0.00101717
ENSRNOG00000002135.5	Sgcb	-0.259	0.0415832
ENSRNOG00000017838.7	Snrnp27	-0.26	0.00329693
ENSRNOG00000002949.7	Pgs1	-0.26	0.0233499
ENSRNOG00000010975.6	Adnp	-0.261	0.00669408
ENSRNOG00000020201.6	Yif1a	-0.261	0.0408703
ENSRNOG00000002115.6	Sod1	-0.262	1.11315e-05
ENSRNOG00000062127.1	Rn60_1_2212.2	-0.264	0.0292377
ENSRNOG00000024647.6	Ppp4r2	-0.267	0.000111181
ENSRNOG00000055028.1	Setd1a	-0.267	0.00987433
ENSRNOG00000034078.6	Mxi1	-0.267	0.0150268
ENSRNOG00000027057.6	Gga3	-0.267	0.0376509
ENSRNOG00000020005.6	Map2k2	-0.268	0.00185665
ENSRNOG00000060544.1	Kdm5b	-0.268	0.0223744
ENSRNOG00000018293.8	Strip1	-0.271	0.00801076
ENSRNOG00000013712.7	Tex261	-0.272	0.00367705
ENSRNOG00000021185.4	Bola1	-0.273	0.0181446
ENSRNOG00000014294.7	Ptpn6	-0.278	0.0392559
ENSRNOG00000019333.7	Hipk1	-0.279	0.00727049
ENSRNOG00000019598.8	Vegfa	-0.28	0.00197967
ENSRNOG00000007496.7	Mtmr4	-0.281	0.0307082
ENSRNOG00000018671.7	Commd4	-0.282	0.0275934
ENSRNOG00000027761.6	Htatsf1	-0.283	0.00132064
ENSRNOG00000016680.5	Nsd1	-0.283	0.0103624
ENSRNOG00000009069.4	Tnfaip1	-0.283	0.0225351
ENSRNOG00000014252.4	Irf2bp1	-0.286	0.00786074
ENSRNOG00000006534.5	Crbn	-0.286	0.0161321
ENSRNOG00000009778.6	Tmem59	-0.287	0.01845
ENSRNOG00000012716.8	Chd2	-0.288	0.000812021
ENSRNOG00000053599.1	Pogz	-0.288	0.0280622
ENSRNOG00000006756.8	Maged1	-0.289	1.54338e-05
ENSRNOG00000036663.3	Foxk2	-0.289	0.00497641
ENSRNOG00000029910.5	Golga4	-0.291	0.000309836
ENSRNOG00000006435.7	Tor1b	-0.291	0.00873733
ENSRNOG00000000204.7	Syncrip	-0.291	0.0155054
ENSRNOG00000027867.6	Rexo4	-0.292	1.0729e-05
ENSRNOG00000016816.7	Phf2	-0.292	0.028679
ENSRNOG00000006997.8	App	-0.293	1.36863e-11
ENSRNOG00000001303.6	Specc1l	-0.293	0.0288162
ENSRNOG00000039850.4	Pigp	-0.294	0.0315466
ENSRNOG00000015630.5	Cct7	-0.295	3.16093e-06
ENSRNOG00000010768.6	Kpna4	-0.295	0.00897821
ENSRNOG00000001205.5	Agpat3	-0.296	0.000280495
ENSRNOG00000010960.5	Ankh	-0.297	0.0373729
ENSRNOG00000010023.6	Slc33a1	-0.297	0.0414116
ENSRNOG00000003611.7	Dynlt3	-0.3	0.0180397
ENSRNOG00000056150.1	Purb	-0.301	0.00804635
ENSRNOG00000019041.6	Psme1	-0.303	0.00237452
ENSRNOG00000014582.6	Mrpl18	-0.303	0.00250515
ENSRNOG00000020248.6	Ina	-0.304	5.45238e-08
ENSRNOG00000031995.5	Smim15	-0.304	0.00696213
ENSRNOG00000020982.6	Fau	-0.304	0.0130915
ENSRNOG00000001996.7	Ythdc1	-0.305	2.52414e-06
ENSRNOG00000024907.6	Tnrc6b	-0.305	1.90828e-05
ENSRNOG00000009474.5	Ddx42	-0.305	0.00297416
ENSRNOG00000021184.7	Mark2	-0.305	0.00324732
ENSRNOG00000011979.6	Mrps24	-0.306	0.000658861
ENSRNOG00000038160.1	Eif2b5	-0.306	0.0225186
ENSRNOG00000009071.7	Gripap1	-0.307	0.000183906
ENSRNOG00000000464.7	Rxrb	-0.308	0.0151877
ENSRNOG00000001642.7	Tbc1d23	-0.309	0.00799497
ENSRNOG00000000541.6	Glo1	-0.311	0.00873174
ENSRNOG00000012514.6	Abhd17b	-0.312	0.000127311
ENSRNOG00000004339.5	Yy1	-0.312	0.00133028
ENSRNOG00000007845.7	Supt4h1	-0.312	0.00148594
ENSRNOG00000019666.7	Ubxn1	-0.313	0.00017307
ENSRNOG00000019240.7	Ampd2	-0.314	0.00265352
ENSRNOG00000028103.5	Psmd3	-0.316	9.11555e-05
ENSRNOG00000001331.5	Rnf34	-0.316	0.0316984
ENSRNOG00000012764.7	Agap3	-0.32	0.000534344
ENSRNOG00000019933.7	Ubqln4	-0.32	0.0114919
ENSRNOG00000008711.7	Med24	-0.32	0.0399498
ENSRNOG00000006412.6	Zhx1	-0.321	0.0085831
ENSRNOG00000004107.7	Rpl23	-0.322	3.76433e-08
ENSRNOG00000008790.7	Gdap1l1	-0.322	0.000596949
ENSRNOG00000003163.5	Sdhc	-0.322	0.0123446
ENSRNOG00000021954.6	Spg11	-0.322	0.0467244
ENSRNOG00000016360.4	Gps2	-0.323	5.73377e-07
ENSRNOG00000013381.6	Tsg101	-0.323	0.00032776
ENSRNOG00000020075.7	Eef1g	-0.324	4.15646e-14
ENSRNOG00000003117.6	Psmd12	-0.324	0.000392421
ENSRNOG00000048622.1	Sin3b	-0.326	4.84181e-06
ENSRNOG00000015553.6	Gatad2b	-0.327	0.00291221
ENSRNOG00000021637.6	Ddx46	-0.328	3.4623e-06
ENSRNOG00000009888.5	Timm8b	-0.328	0.000842689
ENSRNOG00000012500.5	Ddx10	-0.328	0.0113462
ENSRNOG00000020488.7	Luc7l	-0.329	0.000988479
ENSRNOG00000020674.6	Rpl27	-0.329	0.00133274
ENSRNOG00000004496.7	Rock2	-0.329	0.00242543
ENSRNOG00000028415.4	Cdc20	-0.329	0.00819467
ENSRNOG00000048617.2	Ensa	-0.33	3.2957e-06
ENSRNOG00000021828.4	Coro1b	-0.331	1.70802e-05
ENSRNOG00000016190.6	Coq9	-0.331	0.0371032
ENSRNOG00000047296.2	Bptf	-0.332	4.72797e-07
ENSRNOG00000051889.1	Usp34	-0.332	0.00043561
ENSRNOG00000036911.3	Bicd1	-0.333	0.00346188
ENSRNOG00000018977.5	Ap3d1	-0.334	8.60135e-08
ENSRNOG00000023376.4	Riok3	-0.335	1.347e-05
ENSRNOG00000032605.2	Rpl32	-0.335	0.00720048
ENSRNOG00000018020.6	Apbb1	-0.337	3.07471e-05
ENSRNOG00000007472.6	Setd5	-0.337	4.52389e-05
ENSRNOG00000017372.6	Higd2a	-0.338	3.47605e-06
ENSRNOG00000010154.7	Zc3hc1	-0.338	0.0132733
ENSRNOG00000013452.6	Rcn1	-0.338	0.0141077
ENSRNOG00000024632.5	Atf6	-0.338	0.0425628
ENSRNOG00000053172.1	Ssr4	-0.34	7.20254e-07
ENSRNOG00000013336.7	Wdr70	-0.34	4.88769e-05
ENSRNOG00000050646.2	Fem1a	-0.341	0.00310609
ENSRNOG00000005434.7	Sptbn1	-0.342	6.31825e-07
ENSRNOG00000012775.4	Ccdc127	-0.342	0.00134253
ENSRNOG00000020916.7	Tmub2	-0.343	0.0233272
ENSRNOG00000007120.7	Mtmr3	-0.343	0.0339023
ENSRNOG00000025592.5	Tspan31	-0.344	0.0304564
ENSRNOG00000027860.6	Ggnbp2	-0.345	4.44335e-11
ENSRNOG00000005606.6	Med1	-0.345	1.88406e-06
ENSRNOG00000012841.4	Alg11	-0.345	0.00952494
ENSRNOG00000058940.2	Rab11fip1	-0.345	0.0173697
ENSRNOG00000018309.7	Chd4	-0.346	2.03907e-13
ENSRNOG00000030120.3	Ormdl2	-0.346	0.0109819
ENSRNOG00000058866.1	Myo5a	-0.348	0.00148593
ENSRNOG00000020383.5	Dapk3	-0.349	0.000320079
ENSRNOG00000010999.6	Cep295	-0.349	0.00476547
ENSRNOG00000020014.7	Myh14	-0.35	0.0265881
ENSRNOG00000022847.7	Dopey1	-0.352	0.0129392
ENSRNOG00000014743.5	Hagh	-0.352	0.0322402
ENSRNOG00000028255.6	Usp36	-0.354	2.63647e-05
ENSRNOG00000020804.7	Smarcc1	-0.354	8.79095e-05
ENSRNOG00000006987.6	Tmem263	-0.354	0.00539482
ENSRNOG00000016055.4	Fkrp	-0.354	0.00961859
ENSRNOG00000001845.5	Top3b	-0.354	0.0105778
ENSRNOG00000013454.4	Rala	-0.356	5.80544e-07
ENSRNOG00000015033.8	Mxd4	-0.356	8.37555e-07
ENSRNOG00000030630.5	Ehmt2	-0.356	2.67205e-05
ENSRNOG00000021175.5	Otub1	-0.356	0.00108974
ENSRNOG00000018815.7	Plk1	-0.356	0.00424941
ENSRNOG00000014347.5	Slc4a2	-0.356	0.0191665
ENSRNOG00000046698.2	Gps1	-0.357	2.90164e-05
ENSRNOG00000004686.6	Spop	-0.357	3.11171e-05
ENSRNOG00000021031.7	Grn	-0.357	3.8597e-05
ENSRNOG00000007781.6	Stau1	-0.358	0.000684916
ENSRNOG00000023393.6	Nup214	-0.358	0.0379177
ENSRNOG00000021164.7	Stip1	-0.359	1.48086e-09
ENSRNOG00000016137.6	Rad23b	-0.359	5.59845e-09
ENSRNOG00000020206.7	Ctsd	-0.359	3.94723e-07
ENSRNOG00000025629.6	Prpf3	-0.359	0.000809601
ENSRNOG00000019522.7	Narfl	-0.359	0.00162109
ENSRNOG00000015191.6	Phc1	-0.359	0.00334316
ENSRNOG00000013773.6	Secisbp2	-0.36	0.000532439
ENSRNOG00000054352.1	Atp6ap1	-0.361	0.000215139
ENSRNOG00000058539.1	Ccnb1	-0.361	0.000244598
ENSRNOG00000011302.3	Rab11a	-0.361	0.000739849
ENSRNOG00000006870.6	Mtdh	-0.362	0.000133761
ENSRNOG00000054257.1	Adam10	-0.362	0.00270047
ENSRNOG00000004201.7	Rims2	-0.363	0.0051686
ENSRNOG00000057476.1	AABR07054045.1	-0.363	0.034319
ENSRNOG00000015720.5	Polr2c	-0.364	0.000356899
ENSRNOG00000056647.1	Ascc1	-0.364	0.000853411
ENSRNOG00000006069.5	Eif2ak3	-0.364	0.028714
ENSRNOG00000019883.6	Pak4	-0.365	0.0005323
ENSRNOG00000019485.6	Bckdk	-0.365	0.0387821
ENSRNOG00000042245.2	Dcaf7	-0.367	9.76483e-06
ENSRNOG00000023065.4	Zfp637	-0.368	4.42926e-05
ENSRNOG00000020374.6	Tmem8a	-0.368	0.0018939
ENSRNOG00000020915.7	Setd2	-0.369	1.84804e-05
ENSRNOG00000007881.6	Mtmr14	-0.369	0.0125004
ENSRNOG00000003276.5	Myo1d	-0.369	0.0236019
ENSRNOG00000013287.6	Sall2	-0.369	0.0245292
ENSRNOG00000002757.7	Tada2a	-0.37	4.04836e-05
ENSRNOG00000017571.5	Ndufa2	-0.371	3.33238e-09
ENSRNOG00000005357.7	Ctc1	-0.372	4.78033e-05
ENSRNOG00000048712.1	Ccdc137	-0.372	0.00751411
ENSRNOG00000049302.3	Chd9	-0.374	0.00136041
ENSRNOG00000014287.6	Stk11	-0.375	0.00477781
ENSRNOG00000003213.5	Helz	-0.375	0.0155686
ENSRNOG00000018568.6	Rab5c	-0.376	6.54152e-09
ENSRNOG00000006576.8	Bms1	-0.376	1.81146e-08
ENSRNOG00000020894.5	Lsm12	-0.377	5.19362e-07
ENSRNOG00000042501.1	RGD1564379	-0.377	5.25078e-05
ENSRNOG00000004598.6	Tsen54	-0.377	0.0190334
ENSRNOG00000018998.6	Yipf3	-0.378	9.59655e-05
ENSRNOG00000014617.7	Tgoln2	-0.378	0.00310609
ENSRNOG00000007356.4	Chmp3	-0.38	2.92995e-07
ENSRNOG00000020730.7	Nbr1	-0.38	0.00306444
ENSRNOG00000017841.5	Fam192a	-0.383	0.00124734
ENSRNOG00000037206.2	Ccdc77	-0.384	0.00525804
ENSRNOG00000010258.3	Vhl	-0.384	0.00567497
ENSRNOG00000016778.8	Cops7a	-0.385	0.0173578
ENSRNOG00000017915.6	Dvl2	-0.386	0.00835217
ENSRNOG00000020330.6	Wdr47	-0.387	0.00196542
ENSRNOG00000021209.4	Polr3gl	-0.387	0.0144597
ENSRNOG00000050543.2	Safb	-0.389	8.80993e-14
ENSRNOG00000019742.5	Stat3	-0.39	1.5869e-13
ENSRNOG00000010952.7	Ift122	-0.39	0.00207909
ENSRNOG00000016942.7	Wdr48	-0.39	0.0394906
ENSRNOG00000010737.7	Mbnl2	-0.392	2.25237e-13
ENSRNOG00000000498.7	Anks1a	-0.392	0.0031562
ENSRNOG00000005355.7	Ncstn	-0.392	0.0166359
ENSRNOG00000042951.4	Xrn1	-0.392	0.0329129
ENSRNOG00000018569.7	Ahcyl1	-0.393	2.64315e-11
ENSRNOG00000001654.6	Cpox	-0.394	0.000842589
ENSRNOG00000027839.6	Ptk2b	-0.394	0.0349298
ENSRNOG00000011420.7	Mtmr7	-0.394	0.0455023
ENSRNOG00000048699.2	Vps37d	-0.395	0.0164623
ENSRNOG00000007948.6	Nf2	-0.396	1.89847e-08
ENSRNOG00000018847.5	Stx5	-0.396	0.00571781
ENSRNOG00000014986.8	Ube4b	-0.396	0.00889741
ENSRNOG00000014628.7	Pomk	-0.396	0.0151125
ENSRNOG00000019509.5	Fbxl15	-0.397	0.00109808
ENSRNOG00000009377.6	Nelfb	-0.397	0.00191189
ENSRNOG00000012074.6	Ifngr1	-0.397	0.0130396
ENSRNOG00000012782.7	Tmem2	-0.397	0.0286821
ENSRNOG00000015558.6	Zfp512b	-0.398	1.80097e-06
ENSRNOG00000054840.1	AABR07053837.1	-0.398	0.00712405
ENSRNOG00000006391.3	Smarcad1	-0.398	0.0419127
ENSRNOG00000002572.5	Cacybp	-0.399	1.10221e-06
ENSRNOG00000036711.4	Spn	-0.399	4.91973e-05
ENSRNOG00000011588.6	Rnf146	-0.399	0.00209501
ENSRNOG00000008908.6	Slc35a1	-0.399	0.00964237
ENSRNOG00000023035.6	Smim8	-0.402	0.0007956
ENSRNOG00000008378.6	Zfp414	-0.402	0.0012424
ENSRNOG00000004956.7	Jade2	-0.403	0.00742152
ENSRNOG00000054446.1	Sltm	-0.404	6.27456e-09
ENSRNOG00000001223.5	Pttg1ip	-0.404	3.22255e-07
ENSRNOG00000037467.2	Ffar3	-0.404	0.0351707
ENSRNOG00000008994.5	Arpc4	-0.405	1.29692e-09
ENSRNOG00000010083.5	Prpsap1	-0.405	9.92126e-06
ENSRNOG00000021005.7	Mrpl16	-0.405	2.46862e-05
ENSRNOG00000020876.6	Bax	-0.405	0.0152476
ENSRNOG00000050655.1	P4ha1	-0.405	0.0299688
ENSRNOG00000009977.6	Thrap3	-0.406	3.1544e-05
ENSRNOG00000014369.6	Slc27a4	-0.408	0.00109296
ENSRNOG00000006304.7	Mdm2	-0.408	0.00200339
ENSRNOG00000023601.6	Elavl4	-0.409	1.12194e-05
ENSRNOG00000020480.5	Fads1	-0.409	0.0363982
ENSRNOG00000026277.5	NEWGENE_1311061	-0.411	0.00556832
ENSRNOG00000017460.6	Imp3	-0.411	0.0138704
ENSRNOG00000023764.6	Kctd2	-0.412	0.000871116
ENSRNOG00000007925.7	Pak6	-0.412	0.0154042
ENSRNOG00000024428.4	Kif20a	-0.413	0.0011751
ENSRNOG00000000785.7	Trim39	-0.413	0.0468327
ENSRNOG00000025274.6	Hexb	-0.415	1.22249e-07
ENSRNOG00000010090.6	Ccdc174	-0.415	0.000237322
ENSRNOG00000004161.7	Mtif2	-0.415	0.000787527
ENSRNOG00000018829.6	RGD1308134	-0.415	0.00788492
ENSRNOG00000021010.5	Arl2	-0.415	0.0138328
ENSRNOG00000019465.5	Gnai3	-0.415	0.0173158
ENSRNOG00000020970.6	Rundc3a	-0.416	1.50621e-08
ENSRNOG00000032780.4	Ict1	-0.416	0.00131385
ENSRNOG00000006824.6	Hdac11	-0.417	0.0142894
ENSRNOG00000019108.6	Rmi1	-0.418	0.000430302
ENSRNOG00000006467.4	Eif2b2	-0.418	0.00288074
ENSRNOG00000039777.4	Ttf1	-0.42	0.0054566
ENSRNOG00000023095.5	Npepps	-0.421	7.74893e-11
ENSRNOG00000005890.7	Serbp1	-0.422	4.42884e-25
ENSRNOG00000000250.6	Jmjd6	-0.422	0.000390565
ENSRNOG00000015019.6	Spg21	-0.422	0.00212733
ENSRNOG00000013397.5	Foxo1	-0.422	0.00499115
ENSRNOG00000026963.6	Hsp90b1	-0.423	3.22247e-14
ENSRNOG00000026143.5	Ckap2l	-0.423	3.62864e-05
ENSRNOG00000019276.7	RGD735029	-0.423	0.000237129
ENSRNOG00000000247.6	Mfsd11	-0.423	0.00119331
ENSRNOG00000004143.4	Adipor1	-0.424	5.8112e-06
ENSRNOG00000018288.8	Ncoa6	-0.425	0.00103226
ENSRNOG00000015822.5	Klf13	-0.426	1.89383e-07
ENSRNOG00000027694.3	LOC100362830	-0.427	8.54456e-10
ENSRNOG00000015787.8	P3h4	-0.427	0.000252888
ENSRNOG00000027921.6	Rlf	-0.427	0.0213451
ENSRNOG00000042785.3	Sesn2	-0.429	2.53557e-13
ENSRNOG00000003797.6	Mrps7	-0.429	0.000254632
ENSRNOG00000006221.7	Uba3	-0.429	0.0403263
ENSRNOG00000025791.7	Dync1li2	-0.431	2.79903e-07
ENSRNOG00000018730.7	Nectin2	-0.431	0.000260579
ENSRNOG00000016383.5	Commd3	-0.431	0.0012202
ENSRNOG00000001156.7	Msi1	-0.431	0.00518875
ENSRNOG00000009381.6	Mapk6	-0.432	5.78216e-05
ENSRNOG00000053203.1	Mical3	-0.432	0.000276494
ENSRNOG00000000975.6	Mcoln1	-0.432	0.00148209
ENSRNOG00000016683.7	Zfp668	-0.432	0.0309789
ENSRNOG00000006901.6	Cd320	-0.433	0.0271152
ENSRNOG00000043498.3	Sik2	-0.434	0.0346945
ENSRNOG00000012157.7	Snrnp200	-0.435	6.31148e-08
ENSRNOG00000023668.7	Scyl1	-0.435	8.56899e-07
ENSRNOG00000036666.2	LOC619574	-0.435	0.0143913
ENSRNOG00000017502.5	Sike1	-0.435	0.0236416
ENSRNOG00000021815.7	Lig3	-0.435	0.0384925
ENSRNOG00000001148.6	Rplp0	-0.436	5.59567e-13
ENSRNOG00000006180.7	Pum2	-0.436	7.87117e-08
ENSRNOG00000046912.2	Nr1d2	-0.436	0.000105298
ENSRNOG00000048747.2	Cdk5rap3	-0.437	0.00329167
ENSRNOG00000004091.6	Cwc25	-0.438	1.52332e-05
ENSRNOG00000001618.7	Ripk4	-0.438	0.00536688
ENSRNOG00000001302.3	Adora2a	-0.438	0.0371125
ENSRNOG00000021057.6	Osbp	-0.439	0.00888301
ENSRNOG00000007862.6	Acat1	-0.439	0.0348913
ENSRNOG00000012271.5	Cnot1	-0.44	0.000516943
ENSRNOG00000005904.5	Cdc27	-0.44	0.0144968
ENSRNOG00000002341.7	Trim25	-0.441	1.19513e-07
ENSRNOG00000005424.4	Odc1	-0.442	0.000250308
ENSRNOG00000019165.5	Mrpl51	-0.442	0.00198425
ENSRNOG00000021027.6	Dbp	-0.443	1.50242e-09
ENSRNOG00000001352.7	Hectd4	-0.443	0.0159103
ENSRNOG00000009117.5	Otub2	-0.444	0.000695867
ENSRNOG00000020881.7	Frmd8	-0.445	0.0041926
ENSRNOG00000000480.7	Phf1	-0.446	0.00155009
ENSRNOG00000014509.8	Sacs	-0.446	0.0105604
ENSRNOG00000010024.8	Cyb5r4	-0.447	0.00253037
ENSRNOG00000014429.5	Arfgap2	-0.448	4.50879e-05
ENSRNOG00000020772.7	Dhx8	-0.45	2.78967e-07
ENSRNOG00000003712.6	Ppp4r3b	-0.452	3.2855e-06
ENSRNOG00000000663.4	Tfip11	-0.453	0.000812021
ENSRNOG00000009170.8	Dmxl2	-0.453	0.0315466
ENSRNOG00000018107.5	Zfand5	-0.454	1.13031e-05
ENSRNOG00000002163.6	Klf3	-0.454	0.000757004
ENSRNOG00000001163.4	Srsf9	-0.455	3.52046e-05
ENSRNOG00000010390.7	Hmbs	-0.456	0.0262852
ENSRNOG00000000386.6	Pbld1	-0.457	9.13854e-24
ENSRNOG00000047656.2	Gaa	-0.458	1.68768e-12
ENSRNOG00000009891.7	Pcf11	-0.458	0.00517934
ENSRNOG00000060750.1	Rnf111	-0.459	5.94675e-05
ENSRNOG00000022448.5	Htra2	-0.459	0.00939428
ENSRNOG00000002544.7	Kifap3	-0.46	1.43574e-08
ENSRNOG00000003078.7	Dcaf6	-0.461	3.64071e-05
ENSRNOG00000001708.7	Dvl3	-0.461	0.0459955
ENSRNOG00000002907.8	Plekha6	-0.462	8.36341e-08
ENSRNOG00000013439.7	Cpn1	-0.462	1.8386e-05
ENSRNOG00000012247.6	Rab7a	-0.463	7.75002e-11
ENSRNOG00000018673.7	Sec22b	-0.463	0.0119495
ENSRNOG00000002610.5	Carhsp1	-0.466	4.16486e-11
ENSRNOG00000017669.7	Chd1l	-0.466	0.0162153
ENSRNOG00000014066.6	Jade1	-0.467	6.80502e-07
ENSRNOG00000013379.4	Zfp422	-0.468	0.00233723
ENSRNOG00000008445.3	Dact1	-0.468	0.04445
ENSRNOG00000016208.7	Setbp1	-0.47	2.17358e-10
ENSRNOG00000006375.6	Vdac1	-0.47	2.59613e-07
ENSRNOG00000021678.5	Alkbh3	-0.47	0.0168087
ENSRNOG00000008652.6	Phip	-0.471	4.33935e-13
ENSRNOG00000010239.6	Cnbp	-0.471	2.20274e-08
ENSRNOG00000024336.5	Senp6	-0.472	2.81292e-10
ENSRNOG00000009934.4	Emc3	-0.472	3.71003e-05
ENSRNOG00000008950.6	Adi1	-0.473	0.000143558
ENSRNOG00000033316.6	Foxo4	-0.475	0.000461615
ENSRNOG00000018168.7	Klc4	-0.475	0.0315466
ENSRNOG00000030232.4	Hacd3	-0.476	9.21431e-09
ENSRNOG00000013391.8	Sorbs2	-0.476	0.000840659
ENSRNOG00000009031.5	Gucy2c	-0.477	3.79471e-14
ENSRNOG00000014623.7	Smurf2	-0.477	0.00014426
ENSRNOG00000000881.6	Mmgt1	-0.477	0.0327604
ENSRNOG00000009244.7	Abhd4	-0.478	0.00176197
ENSRNOG00000004276.8	Itga3	-0.48	0.000110046
ENSRNOG00000022804.6	Foxp4	-0.48	0.0020994
ENSRNOG00000060623.1	Fam3a	-0.48	0.00408886
ENSRNOG00000001158.4	Abcg1	-0.481	4.5365e-06
ENSRNOG00000009928.6	Bckdhb	-0.481	0.0330885
ENSRNOG00000001239.5	Ddt	-0.483	1.00474e-06
ENSRNOG00000033608.4	Cd276	-0.483	0.00381431
ENSRNOG00000022598.6	Trerf1	-0.483	0.0353897
ENSRNOG00000036699.4	Faap100	-0.483	0.0389886
ENSRNOG00000018708.6	Ppp1ca	-0.484	3.63669e-11
ENSRNOG00000013360.6	Prkcsh	-0.485	3.09009e-14
ENSRNOG00000038999.4	RT1-A1	-0.486	3.08376e-14
ENSRNOG00000013653.5	Pdlim7	-0.486	3.61607e-06
ENSRNOG00000017496.4	Cnp	-0.486	9.777e-06
ENSRNOG00000006865.6	Laptm4a	-0.487	4.89923e-09
ENSRNOG00000020902.5	G6pc3	-0.487	0.0021743
ENSRNOG00000059715.1	Cc2d2a	-0.488	6.18788e-05
ENSRNOG00000053234.1	Cnot3	-0.488	0.00109957
ENSRNOG00000028090.4	Arhgef18	-0.488	0.00671932
ENSRNOG00000002818.6	Eftud2	-0.489	1.67662e-07
ENSRNOG00000013110.6	Nudt2	-0.49	0.000994578
ENSRNOG00000012227.7	Stambp	-0.49	0.00142158
ENSRNOG00000020892.6	Dpf2	-0.49	0.00297416
ENSRNOG00000021051.6	Cyth2	-0.491	1.37992e-06
ENSRNOG00000028641.7	Brpf3	-0.491	0.000310256
ENSRNOG00000009799.5	Dpagt1	-0.491	0.0326613
ENSRNOG00000014999.7	Tnpo1	-0.492	1.4421e-06
ENSRNOG00000048577.2	Zfp955a	-0.492	1.54803e-06
ENSRNOG00000029394.5	Dusp8	-0.492	1.26693e-05
ENSRNOG00000043295.3	RGD1565033	-0.492	0.000655117
ENSRNOG00000019468.6	Rce1	-0.492	0.00758613
ENSRNOG00000001300.7	P2rx4	-0.493	0.0115351
ENSRNOG00000003549.3	Cnpy2	-0.494	4.82824e-07
ENSRNOG00000004410.8	Pax6	-0.495	3.90711e-05
ENSRNOG00000015255.6	Haus3	-0.495	0.044786
ENSRNOG00000013356.6	Snapin	-0.497	1.03213e-07
ENSRNOG00000006989.7	Vamp2	-0.498	3.74387e-09
ENSRNOG00000019987.3	Scand1	-0.499	1.54944e-12
ENSRNOG00000006087.7	Rnf20	-0.499	2.20277e-10
ENSRNOG00000017765.7	Net1	-0.499	1.33648e-09
ENSRNOG00000019511.5	Mrps18a	-0.499	0.00291416
ENSRNOG00000014584.8	Odf2	-0.5	5.3239e-11
ENSRNOG00000057556.1	Pdzrn3	-0.501	0.00457344
ENSRNOG00000016867.7	Zfp346	-0.501	0.0115688
ENSRNOG00000014598.7	Abhd13	-0.503	0.00305975
ENSRNOG00000018153.6	Rbm5	-0.504	1.72026e-07
ENSRNOG00000032546.4	Dot1l	-0.504	0.00940246
ENSRNOG00000001351.6	Trafd1	-0.504	0.0116947
ENSRNOG00000018457.6	Ppp2r4	-0.505	4.6914e-11
ENSRNOG00000029336.3	Zfp180	-0.505	6.22483e-05
ENSRNOG00000056701.1	Gtf2a2	-0.505	0.00756949
ENSRNOG00000051135.2	Tug1	-0.505	0.00761458
ENSRNOG00000013538.7	Capza1	-0.506	0.000200739
ENSRNOG00000009820.5	Bnip3l	-0.507	1.48018e-07
ENSRNOG00000009756.8	Pacsin2	-0.507	0.00986183
ENSRNOG00000061012.1	Kat5	-0.508	3.74868e-05
ENSRNOG00000011058.7	Utrn	-0.508	6.8116e-05
ENSRNOG00000002828.7	Tob1	-0.508	0.00243868
ENSRNOG00000037462.3	Eml6	-0.509	5.89334e-05
ENSRNOG00000032307.5	Dsel	-0.509	0.0359291
ENSRNOG00000046769.2	Mms19	-0.51	8.68788e-05
ENSRNOG00000003848.8	Med12	-0.511	0.0140662
ENSRNOG00000014090.3	Retsat	-0.513	9.77882e-10
ENSRNOG00000007047.7	Eps8	-0.513	6.0749e-05
ENSRNOG00000016273.5	Fam136a	-0.513	0.00720696
ENSRNOG00000036913.4	RGD1309621	-0.515	2.07379e-09
ENSRNOG00000004417.5	Fam117a	-0.515	3.88326e-06
ENSRNOG00000004908.5	Smc6	-0.516	7.29818e-17
ENSRNOG00000055226.1	Dab2ip	-0.516	5.59845e-09
ENSRNOG00000019249.7	Ap3b2	-0.516	2.63554e-07
ENSRNOG00000009402.6	Rabgap1	-0.516	3.64668e-07
ENSRNOG00000018400.7	Golm1	-0.516	3.38108e-05
ENSRNOG00000011955.4	AABR07026997.1	-0.516	0.00379557
ENSRNOG00000006718.6	Rbm33	-0.516	0.0274686
ENSRNOG00000013718.7	Herc2	-0.517	3.28479e-05
ENSRNOG00000022980.5	Sdhd	-0.517	0.00141383
ENSRNOG00000002394.6	Tpr	-0.518	5.97887e-20
ENSRNOG00000015869.5	Pccb	-0.518	0.00462228
ENSRNOG00000023700.4	RGD1311847	-0.519	0.013978
ENSRNOG00000014478.7	Fndc3a	-0.52	1.6301e-07
ENSRNOG00000036876.3	Faap20	-0.52	0.00275491
ENSRNOG00000000314.7	Sec63	-0.521	5.38336e-14
ENSRNOG00000010176.6	Map2k1	-0.521	1.79776e-06
ENSRNOG00000006652.6	Ddx1	-0.522	1.58854e-11
ENSRNOG00000026542.7	Suco	-0.522	1.27324e-07
ENSRNOG00000021110.4	Mllt11	-0.522	0.0127284
ENSRNOG00000022921.6	Dact2	-0.524	1.1449e-07
ENSRNOG00000001971.7	Bbx	-0.526	0.000986126
ENSRNOG00000007853.7	Prdm10	-0.526	0.0468327
ENSRNOG00000014816.7	Slc1a1	-0.528	0.00176101
ENSRNOG00000019105.7	Dpp8	-0.528	0.00306467
ENSRNOG00000019508.6	Wars2	-0.528	0.037892
ENSRNOG00000003125.5	Rogdi	-0.529	5.59165e-06
ENSRNOG00000003983.4	Pfdn2	-0.529	3.28583e-05
ENSRNOG00000052445.1	Kdm7a	-0.529	9.34559e-05
ENSRNOG00000013055.7	Zfyve16	-0.53	0.0390188
ENSRNOG00000047905.2	Dus1l	-0.532	0.00385854
ENSRNOG00000012552.6	Ints4	-0.533	0.0357394
ENSRNOG00000000866.7	Rbmx	-0.534	2.93497e-05
ENSRNOG00000022999.6	Ppp2r3a	-0.536	0.046328
ENSRNOG00000019861.6	Tollip	-0.537	3.03115e-05
ENSRNOG00000010038.6	Psmc5	-0.538	2.23883e-13
ENSRNOG00000058386.1	Golt1b	-0.538	1.17905e-06
ENSRNOG00000011611.8	Mapk1ip1l	-0.538	0.00297432
ENSRNOG00000025296.5	Lrrc8a	-0.54	0.0300613
ENSRNOG00000009887.7	Arih1	-0.541	0.00116556
ENSRNOG00000002851.7	Fam104a	-0.542	1.53511e-09
ENSRNOG00000000095.6	Gpr89b	-0.542	5.57057e-08
ENSRNOG00000016306.8	Adgrv1	-0.543	0.0232075
ENSRNOG00000011015.6	Hivep2	-0.544	0.00185661
ENSRNOG00000038622.3	Zfp628	-0.544	0.0145987
ENSRNOG00000059653.1	Rpp25l	-0.545	0.0333611
ENSRNOG00000033765.4	Eif1	-0.546	1.69062e-20
ENSRNOG00000032381.5	Naglu	-0.547	0.00466442
ENSRNOG00000009462.6	Ccdc90b	-0.547	0.00566845
ENSRNOG00000043060.3	Dnajc4	-0.547	0.0333406
ENSRNOG00000051204.2	Dopey2	-0.548	3.30596e-05
ENSRNOG00000054468.1	Fam219b	-0.548	0.00267812
ENSRNOG00000036814.4	Atp6v0a1	-0.55	1.31819e-19
ENSRNOG00000006285.6	Tlk2	-0.55	2.26151e-08
ENSRNOG00000011199.6	Parp6	-0.55	0.0015689
ENSRNOG00000053889.1	Celsr3	-0.55	0.0246183
ENSRNOG00000014691.7	Ric3	-0.55	0.0276227
ENSRNOG00000029055.5	Ttk	-0.551	3.74885e-05
ENSRNOG00000046493.1	Pnpo	-0.551	0.000128409
ENSRNOG00000019955.6	Ogdhl	-0.553	1.49736e-05
ENSRNOG00000030888.4	Rela	-0.553	1.78478e-05
ENSRNOG00000025075.6	Relt	-0.553	0.00431668
ENSRNOG00000009001.6	Mtss1	-0.554	1.77323e-18
ENSRNOG00000011153.6	Il17ra	-0.555	8.53698e-08
ENSRNOG00000005504.8	Pkp4	-0.556	1.60328e-07
ENSRNOG00000014908.5	Sf3b5	-0.556	0.000975572
ENSRNOG00000008274.3	Xpc	-0.558	9.24802e-07
ENSRNOG00000008781.5	RGD1310769	-0.558	0.0233732
ENSRNOG00000004602.6	Rnf145	-0.56	7.32359e-09
ENSRNOG00000028380.7	Ccdc66	-0.56	0.0260254
ENSRNOG00000021004.6	Rasip1	-0.56	0.0269052
ENSRNOG00000009236.6	Necap1	-0.561	9.35005e-05
ENSRNOG00000027136.5	Spast	-0.562	0.00302112
ENSRNOG00000009824.7	Irf2	-0.563	0.000397281
ENSRNOG00000022245.4	Msantd4	-0.563	0.0158191
ENSRNOG00000009084.6	Rpusd3	-0.563	0.0225033
ENSRNOG00000019145.5	Kdm2a	-0.566	1.1971e-13
ENSRNOG00000015762.6	Abtb1	-0.566	0.00267342
ENSRNOG00000045728.2	AABR07033887.1	-0.567	0.000299264
ENSRNOG00000011881.6	Slc25a15	-0.567	0.000319085
ENSRNOG00000006864.8	Scaper	-0.568	5.59165e-06
ENSRNOG00000003694.5	Prox1	-0.569	0.0167854
ENSRNOG00000016054.7	Tab2	-0.571	2.07577e-05
ENSRNOG00000000283.4	Dgcr14	-0.571	0.00826211
ENSRNOG00000018184.8	Tpm1	-0.572	1.63616e-06
ENSRNOG00000036698.4	Nploc4	-0.573	2.86307e-12
ENSRNOG00000019063.7	Fbxo38	-0.573	0.0141057
ENSRNOG00000060821.1	Rnf114	-0.575	1.09054e-07
ENSRNOG00000028113.5	Whamm	-0.576	4.23264e-05
ENSRNOG00000007951.7	Galnt14	-0.576	0.00109091
ENSRNOG00000004773.7	Yaf2	-0.577	1.29299e-15
ENSRNOG00000008607.8	U2surp	-0.577	1.81383e-11
ENSRNOG00000053814.1	Synrg	-0.58	1.27805e-10
ENSRNOG00000002443.3	Mfap3	-0.582	0.000210229
ENSRNOG00000012524.6	Zfp91	-0.583	6.06048e-22
ENSRNOG00000015249.5	Taf8	-0.583	0.0480878
ENSRNOG00000012480.4	Pxylp1	-0.584	3.69154e-06
ENSRNOG00000002767.8	Dlg3	-0.585	3.55583e-05
ENSRNOG00000019507.6	Hnrnpul2	-0.586	1.67063e-09
ENSRNOG00000000485.7	Bak1	-0.586	4.18622e-06
ENSRNOG00000052787.1	Rsl24d1	-0.586	4.9109e-05
ENSRNOG00000012602.7	Recql	-0.587	3.56939e-06
ENSRNOG00000015480.7	Prkcz	-0.587	0.0352737
ENSRNOG00000020658.5	Aarsd1	-0.588	3.00832e-11
ENSRNOG00000020360.8	Clcc1	-0.588	8.30757e-09
ENSRNOG00000060206.1	Zfp592	-0.589	0.00116169
ENSRNOG00000001710.5	Abcf3	-0.59	0.000193143
ENSRNOG00000020715.7	Ddb1	-0.592	6.78714e-33
ENSRNOG00000005796.7	Ctnna1	-0.592	0.000152199
ENSRNOG00000021689.5	Rps6kb2	-0.593	0.000104407
ENSRNOG00000014450.7	Shprh	-0.593	0.0187605
ENSRNOG00000001687.7	Crybg3	-0.596	0.00850367
ENSRNOG00000020340.7	Brd8	-0.598	1.80601e-15
ENSRNOG00000006336.7	Fyco1	-0.598	0.0351936
ENSRNOG00000003802.5	Pttg1	-0.599	5.43684e-11
ENSRNOG00000008142.6	Brpf1	-0.6	1.01859e-11
ENSRNOG00000012337.7	Pde1c	-0.601	0.00553211
ENSRNOG00000019721.5	Ypel3	-0.602	1.95832e-14
ENSRNOG00000002227.3	Kit	-0.602	2.9885e-10
ENSRNOG00000014479.5	Cttnbp2nl	-0.602	3.19607e-05
ENSRNOG00000011391.4	Rbsn	-0.604	0.000385137
ENSRNOG00000000936.6	Stx2	-0.606	0.000502267
ENSRNOG00000012001.5	Vps37a	-0.607	3.27096e-06
ENSRNOG00000017136.6	Syt17	-0.608	8.59574e-13
ENSRNOG00000050817.2	AABR07065113.1	-0.608	0.00110804
ENSRNOG00000012469.7	Vwa9	-0.608	0.0263213
ENSRNOG00000019496.4	Stat5a	-0.609	0.0226003
ENSRNOG00000008620.5	Smad3	-0.61	0.00844136
ENSRNOG00000020315.5	Taf13	-0.61	0.00881073
ENSRNOG00000023176.7	Kidins220	-0.614	1.25027e-07
ENSRNOG00000007551.8	Patj	-0.614	0.00147877
ENSRNOG00000001820.7	Med21	-0.614	0.00228382
ENSRNOG00000037430.3	Chfr	-0.616	1.70744e-11
ENSRNOG00000056826.1	Arap2	-0.616	2.3206e-10
ENSRNOG00000043006.3	Epm2aip1	-0.616	1.23754e-05
ENSRNOG00000022514.6	Tor2a	-0.617	0.000661877
ENSRNOG00000015109.5	Ubxn8	-0.618	0.00258248
ENSRNOG00000017516.7	Bcl9	-0.62	0.000107841
ENSRNOG00000015794.4	Fam83d	-0.62	0.0368204
ENSRNOG00000021298.4	Dstyk	-0.621	9.40395e-06
ENSRNOG00000038746.5	Bco2	-0.621	0.0153008
[truncated: 453 more rows]
