# Supplementary material for: TFEB and TFE3 control glucose homeostasis by regulating insulin gene expression
Source: EMBO J. 2023 Sep 15;42(21):e113928. doi: 10.15252/embj.2023113928 (PMC10620765; doi:10.15252/embj.2023113928)
Supplement: Supplementary file 10 — Dataset EV8 [file EMBJ-42-e113928-s005.xlsx]

## Sheet: heat_550
Supplementary Table : Normalized count for the 550 genes reported in the heat map (Supplementary Figure 1j). These 550 genes are divided in 309 DEGs induced in TFEB-OE compared to control and inhibited in DKO compared to control, and in 241 DEGs inhibited in TFEB-OE compared to control and induced in in DKO compared to control.
Symbol	WT_Fast_1	WT_Fast_2	WT_Fast_3	WT_Fast_4	DKO_Fast_1	DKO_Fast_2	DKO_Fast_3	DKO_Fast_4	WT86_Fast_1	WT86_Fast_2	WT86_Fast_3	WT86_Fast_4	Flag86_Fast_1	Flag86_Fast_2	Flag86_Fast_3	Flag86_Fast_4
Hoxc9	33.3	42.46	40.59	29.29	0	0	0	0	26.24	30.37	35.69	34.39	66.99	43.69	70.71	59.18
Higd1a	7.4	8.8	10.63	5.11	0	0	0	0	56.85	70.85	59.48	51.59	112.73	114.26	113.43	128.15
Eef1a2	105.08	93.72	100.03	99.03	2.27	0.95	0.36	0	211.66	248.78	253.9	201.71	675.46	569.97	649.99	591.37
Cpne5	6.29	4.66	5.8	3.25	0	0	0	0	1.75	2.13	3.69	3.72	16.63	13.44	11.78	11.84
Nr4a1	5.55	2.59	3.38	5.58	0	0	0	0	0	0	0.41	0	5.54	3.36	1.47	4.9
Ppp1r1b	6.66	5.18	2.42	9.3	0	0	0	0.89	3.06	2.66	3.28	5.11	5.54	10.75	7.37	6.53
Fabp3	8.88	1.55	2.9	9.3	0	0	0	0.44	4.81	3.2	7.38	6.04	12.01	6.72	10.31	11.84
Mme	0.74	1.04	1.45	2.79	0	0	0	0	2.62	2.66	1.64	0.46	6.93	8.74	4.79	6.53
Cadm2	2.22	2.07	2.42	4.18	0	0	0	0.44	2.19	3.2	2.87	6.51	12.47	8.74	9.57	6.94
Fn1	56.61	70.42	59.92	69.28	1.7	3.81	4.31	4.43	204.66	182.72	159.97	203.57	258.26	198.95	234.58	265.69
Pde4b	1.11	0	0.97	0.93	0	0	0	0	0.87	1.07	0.82	0.46	5.54	4.03	6.26	5.71
Lrrc39	6.66	3.62	4.83	6.97	0	0.95	0.36	0	0	0	0	0.93	29.57	26.89	31.67	25.71
Elmo1	0.37	0	1.45	0.93	0	0	0	0	0.44	0	1.23	1.39	4.16	0.67	1.84	4.08
Nfib	0.74	3.11	0	0.46	0	0	0	0	0.44	1.07	0.41	2.32	2.31	4.03	2.58	3.67
Tdrd5	2.96	1.04	0.97	3.25	0	0	0.36	0	1.31	1.07	1.64	5.11	8.78	9.41	7	4.9
S100a5	12.95	12.95	20.78	19.99	0.57	1.43	1.79	2.21	0.44	0.53	1.23	0	15.25	14.79	19.52	14.28
Pacsin1	0.74	4.14	1.45	1.86	0	0	0.72	0	0.87	1.07	1.64	0.93	4.16	9.41	3.68	1.63
Slc45a1	5.55	5.7	3.38	4.65	0	0.48	0.72	0.44	7.87	9.06	5.33	13.94	13.86	14.11	12.15	20.41
Mustn1	1.85	2.07	0.48	0.93	0	0	0	0.89	2.19	3.73	1.64	1.39	24.95	18.82	16.57	28.16
Slc25a37	2.96	2.07	3.38	0.93	0.57	0	0.36	0	2.62	1.6	3.69	2.79	6.01	5.38	7.37	4.49
Slc6a17	29.6	25.37	27.54	35.34	3.97	5.24	3.23	2.21	58.6	53.27	52.91	60.42	94.71	89.39	95.38	102.85
Camk2d	2.22	5.7	3.87	2.32	0.57	0	1.79	0	4.37	2.13	3.69	6.04	10.63	13.44	7.37	9.79
Coro6	5.55	2.59	1.45	1.86	0	0.95	0	0.44	1.75	2.13	1.64	0	6.47	2.69	6.26	3.67
Fmnl1	2.59	3.62	3.87	4.18	0.57	0	0.72	0.44	0.87	1.07	0	0.93	2.31	4.7	2.58	2.04
Exo1	0.37	3.11	1.45	4.18	2.27	0.48	0	0	2.62	0.53	0.41	1.39	2.77	2.69	3.68	4.49
Clspn	8.51	7.77	11.11	7.9	0	1.43	6.1	0.89	5.25	9.59	3.69	10.23	11.09	11.43	13.26	15.92
Slc16a1	4.44	3.11	5.32	4.18	4.54	0.48	0	0.89	1.31	2.66	4.51	1.39	9.7	11.43	5.52	7.75
Rell2	6.29	4.66	10.15	4.18	1.7	0.95	0.72	0.44	6.56	10.65	4.92	4.65	16.63	11.43	13.26	11.84
Agap2	4.07	0.52	2.9	4.65	1.13	0.48	0	0.44	3.94	2.13	2.46	2.79	13.4	6.05	5.16	8.16
Mdfic	2.22	1.04	5.32	3.72	1.13	0	0.72	0	2.62	3.2	1.64	5.11	9.7	10.08	5.89	8.98
Enho	3.7	1.55	3.87	3.72	0	2.38	0.72	0	3.5	1.07	0.41	0.93	4.62	4.7	8.1	4.49
Tmed5	2.59	0	2.9	1.39	1.7	0	0	0.44	0	0	0.82	0	2.77	1.34	2.21	1.22
Vdr	1.11	1.55	0.97	2.79	0.57	0.48	0	0	5.68	2.66	2.05	3.25	127.98	107.54	175.66	150.6
Aldh2	12.21	6.73	8.21	3.72	7.38	2.38	0.36	0.44	5.25	6.39	2.46	5.11	13.86	17.48	12.15	11.02
Myo1c	2.59	4.66	5.32	2.79	3.4	0.95	0.36	0	1.75	3.2	0.41	0	3.7	3.36	3.31	2.86
Slc7a14	10.36	5.18	8.7	6.04	2.27	0.95	1.08	1.33	11.37	4.26	2.87	8.37	25.87	18.15	22.83	29.79
Sult1d1	4.81	5.7	4.35	5.11	1.13	3.81	0.36	0.44	0.44	0	0	0	5.54	1.34	2.21	1.63
B3gat1	3.33	5.18	5.32	2.32	0.57	2.38	0.72	0	2.19	1.07	2.05	4.18	8.78	10.08	5.16	6.12
RGD1562037	3.7	5.18	3.38	6.04	5.67	0.48	0.36	0.89	1.31	2.13	0.82	1.39	7.39	2.69	2.58	4.49
Kirrel3	52.54	29.52	53.15	45.1	10.21	8.58	8.97	6.64	3.94	3.73	2.87	5.11	17.09	24.2	23.57	24.08
Gem	6.29	11.39	7.73	15.34	1.7	1.91	0.36	4.87	1.75	4.26	1.23	6.04	7.85	6.05	5.16	7.35
Syt11	24.79	23.3	34.79	30.22	3.97	6.67	6.1	6.2	61.22	61.8	61.12	61.35	97.95	82.67	89.12	98.36
Dclk1	11.1	5.7	10.63	18.13	4.54	1.43	1.79	2.66	3.5	1.6	4.92	2.79	14.78	10.75	11.42	17.14
Nf1x	24.42	32.62	26.09	31.15	4.54	5.72	5.74	8.85	20.55	15.45	14.36	18.59	52.21	47.05	63.34	55.91
Fnip2	35.52	42.46	36.24	37.19	8.51	10.97	7.89	7.53	13.99	15.98	17.23	19.99	26.33	30.92	29.46	27.75
Bhlhe40	4.07	10.87	5.32	5.11	2.27	0.48	1.08	1.33	3.06	3.73	4.51	1.39	10.16	7.39	9.21	5.31
Cntfr	4.44	4.66	7.25	6.97	0	1.43	1.44	2.21	2.62	2.13	2.87	2.79	12.94	14.11	15.1	22.04
Spats2l	6.66	6.73	5.8	7.9	0	2.86	2.51	0.44	10.5	12.25	7.38	15.8	21.71	20.84	16.2	16.32
Dusp6	3.7	2.07	3.87	4.18	0	1.43	1.79	0	2.62	1.6	3.28	2.32	30.49	28.9	29.83	34.69
Sgk1	27.38	31.59	26.58	26.04	5.11	10.49	5.74	7.53	83.96	89.5	65.22	71.11	149.69	141.15	130.37	111.01
RGD1310262	88.43	52.82	52.67	54.86	17.59	17.64	13.99	11.07	124.63	145.97	146.43	130.14	234.24	209.03	240.84	199.98
Melk	18.87	19.16	10.63	11.62	3.97	2.38	4.31	4.87	16.62	14.38	14.77	6.04	25.87	22.85	18.41	26.94
Slc12a2	86.21	77.67	83.11	105.54	25.53	18.59	21.53	26.12	170.55	171.54	157.51	154.3	280.9	305.15	278.78	250.59
Tmem169	6.29	5.7	2.9	2.32	1.13	0.95	1.08	1.33	2.62	2.13	2.46	2.32	5.54	10.08	13.63	13.47
Ptpn21	8.14	6.73	10.63	7.9	1.13	7.15	1.08	3.1	6.12	11.19	7.79	12.08	25.87	20.84	11.05	24.08
Sat1	23.68	22.78	15.95	22.32	10.78	4.77	3.95	6.64	17.49	13.85	9.84	7.9	25.41	20.84	27.62	29.38
Dgke	4.07	7.25	6.28	10.23	1.7	2.86	1.44	1.33	3.94	1.6	7.38	2.32	6.93	7.39	9.21	6.53
Pbk	11.47	13.46	14.98	10.69	2.27	2.86	3.59	4.87	6.56	9.06	7.38	9.76	13.4	16.8	12.89	16.73
Gpr22	4.07	4.14	5.8	4.18	0	0.95	1.79	1.77	4.37	0.53	0	1.39	6.01	8.74	4.42	5.71
Uhrf1	11.84	9.32	7.25	9.76	3.4	2.86	2.51	2.66	13.12	7.99	11.07	12.55	13.4	23.52	18.04	19.18
Scrt1	3.33	3.62	3.38	2.32	1.7	0.48	1.44	0	3.94	2.13	1.23	0.93	14.32	18.15	12.15	14.69
Mthfd2	362.22	259.94	290.41	385.43	103.26	72.94	99.04	105.36	309.17	312.18	305.99	316.98	408.88	383.11	435.66	355.07
Cygb	8.14	6.21	4.35	6.97	3.4	2.86	0	1.33	3.06	4.26	1.64	1.86	10.16	9.41	9.94	8.98
Pdxp	19.61	26.41	28.99	23.71	7.94	6.67	7.18	7.53	10.93	12.25	13.13	15.34	40.2	43.69	33.88	36.73
Fam167a	1.85	2.59	4.83	6.04	0	0.95	1.08	2.21	1.75	1.07	1.64	2.32	4.16	4.7	3.68	5.31
Hpca	45.88	40.91	49.29	40.45	13.62	12.87	10.41	16.82	98.39	74.05	82.45	70.18	144.61	127.7	134.78	121.21
S100a4	8.51	12.95	12.56	19.06	5.67	1.43	2.87	6.2	0	0	0	0	12.01	6.05	5.89	14.69
Lig1	386.27	349.01	356.13	368.23	280.84	108.22	105.85	115.1	448.24	490.64	454.48	495.45	680.08	686.92	788.08	728.9
Pak3	22.94	18.12	23.19	35.8	5.11	10.01	6.1	7.97	13.56	15.45	8.61	7.9	20.33	22.85	19.15	20
Plppr4	99.16	78.71	80.7	119.95	34.04	29.08	29.06	22.58	69.53	85.24	99.26	77.62	122.43	100.15	106.06	134.68
Cdc45	15.54	15.53	17.4	10.69	3.4	4.29	5.74	4.87	17.49	12.25	11.07	16.27	42.04	27.56	32.78	34.69
Chek2	5.55	14.5	9.18	6.04	2.27	2.38	2.87	2.21	7	4.26	3.28	6.04	4.62	14.79	8.84	14.69
Trip6	3.33	2.59	3.87	3.25	0	0.95	2.87	0.89	3.06	2.66	2.46	4.65	6.47	8.74	8.84	5.31
Fam213a	25.16	23.3	21.26	30.22	4.54	9.06	8.97	8.41	33.24	30.37	26.25	34.39	61.91	38.31	49.35	44.49
Man2a1	54.02	43.5	52.19	53.47	15.32	22.88	15.43	15.05	29.74	24.51	29.53	21.84	46.2	56.46	43.82	58.36
Nptx1	9.25	13.98	22.23	17.2	3.4	4.77	6.1	5.31	3.5	0	0.82	1.39	5.54	18.15	8.1	14.69
Aff2	7.77	14.5	13.53	13.95	1.7	3.34	4.31	8.41	9.18	4.26	8.61	4.65	13.4	16.13	22.46	15.1
Sema6b	8.88	12.95	12.56	12.55	5.67	2.86	3.23	3.98	9.18	10.65	2.87	3.25	30.03	17.48	25.78	28.16
Ercc6l	8.88	8.29	7.25	13.48	5.67	2.86	2.51	2.66	10.93	10.12	11.07	7.44	13.86	24.2	20.62	11.84
Mcm3	48.47	62.66	63.3	53	31.77	17.64	19.38	16.82	69.97	72.98	69.73	72.97	133.06	137.79	135.89	132.64
Pkmyt1	37.37	37.8	34.31	38.59	13.62	16.69	11.12	10.62	14.87	17.05	16.41	12.55	51.75	42.34	49.72	45.71
Grin1	9.62	12.43	14.01	9.3	3.97	2.86	3.95	4.43	11.81	10.12	8.2	5.58	57.29	58.48	70.71	69.38
Osbpl1a	119.51	96.83	107.27	116.23	41.98	32.42	39.11	39.4	82.21	59.66	73.01	94.81	130.75	135.77	138.1	131.01
Atp1a3	19.61	22.27	14.5	11.62	5.11	5.72	3.95	10.62	25.36	23.97	19.69	26.96	60.52	55.11	62.24	60.4
Lcp2	27.75	26.93	20.78	23.25	6.81	10.49	7.89	9.3	3.06	4.26	7.38	7.44	14.32	20.84	23.2	11.84
Rnf152	7.4	5.7	9.66	10.69	2.84	3.81	2.87	2.21	5.68	5.33	2.05	5.58	13.4	12.1	8.47	14.69
Pard6a	5.92	9.84	10.15	7.9	2.84	2.38	2.15	4.43	3.06	6.39	1.23	5.11	18.94	17.48	17.31	15.51
Fndc4	8.51	10.87	9.18	12.09	2.27	3.34	5.02	3.1	2.19	0	2.87	2.79	6.47	10.08	9.94	11.84
Trib3	144.67	68.87	101.48	198.99	58.44	36.23	49.16	35.42	311.8	308.45	266.62	324.41	462.94	412.02	502.68	429.34
Sh3bp5	3.7	6.21	7.73	11.62	1.7	3.34	2.87	1.77	7.87	2.66	6.15	5.11	12.94	17.48	8.1	12.24
Cdt1	15.17	16.05	13.53	22.32	0.57	12.4	4.31	7.97	14.43	23.44	19.69	12.08	27.26	32.93	28.36	32.24
Parvb	20.35	12.95	23.68	20.92	1.13	9.06	5.38	15.49	9.62	11.72	12.31	8.37	39.73	41	32.78	19.18
Snx8	95.83	80.26	62.82	77.64	35.18	21.45	27.99	32.76	118.07	91.63	107.47	112.01	167.71	135.77	169.4	166.11
Plek2	4.81	7.25	9.18	6.04	1.13	3.34	2.87	2.21	3.06	3.73	2.05	1.39	7.85	6.05	6.63	5.71
Rab11fip4	68.45	68.87	86.01	77.18	78.3	25.74	29.78	20.36	52.91	65.52	46.76	53.91	97.48	85.36	66.29	89.79
Capn2	84.36	85.96	78.76	76.25	40.28	29.56	21.53	33.65	50.73	60.73	59.48	60.42	107.19	95.44	110.48	107.74
Alkbh2	6.66	10.36	8.21	5.11	0	5.72	1.79	3.98	3.06	5.86	4.51	2.32	8.32	10.08	5.16	6.53
Sorcs2	76.22	70.42	69.1	75.32	19.29	38.62	26.91	28.78	79.59	79.38	66.86	84.12	129.83	141.15	120.05	125.29
Iqgap2	21.83	34.69	19.81	16.74	14.18	8.1	5.74	8.41	1.31	2.13	4.1	1.39	28.18	22.85	25.41	30.2
Kcnk1	24.79	24.86	28.03	23.25	8.51	9.54	7.89	12.4	18.8	16.51	23.38	20.45	36.04	24.87	27.25	37.96
Stk32a	9.62	12.95	10.15	13.02	5.67	4.29	3.95	3.54	8.75	2.66	9.43	8.37	33.26	28.9	30.2	28.98
Mybl2	21.83	27.44	19.81	32.08	7.38	12.4	5.02	11.51	16.62	17.58	25.02	19.06	31.88	31.59	36.83	31.02
Lbh	46.99	31.07	43.97	33.01	40.85	10.97	18.66	6.2	16.62	10.12	15.59	13.48	27.72	22.18	24.67	27.75
Armcx6	17.76	10.87	17.88	14.41	7.94	4.77	6.1	5.31	15.74	17.58	24.2	14.41	30.03	24.87	41.25	36.32
Bard1	5.92	8.8	6.28	12.55	2.27	1.91	2.87	6.64	9.18	5.33	4.92	8.37	17.09	25.54	17.68	17.96
Ppt2	19.98	26.93	23.68	19.53	8.51	9.54	7.18	9.74	17.49	11.72	16	18.59	28.18	32.93	28.72	37.96
Foxp2	7.03	4.66	5.8	19.53	2.84	4.29	1.79	2.21	7.87	9.59	12.72	11.62	20.33	31.59	22.83	19.59
Adgrb2	11.1	8.8	8.7	5.11	2.27	2.86	4.31	3.54	10.93	11.72	9.02	7.9	20.79	14.79	16.2	22.04
Dact3	16.28	12.95	6.28	10.23	3.97	5.24	2.87	6.64	16.62	21.31	16.82	15.34	28.18	40.33	29.09	30.61
Fbxo2	48.47	50.23	43.97	48.82	24.4	17.16	17.58	19.04	45.48	59.66	58.66	42.76	82.7	81.33	96.85	84.48
Susd4	50.32	49.19	50.74	69.28	12.48	26.7	18.3	26.12	22.74	22.37	20.1	23.7	32.34	36.97	27.99	33.06
Ptprz1	11.1	12.43	20.78	24.64	3.97	5.24	7.89	8.85	9.18	5.86	6.97	12.55	62.83	59.15	63.71	71.83
Brca2	10.73	10.36	7.73	9.76	5.11	2.86	5.38	0.89	8.75	10.12	11.49	13.94	16.63	20.84	22.46	17.55
Atf3	18.87	13.46	11.6	27.43	6.81	4.77	8.97	6.64	27.99	37.29	26.25	21.84	57.29	34.28	50.08	46.12
Cenpn	8.88	10.36	15.95	16.27	4.54	9.54	4.31	4.87	5.68	6.39	8.2	3.25	16.63	15.46	16.57	20
Rab6b	11.1	11.39	11.11	9.76	3.4	3.81	5.74	4.43	3.94	6.39	3.28	6.97	16.63	10.08	11.78	19.18
Fmn1	10.73	13.46	10.15	10.23	6.24	3.81	3.23	5.76	5.25	3.2	6.56	8.37	21.71	22.18	15.84	15.1
Rgs10	9.25	6.73	9.18	6.97	2.27	3.34	2.51	5.31	13.56	7.99	14.77	9.3	16.17	18.15	19.15	18.77
Lrrc73	8.88	6.73	8.21	8.83	2.84	5.24	3.23	2.66	21.87	11.19	10.66	8.37	39.27	32.93	34.99	37.96
Clip2	45.88	31.07	31.89	35.34	23.26	12.4	14.71	14.61	31.05	26.64	32.81	38.58	63.76	37.64	68.87	57.95
Crem	8.14	9.84	7.25	10.23	4.54	2.38	2.51	5.76	11.37	11.72	9.84	15.34	26.33	23.52	23.57	26.53
Dab1	8.14	6.73	6.77	11.62	3.97	2.38	4.66	2.66	3.94	4.26	2.46	8.83	9.7	12.77	6.63	8.98
Mapk10	5.55	5.18	6.77	6.97	3.97	0.48	3.23	2.21	17.93	17.58	16.82	20.45	97.48	81.33	144.73	65.71
Stoml2	48.1	55.92	55.09	50.21	10.78	26.7	20.45	25.68	51.6	39.95	37.74	36.72	57.75	72.59	50.45	67.34
Ghitm	91.76	92.17	108.24	94.85	29.5	41.48	57.77	42.5	62.1	59.13	65.63	61.35	113.19	118.97	96.49	107.74
Lactb2	12.58	16.57	14.98	13.02	8.51	6.67	4.66	5.31	4.81	7.46	6.56	6.97	9.7	9.41	12.89	11.43
Mest	18.87	17.09	18.85	21.39	17.02	8.58	8.25	4.87	12.24	18.11	18.46	21.84	43.89	28.9	30.93	30.61
Haus4	7.03	15.02	9.66	8.83	2.84	3.81	6.1	3.54	14.43	14.38	10.66	14.87	19.4	26.21	22.1	17.14
Gmnn	12.95	6.21	9.66	6.51	1.7	2.86	5.74	4.43	10.06	4.26	4.1	7.9	15.25	11.43	7.37	12.24
Cdca7l	20.35	23.3	19.81	26.5	7.38	11.44	7.54	14.61	13.12	14.38	11.07	19.52	32.8	32.26	36.83	35.91
Plpp2	10.73	7.77	7.73	10.23	1.13	4.77	3.23	7.08	4.81	7.46	6.56	6.51	14.32	17.48	12.52	13.47
Umps	119.51	127.38	118.39	117.63	59.01	52.44	45.57	60.65	121.13	98.02	116.08	123.63	145.53	152.57	151.36	139.58
Tubb5	1025.99	906.18	935.51	1053.55	528.78	439.09	415.16	434.73	742.54	780.97	780.98	746.43	1010.42	1026.34	979.21	986.84
Smchd1	18.5	10.87	19.81	21.85	4.54	16.21	6.82	10.18	19.24	18.11	15.59	19.52	26.33	33.61	32.41	28.16
Orc2	23.31	19.16	17.4	17.67	6.24	10.49	6.1	14.61	15.31	20.24	21.74	13.48	28.64	29.57	38.3	28.98
LOC102549726	125.43	75.08	97.61	115.3	35.74	55.3	47.37	55.78	65.16	77.78	78.75	72.04	114.58	137.79	105.32	108.15
Lrwd1	16.65	18.12	14.5	21.85	9.08	7.63	8.25	7.97	13.56	12.25	16.82	11.62	21.71	17.48	21.36	24.08
Mcm6	92.87	93.72	79.73	95.78	42.55	32.42	39.83	55.34	108.45	111.34	101.31	126.42	173.25	164.67	164.98	211.41
Atad5	58.46	60.58	61.85	76.25	30.07	25.27	34.09	27.45	68.22	75.65	79.99	80.41	112.73	105.52	106.8	126.11
LOC360919	9.99	9.32	11.11	6.97	5.67	2.86	6.46	0.89	4.81	2.13	3.28	5.58	11.09	5.38	13.26	11.43
Cers5	351.49	365.06	324.24	365.44	135.6	164.48	157.17	216.92	137.31	149.16	132.9	159.42	253.18	250.71	231.64	339.15
Cstb	89.54	81.82	79.73	109.73	10.78	42.43	40.19	69.5	88.77	86.3	59.89	64.6	118.28	128.38	81.02	104.07
Psat1	108.04	97.87	100.03	130.65	57.87	48.15	41.98	54.45	151.31	153.96	151.77	173.36	231.47	217.77	215.43	173.86
Mroh1	28.12	36.77	28.51	33.94	32.34	10.01	19.02	8.85	26.68	20.78	25.84	33	37.89	47.72	39.77	46.12
Vps26a	98.05	122.2	113.56	126.93	87.37	51.97	52.39	50.47	97.96	81.51	95.16	94.81	164.48	151.9	142.52	157.94
Tenm3	11.1	10.36	9.18	10.69	10.78	3.34	5.02	4.43	2.62	5.33	2.05	0.46	11.09	7.39	3.68	6.12
Hist1h1a	9.62	3.62	5.32	9.3	4.54	4.77	2.51	2.66	8.31	6.93	5.74	3.72	11.09	16.8	8.47	23.26
Gsto1	227.18	194.7	184.11	207.36	93.05	101.55	87.19	105.81	231.77	224.28	231.34	217.51	360.83	432.18	338.43	384.86
LOC100912917	44.03	31.07	31.89	45.56	20.99	15.26	19.38	17.71	34.55	43.15	38.56	42.29	70.69	70.57	73.28	79.18
Asap1	157.25	165.7	157.05	168.31	72.62	85.82	77.87	68.62	102.33	64.99	82.04	96.21	139.07	145.18	151.72	129.37
Crabp1	13.32	6.73	11.11	13.95	9.08	4.29	5.02	5.76	2.62	2.66	3.28	2.79	19.4	24.2	25.78	18.37
Bmp2	9.99	11.91	9.18	19.06	9.08	4.29	6.1	3.98	2.62	3.73	2.05	3.25	8.78	6.05	7	9.79
Timm8a1	14.06	19.16	17.4	16.27	7.94	2.86	7.54	12.4	13.99	11.19	15.18	11.15	22.64	21.51	18.04	20.41
Impdh2	68.45	69.91	69.58	79.97	20.99	41.48	34.09	36.3	63.41	67.66	60.3	61.35	85.93	90.74	86.91	108.56
Cks1b	17.02	15.53	14.98	19.99	5.11	11.44	6.46	10.18	7.87	10.12	11.49	5.11	15.25	14.79	13.26	14.69
Prph	308.57	305.51	306.36	235.72	146.38	127.29	150.35	141.22	334.1	313.24	310.51	297.92	488.35	470.49	482.79	508.93
Ddit3	81.77	49.19	71.03	104.15	49.36	32.42	40.55	29.66	72.59	73.52	67.68	71.11	197.28	171.39	197.39	160.8
Prps2	74.37	81.82	75.86	78.57	28.94	31.94	41.27	45.6	61.22	69.79	70.14	73.9	95.64	119.64	105.32	95.09
Atic	41.81	29.52	26.09	31.15	16.45	14.78	17.94	10.62	24.05	23.97	25.02	23.24	45.28	40.33	48.98	56.73
Sdcbp	168.72	127.38	149.31	167.38	14.75	87.72	62.79	94.74	194.6	173.13	169.81	179.4	217.15	268.18	208.44	226.1
Clybl	29.97	40.39	25.13	25.57	23.83	12.87	13.28	13.28	20.99	25.57	15.18	15.34	36.96	34.28	30.2	35.91
Taf1d	61.42	41.43	54.6	56.72	16.45	31.94	20.81	37.19	65.6	51.67	57.43	60.89	105.8	83.34	81.75	95.09
Cldn9	12.95	16.05	15.95	9.3	7.94	6.67	5.74	6.64	5.25	3.2	0.41	1.86	21.25	8.74	15.1	11.43
Lrrfip1	11.84	11.91	11.11	18.13	10.21	2.38	5.38	7.97	6.56	7.46	11.07	4.65	14.78	6.72	13.99	11.84
Rnf185	43.66	42.46	40.11	66.49	20.99	33.37	17.22	24.35	55.97	47.95	52.5	60.89	94.25	82	100.9	78.36
Lin54	12.58	12.95	15.46	25.57	6.81	7.15	8.61	7.08	20.12	17.05	21.33	19.52	32.34	28.23	31.3	29.38
Ttpal	29.97	36.25	25.61	19.53	11.91	15.26	11.12	17.71	20.99	18.11	19.69	19.52	26.8	45.7	27.25	50.2
Rpa2	24.05	21.23	26.09	32.55	7.94	10.49	14.71	17.27	29.3	31.96	24.2	27.89	40.66	35.62	49.35	49.38
Tp53	69.56	69.39	72	74.39	35.18	29.56	41.27	36.3	68.22	55.4	61.94	56.7	95.17	88.72	80.28	105.7
Ppp1r15a	28.86	22.27	24.64	36.27	8.51	17.16	11.12	18.59	23.18	22.91	20.1	15.8	37.42	44.36	40.14	34.28
Klc1	73.26	62.66	67.17	62.77	18.72	38.14	33.01	36.74	90.08	75.65	79.57	96.21	121.05	97.46	107.53	112.64
Pcgf6	15.17	18.12	14.01	17.2	4.54	6.2	11.12	9.74	21.87	17.58	16.41	18.59	24.02	27.56	35.72	31.02
Klf9	119.88	115.47	106.79	134.37	64.11	55.78	61	59.32	146.06	132.65	134.54	142.22	281.83	231.89	304.55	269.36
Nsmce2	41.07	39.35	34.79	42.31	14.18	20.98	22.25	20.81	26.68	24.51	24.2	26.03	40.2	55.79	38.3	45.71
Paqr4	19.61	19.68	19.33	11.16	10.21	7.15	8.61	10.62	4.37	4.26	7.79	4.18	14.78	14.79	13.26	15.1
Ppat	19.24	15.53	23.68	17.2	11.91	8.58	11.12	7.08	35.86	24.51	22.56	30.21	40.2	36.97	43.09	40.81
Mypop	24.79	17.09	25.61	18.6	8.51	13.35	9.69	12.84	22.74	25.04	27.07	19.06	31.42	38.98	28.36	44.49
Vldlr	21.46	20.19	29.96	32.08	9.08	13.35	16.51	13.28	24.05	23.44	24.61	23.7	33.73	38.98	40.14	33.47
Bri3	174.64	154.31	144.48	156.22	62.98	104.89	82.89	83.67	212.09	217.88	186.22	211.94	319.71	339.43	294.98	284.05
Snrpd3	1191	1081.72	1207.07	1110.27	1384.93	562.09	585.96	568.87	993.99	908.29	751.86	910.49	1445.17	1074.74	1098.53	1374.55
Sgo2	33.3	42.46	39.14	42.31	19.86	24.31	17.22	21.25	48.1	45.28	42.66	52.05	72.07	58.48	72.55	67.75
U2af2	22.94	26.93	34.79	25.57	24.4	14.78	12.56	11.95	13.99	13.32	13.54	15.34	23.1	25.54	13.99	20.81
Lrrc75b	49.58	38.32	42.04	41.38	17.02	23.84	23.32	26.12	27.55	29.3	31.99	29.28	51.28	55.11	30.93	39.59
Cabp1	35.89	36.25	36.24	32.08	19.29	13.35	24.4	18.15	38.92	40.49	36.51	26.96	48.05	54.44	45.3	51.42
Cplx1	14.8	13.98	13.53	13.48	7.94	7.15	6.46	8.41	4.37	5.86	8.2	2.79	25.87	22.85	25.78	27.34
Arg1	124.69	132.04	110.17	118.56	31.2	63.41	63.15	81.01	44.61	49.01	36.1	48.34	92.86	85.36	63.34	79.18
Igf2r	140.23	139.81	154.15	146.46	45.39	85.34	69.61	94.3	127.26	118.8	99.26	117.12	211.6	159.97	127.05	181.61
Nudcd3	83.25	84.92	76.83	92.06	91.91	41.95	40.19	46.48	104.52	62.33	70.55	67.86	100.26	83.34	100.54	90.19
Ssx2ip	33.3	52.3	46.87	49.75	35.74	21.45	27.27	19.04	43.29	50.61	34.87	46.48	75.77	66.54	76.97	77.13
Cenpm	17.02	8.8	11.6	14.88	7.94	6.2	6.1	8.85	19.24	25.04	15.18	11.62	31.42	33.61	26.51	30.2
Fbxw9	10.36	15.53	12.08	16.74	6.81	9.06	4.31	8.85	6.56	6.93	4.1	4.65	17.56	14.79	16.57	13.06
Syap1	32.93	45.05	41.07	39.05	19.29	25.27	16.15	23.91	27.11	25.04	28.3	36.72	52.21	38.98	46.77	52.65
Hist2h2ac	30.34	25.89	39.62	44.17	38.58	14.3	22.61	13.28	23.61	18.11	27.07	13.48	24.02	47.72	39.4	32.65
Atad2	125.06	94.24	115.01	100.43	100.99	42.91	59.21	61.54	108.45	110.27	120.59	125.02	199.13	174.75	218.75	173.04
Rps6ka2	39.59	29.52	41.07	43.24	15.89	24.31	16.15	31.87	34.55	35.16	48.4	43.22	73	77.97	63.71	71.83
Hltf	49.95	69.91	53.64	71.14	38.01	33.85	31.22	30.1	21.43	26.64	22.97	41.36	62.83	54.44	51.56	57.55
Trmt13	64.38	56.44	62.82	68.81	61.84	31.47	33.01	33.2	50.73	78.31	57.43	52.52	81.78	71.25	76.23	76.32
Stx1a	40.33	33.66	36.72	56.72	15.32	29.08	21.17	22.58	29.3	27.7	26.25	26.03	48.97	38.31	42.35	44.49
Meis3	23.68	29.52	19.33	12.55	7.94	13.35	13.99	11.07	18.8	18.65	17.23	13.48	31.42	26.89	32.04	36.73
Vps35	251.59	225.77	257.07	251.07	186.66	123.48	133.84	137.24	164.86	157.15	168.99	196.13	270.28	250.03	260.36	249.77
Wbscr16	11.1	10.36	12.56	11.62	3.97	6.67	6.46	7.53	2.19	4.79	9.84	5.58	20.33	13.44	12.15	21.22
Mark1	15.54	26.41	26.09	29.76	13.62	12.87	16.15	12.84	20.12	16.51	19.28	14.41	24.95	29.57	31.3	31.43
Cdip1	69.56	73.53	84.56	98.1	66.38	38.14	44.14	43.83	76.09	72.98	59.48	70.65	107.65	99.48	100.9	101.62
Mpp2	30.34	26.41	39.14	39.05	22.69	17.16	19.02	15.94	12.24	9.06	11.49	13.48	26.33	17.48	32.41	28.57
Rarg	81.03	89.58	98.58	85.08	87.37	54.35	43.42	36.74	35.42	40.49	47.17	39.04	54.06	62.51	61.5	62.44
Sv2a	142.08	128.42	129.5	145.53	108.37	62.93	72.84	81.9	180.61	164.61	171.04	152.91	457.39	484.61	511.89	455.46
Mt-nd6	58.09	63.17	55.09	81.36	15.89	38.14	35.17	38.96	45.48	46.88	53.73	50.2	65.14	61.16	83.23	75.91
Hnrnpa1	449.54	428.75	397.69	447.73	134.46	257.45	222.11	282	311.36	291.4	303.12	277	608.93	550.48	511.52	529.74
Ncapg2	45.88	47.12	48.32	46.96	39.72	23.36	28.71	16.82	52.48	63.93	51.27	47.41	123.36	94.77	123	117.54
Psph	30.34	20.71	21.74	37.66	12.48	15.26	13.28	18.59	40.23	21.31	30.35	30.21	62.37	44.36	45.66	51.02
Msn	14.8	19.16	14.01	18.6	7.38	13.83	9.33	7.97	9.62	13.32	7.79	5.11	28.18	28.9	30.2	34.69
Uba2-ps1	24.79	36.77	37.69	22.78	27.23	17.16	13.99	15.94	7.43	6.93	2.87	6.97	16.63	14.11	17.68	12.65
Nob1	50.32	50.75	51.7	52.54	27.8	24.31	30.5	32.32	38.05	40.49	45.12	41.83	64.22	74.61	54.5	68.97
Rabggtb	19.98	19.16	19.81	23.25	10.21	14.3	8.25	13.72	20.12	17.58	14.77	19.06	56.83	45.03	48.24	49.38
Ints3	42.92	37.28	43.97	51.61	20.99	28.61	22.61	26.56	37.17	42.62	36.1	34.39	60.52	57.8	52.66	51.02
Tcf19	59.94	60.07	52.67	66.02	26.67	35.76	30.5	47.37	55.97	50.61	47.17	49.27	124.74	123	104.59	112.64
Jund	831.74	686.63	820.02	828.05	806.22	451.01	439.92	392.68	538.32	575.34	488.52	549.36	671.77	601.56	655.88	684.01
Vps72	92.13	104.6	80.7	85.55	39.72	61.5	51.31	53.57	36.3	26.1	41.02	23.7	84.09	89.39	60.76	80.81
Cs	32.56	32.1	24.16	30.22	8.51	20.5	13.28	24.79	30.17	31.43	27.89	21.84	36.5	38.98	37.93	43.67
Dzip3	22.94	18.64	22.71	19.53	12.48	11.44	7.89	19.04	24.93	28.23	21.33	26.49	34.65	32.93	39.4	39.59
Mad1l1	19.24	19.68	15.46	17.2	8.51	8.58	9.69	19.04	17.05	15.98	19.28	17.66	31.42	47.05	30.2	23.67
Nol12	32.93	35.21	33.83	35.34	37.45	21.45	18.3	13.28	12.68	17.05	13.95	13.48	25.87	29.57	26.15	25.3
Got1	26.64	26.93	38.17	33.01	18.16	23.84	15.07	16.82	41.11	39.95	34.46	47.87	54.06	54.44	58.55	60.4
LOC100359583	103.6	104.6	90.84	112.98	35.74	59.59	61.72	68.62	90.08	99.09	77.11	75.29	160.78	176.77	150.25	197.12
Pcna	66.6	57.48	62.82	66.02	19.29	41	34.09	43.83	67.78	59.13	57.01	62.28	86.4	106.2	72.55	100.81
Mcm7	114.33	97.35	128.54	104.15	93.61	64.36	61.72	59.76	129	118.8	100.08	106.9	213.45	207.02	202.54	184.47
Papss1	44.77	44.01	51.22	60.44	19.29	30.99	26.19	36.74	44.61	45.28	33.63	41.83	55.9	67.89	49.35	71.42
Larp4b	31.08	38.84	32.86	62.3	25.53	22.41	20.45	19.04	26.24	26.1	29.94	22.77	44.82	40.33	48.98	44.49
Fam98c	42.92	50.75	46.39	45.56	27.23	35.28	22.61	27.89	58.6	53.27	48.4	66.93	94.71	110.9	61.13	91.83
Nrsn1	29.97	19.16	29.96	38.12	11.91	13.35	20.45	29.66	14.43	12.79	13.13	17.66	39.27	47.05	30.57	37.96
Tfcp2	18.87	13.98	27.54	27.9	12.48	13.83	13.99	12.84	12.24	15.98	16	13.01	23.56	23.52	19.15	19.18
Bend7	75.11	76.64	67.17	100.43	77.16	41	49.52	36.3	48.98	67.12	63.99	74.83	125.21	96.79	110.85	115.09
Mrpl15	178.34	174.5	170.09	197.6	131.06	96.78	86.48	122.19	149.56	136.38	135.77	121.77	168.63	184.16	157.25	172.64
Plcb1	76.59	52.3	64.27	75.32	47.66	32.42	47.72	33.2	45.92	38.89	43.48	54.84	70.69	79.98	71.44	72.24
Lars	109.89	110.3	107.76	129.72	52.76	71.51	63.51	79.69	127.69	129.98	116.9	135.71	164.48	181.48	170.51	190.59
RGD1304694	73.26	68.87	70.07	68.81	24.4	50.06	39.11	46.48	64.72	79.91	59.89	65.07	95.17	106.87	92.07	80.4
Sirt3	20.35	20.19	16.43	21.85	6.81	15.26	11.48	12.4	13.99	13.85	17.23	16.73	25.87	29.57	23.57	26.94
Pycr2	136.9	111.33	114.04	118.56	38.01	76.76	65.67	92.97	116.32	112.4	98.03	105.5	147.38	143.16	150.99	167.74
Ppp1r9a	18.87	31.59	26.09	26.97	16.45	13.83	20.09	9.3	13.99	17.58	12.31	15.8	86.86	84.69	96.85	103.25
Rn60_13_0064.1	36.26	42.46	38.17	47.42	15.32	27.18	24.76	27	29.3	38.36	29.53	33	48.97	57.13	43.09	50.2
Sec31a	52.17	61.62	57.02	59.98	35.18	33.37	27.63	44.27	33.24	33.03	26.66	31.14	56.37	52.43	55.61	61.63
Cited1	64.01	52.3	66.2	64.16	20.43	46.72	33.73	42.94	39.36	44.75	34.04	34.86	72.07	67.21	56.34	71.83
Desi2	105.82	87.51	87.46	101.36	52.76	56.73	59.21	64.19	92.71	82.57	79.16	107.83	132.14	137.11	125.58	148.15
Nap1l1	685.97	648.83	618.52	723.44	390.91	407.63	385.38	447.13	601.29	625.95	632.5	629.3	852.87	897.3	771.14	817.06
Dennd5a	82.14	75.08	90.84	82.29	43.69	52.44	54.9	49.58	57.29	61.26	45.53	71.58	87.78	82.67	81.02	76.73
Dap3	50.69	52.3	62.33	58.12	23.83	39.09	38.75	31.43	44.17	38.89	48.81	52.98	56.83	75.28	54.5	73.05
Ddx39a	44.03	42.46	29.48	36.73	10.78	31.47	22.96	24.79	27.11	24.51	32.81	27.89	70.69	82.67	68.5	62.44
Mrpl13	82.88	80.78	65.72	67.42	36.31	39.09	59.57	52.24	74.34	61.26	70.55	67.86	109.03	116.28	114.53	104.48
Chchd3	96.94	77.67	97.61	109.26	61.84	47.2	74.64	57.99	81.34	83.1	79.16	95.28	114.58	118.97	108.27	106.93
Pak1ip1	31.08	27.96	35.27	23.25	26.67	13.83	21.53	13.72	21.87	19.18	17.64	23.24	44.35	30.92	45.3	33.47
Lonp2	42.55	41.94	47.84	55.33	23.83	26.22	29.06	34.53	28.42	36.23	31.58	36.25	62.83	58.48	44.19	63.26
Ntrk2	41.81	35.73	45.91	37.66	15.32	27.18	23.32	29.66	7.43	9.59	6.56	10.69	34.65	35.62	30.2	29.79
Terf2ip	55.87	48.16	44.94	53	28.94	27.18	36.96	30.99	29.3	30.37	36.1	20.45	42.51	50.41	41.25	51.02
Cerk	35.52	39.35	24.64	34.87	13.05	21.93	22.61	23.91	21.87	16.51	16	23.24	30.49	45.03	40.51	42.44
Smc2	282.67	291.53	299.59	320.81	155.46	180.69	196.64	201.87	385.7	433.1	408.95	410.39	506.37	479.23	572.28	511.78
Dnmt1	111	131.01	118.39	121.81	102.13	61.5	74.28	78.8	177.11	145.97	167.35	188.23	237.47	224.49	207.7	240.38
Rnf6	35.52	29.52	28.03	27.9	18.16	22.41	16.15	19.48	19.68	27.7	15.59	20.45	27.26	26.21	28.72	33.06
Snrnp70	261.58	256.84	240.64	254.32	217.87	164	140.66	155.39	236.14	199.24	205.91	237.03	272.59	281.62	262.94	331.39
Rpp38	21.46	17.09	27.54	28.83	17.59	12.87	12.92	17.71	17.49	20.24	21.33	15.8	29.11	24.87	36.83	31.02
Wee1	52.17	56.44	71.03	66.49	44.25	40.52	36.24	33.2	64.28	56.47	60.71	58.1	90.09	81.33	83.23	71.42
Asic1	158.73	175.02	171.06	157.15	135.6	83.43	114.82	95.18	48.98	45.28	38.56	52.98	167.71	170.72	160.93	173.45
Arhgef25	66.97	51.26	46.87	54.4	29.5	32.42	41.27	32.76	34.98	31.43	39.38	42.76	76.23	71.92	64.08	61.22
Prrt1	140.97	148.61	128.05	130.18	101.56	75.8	62.44	100.49	130.75	137.44	132.9	104.57	206.52	165.34	195.18	217.12
Cenpt	24.79	27.96	25.13	24.18	14.18	19.55	16.15	13.72	16.62	15.45	17.64	27.89	25.87	41	34.99	35.1
Ube2d3	52.91	42.98	57.5	52.07	29.5	27.65	30.86	51.35	68.66	64.99	55.78	51.13	81.31	69.9	85.07	86.52
Rtn2	57.35	68.87	47.36	54.86	29.5	48.15	39.83	29.22	65.16	43.15	47.17	34.39	63.3	93.43	53.77	75.91
Rn50_15_0083.1	98.79	95.28	101.48	106.01	81.13	47.2	71.05	57.11	102.33	78.84	107.47	83.19	183.42	141.15	156.14	157.53
Rfc3	209.42	185.38	158.49	160.4	145.81	93.92	112.31	114.66	195.48	215.75	205.91	206.82	291.53	309.85	343.96	298.34
Rfc2	86.21	92.69	104.37	106.01	99.86	52.92	63.51	60.21	117.63	117.2	124.69	120.38	225	193.57	221.69	201.61
Slc25a3	345.57	329.33	310.71	352.42	107.8	213.59	216.73	245.26	331.91	380.9	345.78	306.75	467.56	422.77	427.19	419.96
Slc16a14	30.71	23.82	30.93	34.41	19.29	19.55	20.45	17.71	19.68	25.57	25.43	35.32	36.5	34.28	41.61	42.04
Cuta	149.85	153.27	162.84	142.27	158.86	101.07	93.3	84.11	163.99	177.93	158.33	151.52	195.43	207.02	221.33	212.63
Pa2g4	250.48	245.45	222.28	276.64	144.68	164	151.43	176.64	199.41	232.27	216.99	244.94	292.92	325.31	280.99	301.6
Sergef	53.28	44.53	49.77	41.38	40.85	24.31	29.78	32.76	28.42	41.02	39.38	35.32	47.59	51.75	55.24	66.93
Atp6v0d1	140.97	130.49	147.38	136.23	82.83	93.44	95.81	85	103.2	91.1	88.6	108.29	149.23	166.02	167.56	187.74
Hspd1	95.83	103.05	116.46	104.61	48.79	63.89	74.99	74.82	150.43	152.89	153.41	168.71	355.75	330.69	373.05	319.56
Orai2	25.16	26.41	33.83	33.01	20.99	17.64	16.86	21.25	40.23	31.96	37.33	37.18	58.68	70.57	64.45	64.89
Atp6v0e1	136.16	111.33	120.32	123.21	25.53	88.68	78.94	88.1	87.9	71.92	83.27	68.32	108.57	125.02	91.7	113.05
Lima1	61.05	66.28	63.3	60.44	28.37	52.44	43.78	38.07	21.43	25.04	22.97	21.84	33.73	28.23	43.82	41.63
Eif4b	744.79	650.9	734.97	749.48	497.01	466.74	443.87	473.25	429.87	437.37	447.92	443.86	572.9	600.89	486.48	538.31
Ddx19b	99.9	150.68	138.2	128.32	135.03	84.86	81.09	77.03	59.04	82.04	60.71	49.27	91.02	94.1	97.22	100.81
Mprip	185.74	181.24	227.11	205.04	177.02	126.34	130.61	114.22	179.73	172.6	164.48	167.32	230.08	211.72	201.07	228.96
Vars	173.16	151.2	163.33	168.77	146.95	81.53	112.67	105.36	198.54	192.85	211.24	172.9	244.87	250.03	268.46	215.49
Inpp5a	62.16	60.58	53.64	53	42.55	29.56	37.32	40.73	53.35	46.88	50.04	45.08	77.62	69.23	76.97	74.69
Wars	86.58	97.35	100.51	93.45	99.29	57.69	64.23	46.04	126.82	128.92	127.16	123.16	188.5	161.31	181.92	174.68
Prim1	99.9	95.28	105.34	110.65	55.6	66.75	66.74	79.24	134.25	135.31	135.77	133.39	174.18	169.38	166.09	170.59
Sumo1	83.25	83.89	94.71	86.01	45.39	59.12	57.41	65.52	73.03	82.57	61.94	81.34	155.7	158.62	146.94	146.11
Acsl4	96.57	92.17	110.17	105.08	70.35	62.45	63.51	72.6	87.02	70.85	75.47	73.43	146.92	133.08	128.16	149.37
Armcx3	149.85	126.35	144.48	152.03	149.22	92.49	94.73	87.21	164.86	159.28	140.28	160.35	223.61	205	204.02	201.61
Slc7a1	100.27	82.85	70.07	125.07	77.73	55.78	55.26	64.63	114.57	132.65	123.46	125.49	274.9	261.46	305.66	244.87
AC095947.2	545.74	520.41	647.99	618.37	377.3	392.37	343.76	448.9	251.45	257.84	229.29	213.8	317.4	345.48	280.25	276.3
Lmo7	85.47	82.85	69.1	99.96	70.35	59.12	52.75	48.7	41.54	23.97	39.79	38.58	64.22	53.1	59.66	71.42
Ctdp1	68.08	69.39	79.73	59.51	52.2	44.82	48.8	39.4	69.09	72.45	65.22	86.45	99.33	100.82	93.91	105.3
Mknk2	75.85	75.6	74.9	71.14	26.1	57.21	42.34	61.54	59.91	55.4	47.58	52.05	70.23	69.9	68.13	84.89
Pmf1	89.54	106.67	90.36	94.38	72.62	57.69	65.67	61.54	84.4	98.02	106.65	85.05	143.22	144.51	121.16	109.38
Myl6	169.46	179.16	141.1	167.84	125.39	108.7	93.3	119.53	176.67	174.2	162.02	146.87	266.12	280.28	253.73	288.13
Rab11fip2	49.95	59.03	51.7	54.4	38.58	38.14	31.58	38.52	49.85	50.08	49.63	48.8	67.92	64.52	78.44	70.2
Ncl	683.01	636.4	641.71	654.17	543.53	421.93	456.07	410.38	690.07	678.16	741.6	681.36	1216.94	993.41	1206.43	1106.83
Aars	108.04	96.83	111.14	132.51	83.4	72.47	74.99	70.39	100.58	86.83	86.55	94.81	156.62	178.11	179.34	172.23
Ctcf	257.51	267.19	251.27	255.25	279.14	169.72	180.85	164.68	275.94	254.11	274.41	257.95	354.36	289.69	372.68	377.51
Pgk1	170.94	190.56	187.49	196.2	125.95	113.47	123.44	160.7	113.26	134.25	104.19	118.52	199.13	204.33	199.23	249.36
AABR07041140.1	129.13	118.58	137.72	148.78	127.09	85.34	92.58	92.52	87.02	75.11	101.31	85.05	115.5	127.7	117.11	114.68
Khdrbs1	118.77	129.45	154.15	122.74	84.54	95.35	86.48	94.74	108.01	106.54	84.91	112.94	170.48	143.84	128.89	164.88
Mrpl48	135.42	129.97	136.27	156.68	129.36	85.34	98.32	100.94	122.45	140.64	119.36	147.33	157.55	194.92	185.24	188.55
Ptges3	157.62	168.81	180.72	166.45	97.02	128.72	117.7	126.61	193.29	182.19	181.3	216.58	233.32	255.41	235.32	264.05
H2afy	515.03	522.48	499.65	495.16	432.33	360.43	352.01	347.08	512.08	556.69	488.52	524.73	656.98	739.34	675.4	717.07
Cct8	265.28	276	245.96	230.14	198.58	181.64	160.4	190.8	255.82	258.37	215.75	233.78	322.48	309.85	331.81	314.66
Commd9	94.72	90.62	91.33	86.94	56.74	70.56	64.23	68.62	60.79	55.94	42.66	53.91	77.16	87.38	71.44	87.34
Nusap1	273.42	269.27	254.17	265.48	183.83	203.57	183	209.4	299.55	316.44	295.74	286.77	427.36	405.3	391.83	417.92
H3f3b	409.95	403.9	382.71	409.61	300.7	389.99	391.48	442.26	581.62	581.2	539.8	560.52	373.77	382.44	378.94	399.14
Psma4	267.13	245.45	255.14	257.57	247.37	256.02	250.1	252.34	385.7	397.94	356.04	339.28	320.64	316.57	351.32	308.13
Srpra	116.92	117.03	123.22	120.42	113.47	109.65	132.41	118.64	139.06	147.03	132.49	161.74	145.07	117.62	122.63	135.09
Smarca4	362.96	397.17	375.94	339.87	546.94	358.04	351.29	359.47	578.55	561.49	575.89	538.21	583.06	559.21	558.29	540.35
Amigo2	215.34	227.32	223.25	231.54	187.8	247.91	208.12	253.67	155.68	161.95	151.36	155.23	56.83	54.44	50.08	43.67
Kdm5a	267.87	287.91	262.87	250.14	316.02	242.67	268.4	274.92	439.49	413.39	415.92	435.49	376.08	342.11	379.68	361.19
Tmco1	232.35	244.93	193.29	225.03	212.19	235.52	233.96	227.55	227.84	237.59	232.98	198.92	163.55	165.34	163.14	164.88
Ubc	1057.07	1036.15	949.04	998.22	1074.02	955.89	918.96	1145.71	1621.09	1555.55	1644.41	1566.29	1266.38	1154.72	1305.13	1266.81
Eid1	438.07	494.52	453.74	447.27	523.68	438.62	451.4	483.87	633.65	671.23	650.54	626.98	577.52	585.43	599.53	539.13
Mrfap1	415.87	443.25	381.26	385.43	218.43	404.77	413.73	523.72	699.25	717.04	646.44	627.44	679.62	705.07	622.73	653.4
Ncoa1	83.62	83.37	77.31	82.29	81.13	90.58	81.81	81.9	80.46	84.7	79.57	80.87	82.7	74.61	57.08	71.42
Jtb	93.98	69.39	81.18	64.16	71.49	83.91	82.89	73.93	99.27	102.28	123.46	105.04	103.03	96.79	106.8	86.93
Neurod1	292.29	307.07	344.05	306.86	308.64	346.6	322.59	309.89	356.84	374.5	312.56	371.82	296.15	297.75	251.89	289.77
Med25	243.45	196.77	202.95	191.09	216.73	179.74	246.51	217.37	250.14	216.82	278.51	232.39	193.12	194.25	255.57	214.26
Os9	246.78	260.46	252.24	265.94	305.24	241.24	273.79	259.87	175.36	180.59	186.63	177.54	179.72	167.36	154.67	167.74
Pgrmc1	209.79	189	210.2	217.59	208.22	204.05	211.35	235.96	239.64	224.81	203.45	230.53	183.42	180.8	186.71	220.79
Sptlc1	165.76	197.29	167.19	178.07	217.87	155.42	180.13	195.23	235.27	222.15	246.11	261.67	197.74	197.61	206.23	209.77
Rsrc2	172.79	169.33	160.43	167.38	186.66	138.26	170.8	189.03	200.72	206.16	188.68	197.53	174.64	181.48	201.07	194.67
Mrpl27	262.69	251.66	244.51	237.12	341.55	269.37	217.45	261.64	296.93	303.12	267.03	284.91	242.56	239.28	291.66	216.71
Rpn1	627.51	647.79	636.88	686.71	633.18	660.78	698.64	714.08	544.01	575.34	533.23	543.78	466.63	439.57	482.43	517.91
Tada2b	141.34	135.67	108.24	118.09	203.12	118.24	129.54	132.81	263.26	249.31	232.16	259.34	255.49	191.56	248.21	240.79
Sft2d2	80.66	100.97	96.16	81.36	68.08	104.89	91.5	100.49	65.6	80.97	73.42	57.63	46.2	53.77	52.29	44.89
Igf2	345.57	336.06	393.82	390.55	187.23	404.29	404.04	403.74	325.35	303.12	351.93	292.34	233.78	253.39	209.17	291.4
Gadd45g	183.15	191.07	155.6	143.67	184.96	175.92	165.42	185.93	252.32	243.45	226.42	224.02	189.43	178.11	188.18	161.21
Abi1	148.74	120.13	129.99	143.67	155.46	109.65	136.35	159.37	128.57	149.7	150.95	143.15	92.86	108.21	128.52	117.95
Ufc1	112.85	109.78	117.9	86.48	86.81	123.48	110.52	127.5	91.83	98.02	98.85	102.71	91.48	97.46	74.76	89.38
Scn3a	219.04	241.82	216	244.56	217.3	247.91	262.3	243.93	281.62	230.14	282.2	285.37	173.72	165.34	160.56	182.84
Emb	327.81	353.15	362.9	375.2	717.71	321.81	407.99	351.95	168.36	178.46	186.22	167.32	120.59	122.33	122.63	126.93
Fam234b	50.69	64.21	58.47	46.96	67.52	47.2	60.28	58.44	62.53	80.97	74.24	63.21	59.6	57.8	58.55	65.3
Sec62	278.97	264.09	289.93	246.88	202.55	300.36	311.1	285.1	299.55	297.79	278.1	314.65	283.68	266.84	244.16	264.46
Tmed9	478.77	432.38	383.67	420.77	260.42	462.45	436.69	566.66	377.39	361.72	317.89	341.61	351.59	321.28	345.43	327.72
Ptms	713.71	721.84	725.31	653.24	927.64	725.62	757.48	628.64	815.14	840.64	747.76	737.6	748.46	670.12	667.29	745.23
Serf2	616.41	601.7	618.03	585.36	470.34	748.03	607.14	714.08	595.17	611.03	512.31	553.54	505.9	593.49	448.91	559.53
Ccdc34	111.74	132.04	112.59	111.12	106.1	118.24	132.77	139.45	216.9	215.22	214.52	205.43	203.75	213.74	196.28	198.35
Cant1	62.53	70.42	60.4	59.51	71.49	60.55	67.1	71.27	79.15	77.78	71.78	81.34	65.61	59.15	78.07	59.59
Gcc2	198.32	207.64	190.87	210.62	251.34	182.6	216.37	224.89	210.78	222.15	219.45	231.46	193.58	183.49	195.55	217.12
Mylk	64.75	92.69	63.3	53.93	63.54	72.94	64.59	74.82	91.83	60.73	77.52	55.77	46.2	49.07	50.82	52.65
Cox8a	301.17	308.62	279.3	230.14	207.65	353.75	313.26	305.46	434.24	401.14	422.9	377.4	416.27	428.15	348.75	388.53
Ppib	161.69	171.4	164.78	188.3	63.54	191.18	180.13	220.47	168.8	177.93	148.49	131.53	96.1	125.69	104.59	123.25
Psap	1047.45	1055.31	946.14	846.65	653.6	1166.14	963.81	1194.41	1534.94	1519.86	1403.22	1437.08	1393.43	1601.02	1373.99	1432.1
Chd7	381.83	347.46	388.02	357.07	514.03	359.47	411.22	390.91	637.15	591.32	562.36	598.63	417.66	373.71	415.4	412.2
Stard10	1216.9	950.71	1009.44	1003.8	1998.25	1021.69	1118.11	1093.47	973.88	1042.54	1078.36	909.1	961.45	958.46	1131.31	850.93
Rnf19a	46.62	56.44	60.4	56.72	48.79	56.73	61	69.06	62.53	50.61	57.01	57.63	42.97	47.05	49.35	41.22
Pdx1	465.45	522.48	480.32	418.91	872.6	488.2	514.56	482.99	298.24	361.19	344.14	353.69	240.25	251.38	243.05	266.5
Sin3a	106.19	110.81	120.32	103.68	221.84	119.67	115.18	112.45	129.44	140.11	116.08	153.38	119.2	96.79	134.05	106.52
Bfar	53.28	45.57	59.44	47.89	40.85	59.12	60.28	59.76	78.28	90.03	77.93	71.58	60.06	53.77	61.87	57.55
Pdia3	1282.39	1291.44	1275.69	1450.14	1402.52	1380.68	1517.84	1467.11	780.15	817.73	825.28	835.66	790.96	717.84	793.61	934.6
Son	548.7	549.92	523.81	494.23	460.13	564	616.11	627.75	678.26	680.29	637.42	669.27	653.29	589.46	654.4	640.34
Dcx	71.78	66.8	78.28	69.74	42.55	89.63	71.05	91.64	122.01	101.75	99.67	121.77	85.47	73.93	64.45	79.99
LOC100151767	75.85	66.8	64.75	66.02	49.36	66.75	81.45	89.87	132.07	123.06	140.28	119.45	93.79	79.98	91.33	86.52
Med13	94.72	104.6	100.03	116.7	116.31	114.9	119.85	94.74	83.96	79.91	87.37	99.46	66.53	89.39	69.6	80.81
Qsox1	76.59	68.87	63.3	54.4	62.98	80.57	66.02	81.01	84.84	77.24	75.47	76.69	51.75	65.87	50.45	55.5
Ergic2	39.59	48.16	48.32	44.17	25.53	65.32	43.78	57.11	114.57	117.2	104.6	104.57	91.02	87.38	98.33	89.79
Brd4	446.58	412.18	382.22	379.85	329.07	437.66	481.55	480.33	605.67	545.51	626.75	567.49	581.21	606.93	583.33	528.52
Itm2b	189.81	193.15	205.37	205.5	169.64	239.33	221.4	224.89	240.52	232.27	235.44	217.98	156.62	182.82	158.35	180.8
Ywhaq	111.37	118.58	114.52	96.71	60.71	116.81	122.36	158.49	130.75	136.91	116.08	126.42	114.58	126.36	108.27	113.05
Gpank1	70.67	66.8	68.13	53.47	82.83	61.02	70.69	73.49	89.21	98.02	110.34	91.56	87.78	90.07	74.39	94.68
Larp1b	61.42	52.3	53.64	45.1	51.06	62.93	56.34	65.96	95.77	94.29	90.24	101.32	82.7	79.31	72.18	98.36
Pla2g6	85.1	96.83	85.53	74.39	107.8	83.43	98.68	88.98	87.9	98.02	99.26	106.9	84.55	79.98	62.97	85.3
Myt1	137.27	155.86	150.28	126	180.99	167.82	137.43	153.62	199.85	245.05	231.75	229.13	141.38	143.84	130.73	144.47
Creld1	75.11	63.69	74.9	65.56	81.7	75.33	73.92	81.46	71.28	88.96	75.88	74.36	45.74	53.77	41.25	49.79
Neurl1	196.84	213.34	198.12	191.09	362.54	205	221.76	213.82	474.91	491.7	519.29	466.63	389.94	325.98	409.88	332.21
Usp20	54.76	69.91	55.57	53	69.22	61.98	53.47	74.37	75.22	82.57	65.22	61.81	61.91	69.23	58.92	69.38
Atad2b	66.23	63.17	59.44	62.3	65.25	71.04	71.77	72.16	76.97	82.04	82.45	72.04	70.69	45.03	58.55	69.79
RGD1308706	27.01	30.03	28.51	26.04	23.83	29.56	34.45	34.53	22.74	13.32	25.02	18.13	11.55	12.1	13.63	11.84
Glud1	640.09	651.41	574.06	631.85	761.4	645.05	678.9	733.56	554.94	543.38	516.83	561.91	510.99	553.16	539.87	528.52
Csk	99.9	100.46	101.48	101.82	179.85	106.32	108.72	112.89	121.13	127.85	134.54	118.52	90.09	95.44	102.75	109.38
Mgst1	139.49	120.65	126.12	115.3	78.3	153.04	137.07	155.39	42.42	35.16	26.66	41.36	32.34	41.67	23.2	26.53
Rdx	334.1	304.99	308.29	295.23	373.89	335.16	358.47	314.32	516.02	509.28	524.21	490.8	375.62	361.61	408.04	343.23
Snx11	20.35	18.64	23.19	17.67	18.72	22.88	24.4	23.02	37.61	30.37	34.46	36.72	25.87	26.21	27.62	24.49
Hid1	163.17	150.17	160.43	125.07	186.09	163.05	173.31	161.59	147.81	154.49	164.48	158.49	139.53	125.02	136.26	122.44
Tmem223	43.29	41.94	43.49	37.66	43.12	44.34	49.88	50.47	76.09	84.7	77.93	63.21	54.52	39.66	46.4	51.42
Bsg	439.92	443.25	479.35	422.63	576.44	443.86	557.98	436.06	345.03	357.99	329.37	395.99	310.47	299.77	305.66	337.52
Nol10	19.98	26.41	27.06	35.34	24.96	28.61	29.78	37.19	28.42	31.43	27.89	33.46	26.33	34.95	18.41	24.08
Fubp3	50.69	39.35	44.94	47.42	94.75	54.83	49.52	38.07	46.79	51.14	39.38	53.91	35.11	36.97	40.51	47.34
AC097890.1	185	193.15	153.18	171.56	273.47	182.6	214.94	183.72	327.1	338.28	430.28	333.24	355.29	299.77	388.52	291.81
Tpcn1	25.9	33.66	31.41	31.15	38.01	35.76	30.14	36.3	22.74	27.17	27.89	22.31	22.18	12.77	16.94	27.75
Arrdc4	66.6	45.57	76.35	50.68	79.43	62.93	69.25	60.21	38.05	44.75	50.45	44.15	40.2	36.3	30.57	35.51
Jagn1	74.74	85.96	90.36	92.06	107.8	85.34	105.5	95.62	73.47	79.91	99.26	88.31	75.77	71.25	82.12	73.87
Msl1	218.3	248.55	264.32	224.56	313.18	266.03	262.3	272.7	191.1	177.93	179.66	179.87	130.29	154.59	142.15	154.68
Brcc3	89.91	100.97	89.39	89.73	97.59	102.03	100.47	128.83	160.93	159.82	153.41	143.15	123.82	115.61	123.74	124.48
Scg3	2169.26	2313.09	2333.93	2189.39	3428.57	2505.35	2585.71	2530.04	1299.23	1324.35	1350.31	1349.7	1109.75	1022.98	1073.86	1077.85
Ccar1	142.08	157.42	137.72	160.4	180.99	158.28	191.61	148.75	244.45	247.18	283.43	263.06	208.37	189.54	226.48	202.84
Gtf3c1	105.82	116.51	81.18	90.66	143.54	94.87	111.24	122.63	191.54	192.85	206.32	218.44	208.37	172.74	216.91	185.7
Nme3	70.3	61.1	57.02	66.49	52.76	81.53	75.71	77.47	97.52	82.04	79.99	78.55	60.52	68.56	57.82	55.1
Syt13	78.07	117.54	92.29	73.92	92.48	109.65	108.01	90.31	193.29	177.4	162.84	180.33	135.37	113.59	117.48	146.11
Upf2	76.59	83.89	76.35	87.41	78.86	83.43	108.72	104.48	144.75	127.85	135.77	110.62	122.43	114.93	130	125.29
Ebp	41.81	38.32	36.72	31.15	20.99	40.52	49.52	48.25	52.04	54.34	54.55	56.24	42.51	41	34.25	38.77
Mrps15	109.15	113.4	123.22	119.49	107.8	141.12	138.51	143.88	98.83	99.62	95.57	96.67	91.94	88.05	84.7	90.19
Slc43a2	123.95	145.51	130.95	91.59	133.9	152.09	145.32	161.14	169.67	130.52	142.74	170.11	89.17	89.39	97.96	97.95
Col4a3bp	81.77	84.4	86.01	96.24	86.81	112.04	107.29	98.28	77.84	80.97	84.09	101.79	77.62	78.64	75.86	72.65
Erlec1	104.71	116.51	113.56	115.77	85.67	147.32	133.12	133.7	140.37	149.16	114.03	123.16	95.17	119.64	105.32	124.89
Ccpg1	97.31	90.1	89.88	93.45	129.36	94.4	113.03	105.81	132.5	131.58	153	127.35	109.03	82	95.75	98.77
Neurod4	27.38	39.87	35.76	28.83	31.77	39.09	39.47	41.61	22.3	25.57	16.82	16.73	10.63	14.79	9.94	7.35
Map7d2	166.13	171.4	159.46	151.57	195.17	176.4	201.66	185.93	219.53	207.76	202.63	210.54	217.61	192.23	196.65	162.02
Top1	134.68	162.59	142.07	144.6	154.32	173.06	190.54	165.13	192.85	220.01	205.91	209.61	182.03	165.34	197.39	195.9
Akr1c19	13.69	14.5	13.53	17.2	19.29	17.16	14.71	19.04	16.62	19.18	13.95	19.52	10.63	13.44	10.31	10.2
Gpatch8	170.57	139.29	144.48	153.89	183.83	168.77	184.8	182.39	205.53	204.57	231.75	181.26	186.65	170.05	179.34	163.66
Csrp2	616.78	714.07	712.26	528.17	569.06	854.35	706.17	867.69	333.66	320.17	280.56	275.15	287.83	308.51	212.49	287.73
Ndrg1	250.48	277.03	255.14	243.16	158.86	335.16	296.03	328.04	326.67	310.04	265.39	303.96	225	214.41	224.64	236.71
Ins1	82456.4	82974	81777.1	72441.8	91564.3	99737.7	95404.6	84163.3	102397	101955	101414	95124.7	41849.5	45044.2	43673.5	42664.6
Sez6l2	503.93	539.57	548.93	525.38	853.88	606.91	605.7	613.58	593.42	597.71	613.63	584.22	596.92	490.66	532.14	579.12
Rph3al	156.88	172.95	173.96	163.66	106.1	199.28	213.86	213.38	235.27	244.52	207.55	196.13	153.85	172.07	145.83	165.7
Rgs16	18.87	18.12	20.78	13.95	11.91	24.79	18.66	26.56	31.49	28.77	23.79	20.45	20.33	30.25	16.2	20.41
Zbtb7a	176.49	218.52	196.19	205.97	245.67	217.88	291.37	212.94	256.7	249.31	229.7	261.2	225.46	178.11	227.22	202.84
Camk2n1	167.98	209.2	190.87	152.03	284.25	194.99	228.93	163.36	283.81	261.57	280.56	242.15	195.43	149.21	154.67	164.06
Arf2	24.05	51.78	47.84	33.94	59.57	40.05	52.03	45.16	38.48	39.95	43.48	50.66	29.11	36.3	20.62	22.45
Aatf	126.54	152.24	112.11	127.86	151.49	144.46	154.3	165.57	87.9	84.17	75.47	87.84	81.31	83.34	72.55	75.91
En1	37.37	48.67	54.6	45.56	111.2	57.69	51.31	47.37	90.52	87.37	68.91	86.45	35.11	37.64	29.09	40.81
RGD1563941	25.16	34.18	24.64	15.34	32.34	30.99	30.14	26.56	28.42	29.3	24.61	25.56	21.25	24.2	19.52	18.77
Tomm7	307.46	303.44	276.88	263.15	145.24	362.33	320.07	509.11	345.91	325.49	310.92	306.29	306.31	355.56	299.4	312.62
Pabpn1	176.49	185.9	168.16	159.47	94.18	204.53	204.53	261.64	262.38	236.53	219.86	197.99	188.04	202.98	164.61	199.57
Tspan6	52.91	51.78	60.89	44.17	32.34	62.93	63.51	76.14	55.54	46.88	54.55	46.01	36.04	38.31	38.3	50.61
Tapt1	36.26	26.41	21.74	31.15	21.56	36.71	33.01	46.04	59.91	66.06	66.45	62.28	53.13	52.43	38.3	46.53
Anapc13	54.76	57.48	57.02	51.14	51.63	67.7	69.61	77.47	88.77	83.64	86.55	80.41	56.83	59.15	48.24	50.2
Stxbp2	39.59	48.16	42.04	31.62	57.3	53.87	45.57	36.74	60.35	54.87	46.35	60.42	46.66	55.11	38.3	40.4
Tmem30a	32.93	34.69	32.86	28.36	9.65	41	37.68	50.47	43.29	63.39	40.61	41.36	30.03	43.69	36.46	35.51
Rn50_1_1361.1	247.89	232.5	228.56	203.64	241.7	271.75	289.57	318.74	324.48	322.3	340.45	335.57	258.26	269.52	305.29	262.42
Ganab	72.15	75.6	53.15	63.7	15.32	83.43	79.66	102.26	117.2	107.61	93.52	104.11	90.09	75.28	66.66	79.58
Pnmal2	785.49	935.7	881.87	743.43	1830.88	958.28	1035.57	988.55	1524.01	1457.53	1623.9	1635.07	1027.05	934.26	1125.41	1152.53
Prpf38b	194.99	162.08	171.54	160.4	278.01	201.67	200.23	218.69	367.34	356.39	362.6	350.9	335.88	276.25	348.75	294.66
Dnajc1	95.83	99.94	101.48	100.43	149.78	118.24	120.57	117.32	57.72	66.59	53.73	70.18	39.27	53.77	51.56	33.47
Iah1	98.05	102.53	118.87	97.17	111.77	133.49	119.49	149.63	88.77	105.48	89.01	78.55	58.21	61.16	67.02	58.77
Ocln	27.75	31.07	29.48	26.5	31.2	37.19	36.96	35.86	17.49	15.98	16	15.8	8.32	8.07	7	8.98
Krt8	2676.52	3033.89	2824.88	2375.36	2995.67	3647.18	3329.56	3684.6	1263.81	1357.38	1214.13	1248.85	920.33	944.34	895.99	965.21
Tmem17	20.35	13.98	22.23	13.95	11.91	23.36	21.53	28.33	33.24	35.69	30.76	35.32	14.78	23.52	20.25	22.85
B3gat3	46.62	54.37	61.37	47.89	73.76	60.55	70.33	52.68	91.83	80.44	92.29	72.04	72.54	68.56	74.76	75.91
P4hb	1006.38	1033.56	961.12	1036.81	611.62	1329.67	1178.03	1495	718.93	735.16	685.82	677.64	620.48	689.61	589.59	588.92
Ptrh2	39.22	49.19	46.39	40.91	38.58	53.4	55.98	63.31	53.79	63.39	64.4	46.48	43.43	47.72	42.35	37.14
Ctsf	106.56	83.89	87.46	88.8	103.83	92.97	130.25	130.15	143	149.16	139.46	105.5	101.18	107.54	129.26	121.62
Ddrgk1	247.52	225.77	193.77	213.41	418.71	268.89	273.43	259.42	276.81	341.48	323.22	280.72	274.9	302.46	264.41	249.36
Adgrg1	61.79	66.8	61.37	69.28	60.14	82.96	85.04	88.98	226.52	220.55	233.8	250.98	186.65	195.59	219.49	205.29
Ppil4	81.77	80.26	68.62	70.67	81.13	86.29	107.65	102.71	146.93	141.7	142.33	159.42	103.95	113.59	101.64	87.34
Rap1gap2	204.24	283.25	215.03	203.64	83.4	314.66	265.53	331.58	492.84	438.96	425.36	444.79	306.31	332.71	268.83	309.36
Lpcat3	116.55	106.15	112.11	100.43	112.91	153.52	134.2	146.53	112.39	102.28	73.83	93.42	91.94	74.61	71.81	89.79
Rpl19	55.13	61.62	53.15	51.61	22.13	63.41	73.92	100.94	77.84	56.47	57.01	40.44	42.97	49.07	30.2	35.1
Hint2	152.81	178.65	121.29	112.05	218.43	164	169.37	170	163.99	158.75	158.33	149.19	139.07	151.9	147.31	151.41
Emc1	37.74	39.87	41.07	45.1	51.63	48.63	49.52	57.99	38.05	44.22	53.32	44.15	33.26	41	35.35	31.83
Baz2b	194.99	196.25	185.07	180.86	289.35	211.2	238.98	252.34	229.15	213.09	216.16	239.82	192.2	184.84	192.23	208.14
Selm	141.34	143.44	124.19	132.51	214.46	151.61	181.21	168.23	452.61	449.62	442.99	451.76	291.07	308.51	292.77	328.95
Coasy	102.49	123.24	94.71	92.99	139.57	116.33	110.16	162.91	136	157.69	112.8	138.04	101.18	114.26	131.84	86.52
Vwa5b2	17.39	16.57	25.61	23.71	43.69	22.88	22.96	27.89	26.24	25.04	32.4	27.89	22.64	24.87	17.68	17.14
Rgl2	17.39	11.91	10.63	9.3	15.89	10.01	18.3	16.38	25.36	32.5	31.58	26.03	25.87	22.85	22.83	22.85
Tef	21.09	28.48	23.68	27.43	33.47	27.65	35.52	30.99	43.73	53.8	53.32	35.79	33.73	27.56	30.57	40
Rpusd1	83.25	119.1	83.6	76.25	130.49	117.76	93.3	108.02	107.14	126.26	98.85	112.94	88.24	102.84	95.01	94.28
Bpgm	30.34	26.93	28.51	25.57	31.2	39.57	34.81	38.96	31.49	24.51	22.97	21.84	17.09	20.84	19.89	17.14
Gosr2	100.64	111.85	93.26	71.6	123.12	132.06	118.05	130.6	76.97	73.52	76.29	78.55	62.37	53.77	72.55	57.95
Zrsr1	29.23	23.82	32.86	26.5	36.31	36.71	36.24	37.19	41.11	43.15	43.48	47.87	36.04	28.9	32.41	36.73
Lrp11	93.24	82.33	93.26	91.59	133.33	102.98	127.02	107.58	131.19	140.11	143.15	158.49	126.13	123.67	124.1	137.13
Mrps35	59.2	45.57	32.86	31.62	48.79	43.86	50.59	62.86	108.01	121.46	100.08	113.4	81.31	112.25	111.58	96.72
Jmjd8	53.65	59.55	41.07	55.33	69.79	73.9	70.33	65.08	46.79	41.02	48.4	42.76	26.8	19.49	19.15	31.02
Fbxw7	115.07	110.81	117.42	111.12	127.66	148.27	163.63	155.39	94.9	87.9	87.78	114.33	77.16	90.07	89.49	85.3
Gabbr1	44.03	45.05	44.46	43.7	70.92	57.69	54.54	55.78	70.84	70.32	72.19	92.03	59.6	50.41	70.71	53.46
Ptprn2	193.88	238.2	213.58	154.36	145.81	282.24	268.04	303.25	287.75	278.61	253.08	254.23	223.61	241.97	162.77	209.37
Tshz1	125.8	153.79	118.39	109.26	171.34	156.85	155.37	171.33	209.91	191.25	208.78	188.7	138.14	123.67	107.16	95.91
Tfg	65.49	70.42	68.62	50.21	40.85	97.73	73.2	103.15	70.41	71.38	51.68	62.74	67.45	55.11	48.98	62.03
Zadh2	28.49	41.94	32.86	33.94	38.01	44.34	47.37	49.58	63.41	69.25	58.66	64.6	36.96	53.1	43.09	49.79
Ginm1	12.21	18.64	16.43	22.78	30.07	27.18	20.09	18.15	10.5	12.79	20.51	16.73	11.55	4.03	11.05	4.08
Sdf4	108.41	91.65	94.23	88.8	152.05	121.57	132.77	128.38	82.21	98.55	85.73	81.34	78.54	94.1	74.76	71.01
Ddost	250.11	198.32	227.59	237.12	360.84	278.43	337.66	284.21	151.74	150.23	153.82	184.51	117.35	102.16	105.32	131.82
Iapp	104.34	109.26	108.72	89.27	89.64	137.78	145.32	162.03	180.17	187.52	187.86	177.54	142.76	187.52	133.68	145.29
Itln1	205.72	223.18	256.59	200.39	272.33	280.81	292.44	363.9	201.6	195.51	189.91	155.7	170.02	167.36	176.77	164.88
Ppip5k1	93.61	92.69	78.76	86.94	153.19	82.96	129.18	117.76	104.08	127.32	122.23	109.69	106.26	96.79	94.28	100.4
Pde3b	161.32	151.72	150.28	153.89	247.37	187.84	214.94	220.02	210.78	247.18	223.14	235.64	180.18	163.33	186.34	182.02
Med7	11.1	13.46	12.08	13.02	3.4	17.64	15.79	24.35	15.31	13.85	19.69	16.27	9.24	9.41	12.15	10.61
Cd1d1	19.98	23.82	26.09	32.08	40.28	30.04	38.75	30.1	7.87	10.65	11.07	13.01	7.39	6.05	3.68	7.35
Pomc	11.84	11.39	11.11	18.13	14.18	12.87	20.09	22.14	7.87	10.12	9.43	8.37	4.16	2.02	4.05	5.31
Gnao1	64.01	51.26	59.92	54.4	48.23	77.23	91.86	85.44	83.09	82.04	72.19	65.53	53.13	42.34	44.56	57.14
Polr3k	24.79	15.53	20.3	19.99	3.97	28.13	27.27	40.29	25.36	30.37	24.2	21.38	18.94	20.84	18.41	25.71
Tmem252	38.11	39.35	46.87	40.91	41.42	55.3	63.15	64.19	53.79	68.19	70.96	72.04	37.89	38.98	47.51	44.89
Fkbp2	115.44	97.35	94.71	108.8	27.23	157.81	146.04	173.1	190.66	161.95	159.97	160.35	122.43	169.38	131.84	113.05
Nsg2	286.37	323.12	292.35	274.31	349.5	425.27	439.92	429.86	409.75	409.13	434.79	417.37	404.72	398.57	394.04	435.87
Rab27a	17.39	14.5	13.53	11.62	6.81	20.98	20.81	24.79	18.8	20.78	27.89	19.99	15.25	20.16	9.21	16.32
Pcdhb12	7.77	10.36	6.28	8.37	8.51	12.4	9.69	15.49	7	3.73	4.1	6.04	4.62	0.67	1.1	3.67
Apba2	19.24	24.34	17.88	17.2	26.67	29.08	31.94	19.92	31.05	28.23	28.3	29.28	26.33	19.49	22.83	22.85
Rassf3	103.97	107.71	106.31	95.78	98.72	158.28	148.55	157.16	79.15	83.1	75.88	82.73	73	74.61	65.18	75.91
Ube2e3	94.35	109.78	107.27	89.27	106.1	142.55	140.3	166.01	110.64	112.4	88.19	111.08	88.24	84.69	74.76	80.4
Vamp4	20.35	12.43	18.36	21.85	13.05	27.65	28.71	30.55	23.61	21.31	17.64	20.91	10.16	14.11	13.63	9.79
Alg2	199.8	224.73	194.25	167.38	308.64	263.65	260.15	301.04	230.02	238.13	261.28	225.42	214.37	211.72	225.38	195.9
Serinc2	152.07	136.7	132.4	117.16	264.96	164	211.35	178.41	73.03	76.71	94.34	73.9	57.75	52.43	78.44	62.44
Gc	938.67	892.72	975.13	924.76	982.1	1435.03	1408.75	1331.2	922.71	888.05	899.52	950	785.88	824.71	713.33	862.36
Shroom3	117.29	146.54	130.95	120.42	200.85	167.82	197.35	168.23	139.94	102.82	130.03	145.47	78.54	91.41	75.49	95.09
Ggcx	19.98	19.16	33.83	21.39	32.34	38.14	27.27	30.1	13.12	14.92	16.82	16.73	12.01	8.07	9.94	8.16
Ulk1	52.17	52.3	43.97	51.14	11.35	81.05	61	104.48	80.46	69.79	70.55	65.53	61.45	63.85	44.93	55.91
AABR07065923.1	72.15	72.49	52.19	60.44	18.72	108.7	87.55	107.58	84.4	79.38	72.6	60.42	72.54	74.61	67.76	56.32
Nr2f2	18.13	19.16	26.58	18.13	29.5	25.27	25.84	36.3	26.68	29.83	22.56	33.93	18.02	20.84	27.62	19.18
Fam102a	182.78	187.45	159.46	160.87	354.6	226.94	262.66	229.32	181.48	184.32	184.99	194.28	89.17	71.25	113.79	82.44
Wnt3	10.73	9.84	10.63	9.3	7.94	19.07	13.64	16.38	14.43	7.46	7.38	9.3	6.01	3.36	8.1	3.26
AC126148.2	13.32	12.43	6.28	4.65	10.21	17.16	8.97	18.59	19.24	13.32	12.72	12.55	9.24	14.11	4.79	12.24
Dstn	191.29	240.27	191.35	179.47	246.24	321.33	273.07	303.69	197.22	172.07	187.45	168.25	186.19	215.75	160.93	159.58
Serping1	83.62	86.48	72.97	55.79	90.78	120.62	106.21	131.48	34.55	31.43	36.92	31.6	16.17	30.25	16.57	19.18
Rn60_1_2212.4	1476.27	1235.51	1216.25	1481.29	1573.29	2078.18	1858.01	2575.19	5522.28	4829.13	4920.52	5142.25	4621.05	3484.33	3874.13	4337.11
Gpr108	44.4	44.01	42.52	41.84	64.11	53.87	65.67	71.27	62.53	47.95	50.04	59.49	47.59	37.64	40.51	48.57
R3hdm4	104.71	115.47	112.59	108.8	215.6	154.47	146.76	175.75	104.52	99.09	107.47	97.14	91.94	94.77	103.48	93.87
Gusb	22.94	18.12	19.81	18.6	12.48	31.94	26.55	41.17	17.93	25.57	24.61	26.49	16.63	22.85	19.52	15.51
Adra2a	21.09	25.37	18.36	20.46	10.78	33.85	33.37	38.52	29.3	21.84	29.94	27.42	23.56	17.48	19.52	25.3
Slc39a11	105.08	117.03	95.19	82.76	200.28	136.83	155.37	145.65	105.83	111.34	123.05	115.26	97.02	105.52	105.32	84.89
Acvr1c	18.87	26.93	25.61	17.2	11.35	40.05	31.58	38.96	20.55	19.18	25.84	19.06	12.01	12.1	11.05	8.16
Cst3	114.7	125.31	112.59	112.98	69.22	213.59	176.18	185.49	128.57	114.54	110.34	104.57	83.62	101.49	78.44	87.34
AC109958.1	96.2	73.53	77.31	71.14	117.44	107.27	118.05	137.68	164.86	164.08	188.68	169.18	148.31	139.13	149.88	125.7
Pebp1	1006.01	1042.88	1010.89	882.91	1806.48	1411.67	1475.14	1612.32	995.31	1136.83	1057.44	968.12	975.31	946.36	966.32	984.8
Tsku	9.25	11.91	6.28	4.65	18.16	10.97	12.92	8.85	7.43	11.72	5.74	7.9	2.31	2.69	4.79	1.63
Mboat2	21.83	19.68	29.48	27.43	35.18	32.9	53.11	38.52	25.36	29.83	27.07	31.6	18.02	12.77	12.89	19.18
Rai2	37.37	56.44	41.56	30.22	54.47	56.26	81.45	67.29	24.05	25.04	31.99	30.21	26.33	23.52	13.26	17.96
Ccnd2	71.04	61.1	59.44	64.63	109.5	96.78	114.82	79.69	75.65	60.2	59.07	80.41	39.27	26.89	32.41	37.96
Itpr1	78.07	90.62	87.46	79.5	221.84	125.39	141.38	123.07	135.56	120.4	127.57	167.32	126.59	106.2	126.68	118.36
Perp	196.47	210.23	189.9	170.17	244.53	306.08	329.4	341.32	155.24	147.56	131.26	131.07	94.25	82.67	83.96	73.46
Rprml	567.57	635.88	568.26	482.6	871.47	882	907.83	1054.07	766.16	731.96	790.83	744.1	483.73	580.72	556.81	526.88
Slc6a6	271.94	277.55	295.73	258.97	471.48	422.88	467.55	448.9	324.48	307.91	315.02	276.08	255.49	243.98	281.35	254.67
Pcp4	91.76	100.46	98.09	96.24	179.29	145.41	166.5	157.6	129	130.52	127.57	131.07	94.25	110.9	97.96	96.32
RGD1560108	28.12	26.93	33.34	22.32	53.33	44.82	40.19	49.58	54.23	55.4	50.45	43.69	37.89	30.92	43.46	42.44
Armc8	9.99	12.95	13.05	18.13	22.69	19.55	19.38	34.09	17.93	20.78	13.13	20.91	14.32	13.44	8.1	15.51
Tet3	29.6	27.44	22.71	39.98	64.68	61.02	41.98	34.97	43.29	51.14	61.94	63.21	42.51	34.95	39.04	33.06
Mapt	658.96	742.55	684.23	655.56	1306.63	1176.16	1145.02	1228.5	610.91	615.29	589.43	582.36	578.9	502.75	544.66	511.78
Pkdcc	55.5	67.32	54.12	51.14	30.07	106.79	101.91	118.64	48.1	54.34	46.76	50.2	29.11	30.25	29.83	33.87
Chrna3	19.98	21.75	27.54	28.83	40.85	42.91	45.57	42.94	11.37	10.12	15.59	11.62	8.78	10.75	8.1	5.31
Edil3	14.06	14.5	12.08	21.39	20.43	26.7	31.58	28.33	19.24	24.51	22.56	27.89	22.64	16.8	14.73	18.37
Rpn2	537.97	568.56	534.92	552.81	826.08	1110.36	964.89	1078.42	308.3	337.21	319.12	331.38	308.62	317.92	277.3	328.54
Morn2	3.7	5.7	7.25	4.65	15.89	9.06	10.76	6.64	9.18	7.46	7.38	9.76	4.62	4.7	4.42	9.39
Dbr1	8.88	18.12	16.43	17.67	23.83	26.22	30.5	46.48	15.74	17.05	15.18	14.41	10.16	7.39	13.63	10.2
Calml4	147.63	171.4	170.58	135.3	355.17	287.01	303.57	295.28	185.85	193.91	161.2	165.46	134.45	142.49	122.26	128.15
Catsper2	1.48	5.18	1.93	0.93	2.27	3.81	3.95	4.43	6.56	7.46	6.15	6.97	4.62	4.7	2.95	4.49
Gstt1	58.09	47.12	61.37	50.68	167.94	100.12	109.44	99.17	66.91	73.52	80.81	67.86	72.07	57.13	54.87	62.85
Cyb5a	62.9	63.69	46.87	47.89	37.45	122.05	110.52	126.61	94.46	83.1	77.93	77.15	70.69	70.57	51.93	73.05
Prorsd1	68.45	79.74	68.13	70.67	154.89	102.03	150.71	150.08	127.69	137.44	160.79	128.28	113.66	84.02	150.99	97.13
Smim5	10.73	10.87	18.36	14.88	36.31	27.65	26.91	37.19	14.87	20.24	14.77	20.91	16.63	4.7	9.21	9.39
Pak1	29.6	34.18	26.09	34.87	69.22	88.2	72.48	69.5	18.37	19.71	16	24.63	13.4	15.46	16.94	9.79
Gnas	419.94	429.79	403	399.85	460.7	1050.29	916.09	1167.85	204.66	171	176.38	142.22	116.43	130.39	113.06	133.46
Adgrg4	9.62	8.29	5.32	3.25	2.84	16.69	17.58	22.58	4.37	2.66	3.28	4.18	2.31	1.34	0.74	1.22
Pdzrn4	59.94	64.73	56.05	56.26	237.72	136.35	156.81	131.04	38.92	34.63	38.97	32.53	24.95	28.23	36.46	30.61
Rraga	67.34	68.87	53.64	33.48	10.78	132.06	158.24	236.4	113.26	110.27	119.77	107.36	89.17	101.49	103.85	82.44
Ins2	22908.1	23975.5	23743.8	20212.2	60388.9	64925.5	67645.4	58399.4	12871.6	13394.8	13707.4	12599.1	4899.64	4549.66	5364.5	4771.76
Tgfb2	1.85	2.59	1.93	2.32	6.81	4.77	11.84	6.64	10.5	9.06	8.61	9.76	8.32	2.69	5.89	5.71
Mon1a	8.88	17.61	11.6	9.76	57.87	46.25	32.29	30.1	8.31	7.46	5.74	8.37	2.31	4.7	4.05	12.65
Hopx	2.59	4.66	3.87	3.72	2.84	16.69	10.76	19.48	4.81	4.79	3.69	2.32	1.39	2.02	2.21	1.63
Tff3	1132.18	1275.9	1210.46	1060.06	6162.12	4317.02	4161.32	4363.71	155.24	175.8	157.92	171.97	135.37	133.08	118.21	146.92
C1r	35.52	50.23	43.97	33.48	150.35	179.74	156.45	166.46	7.87	14.38	9.43	3.72	5.54	3.36	3.31	4.49
Slc2a9	1.11	1.55	2.9	0.46	6.81	5.24	5.74	7.53	2.19	2.66	3.28	0.93	0.92	0.67	0	0
Acaa1b	1.85	1.04	1.93	1.39	1.13	10.97	8.97	11.51	4.37	3.2	3.28	3.72	2.77	2.69	1.84	0.41
Sstr2	0	0	0	0	1.7	4.29	6.82	3.1	9.18	7.46	4.92	10.69	4.62	4.7	4.42	3.67
Tmem100	0	0	0	0	2.84	5.24	3.23	10.62	0	1.07	0	1.86	0	0	0	0
