# Supplementary material for: TFEB and TFE3 control glucose homeostasis by regulating insulin gene expression
Source: EMBO J. 2023 Sep 15;42(21):e113928. doi: 10.15252/embj.2023113928 (PMC10620765; doi:10.15252/embj.2023113928)
Supplement: Supplementary file 11 — Dataset EV9 [file EMBJ-42-e113928-s008.xlsx]

## Sheet: Sheet1
Supplementary Table: KEGG pathway analysis on 379 DEGs induced in TFEB-OE compared to control and inhibited in siTFEB-TFE3 compared to control (A), and in 372 DEGs inhibited in TFEB-OE compared to control and induced in siTFEB-TFE3 compared to control (B), (Figure 2m). The threshold for statistical significance of the KEGG Pathway analyses was FDR<0.1.
(A)
Category	Term	Count	Genes	FDR
KEGG_PATHWAY	hsa03010:Ribosome	41	RPL4, RPL30, RPL3, RPL31, RPL34, RPL12, RPL11, MRPL36, RPL10A, MRPL34, RPL9, RPL6, RPL7A, RPS17, RPS15A, RPS16, RPS19, RPL18A, RPS18, RPL36, RPL35, RPL38, RPL37, RPS2, RPL19, RPL21, RPS7, RPL23, RPS5, RPS6, RPL35A, RPSA, RPS26, RPS25, RPS27, RPL24, RPL27, RPS20, RPL28, RSL24D1, RPS23	3.33597e-28
KEGG_PATHWAY	hsa05171:Coronavirus disease - COVID-19	39	RPL4, RPL30, RPL3, RPL31, RPL34, RPL12, RPL11, RPL10A, RPL9, RPL6, RPL7A, RPS17, RPS15A, RPS16, RPS19, RPL18A, RPS18, RPL36, RPL35, RPL38, RPL37, RPS2, RPL19, RPL21, RPS7, RPL23, RPS5, RPS6, RPL35A, RPSA, RPS26, RPS25, RPS27, RPL24, RPL27, RPS20, RPL28, RSL24D1, RPS23	1.13148e-19
KEGG_PATHWAY	hsa00190:Oxidative phosphorylation	21	NDUFA8, NDUFB8, ATP6V1G1, ATP6V0E1, COX17, NDUFA2, NDUFA1, NDUFC2, COX7A2, COX6C, COX5A, COX7C, UQCRQ, PPA1, ATP6V1H, UQCRFS1, ATP6V1E1, ATP6V0D1, ATP6V1D, ATP6V1C1, ATP6V1F	3.62487e-09
KEGG_PATHWAY	hsa01100:Metabolic pathways	62	DGKG, HEXB, QPRT, SAT2, ENO1, SAT1, COX7C, IMPA1, SCP2, UQCRFS1, UPP1, ATP6V1E1, HADH, ENTPD1, ATP6V1G1, ATP6V0E1, GPX1, GPX4, ACSL1, NDUFC2, NME1, BLVRB, ATP6V0D1, PAFAH1B1, ASAH1, NDUFB8, PDXK, MGST3, COX17, ODC1, COX7A2, COX5A, ACAT1, MGAT5, AMDHD2, NEU1, UAP1L1, ATP6V1H, GCNT3, PCBD1, ATP6V1D, ATP6V1C1, ATP6V1F, GALNT6, NDUFA8, FAHD1, GK, CHKA, NDUFA2, NDUFA1, NMNAT2, COX6C, NUDT9, GNPDA1, PS…	0.00135093
KEGG_PATHWAY	hsa04966:Collecting duct acid secretion	7	ATP6V1G1, ATP6V0E1, ATP6V1E1, ATP6V0D1, ATP6V1D, ATP6V1C1, ATP6V1F	0.00153349
KEGG_PATHWAY	hsa04142:Lysosome	13	CTSA, CD63, ASAH1, HEXB, NAGPA, LAPTM4B, NPC2, NEU1, PPT1, SLC17A5, ATP6V1H, TPP1, ATP6V0D1	0.00279064
KEGG_PATHWAY	hsa04721:Synaptic vesicle cycle	10	SNAP25, ATP6V1G1, ATP6V0E1, ATP6V1H, STX3, ATP6V1E1, ATP6V0D1, ATP6V1D, ATP6V1C1, ATP6V1F	0.00309237
KEGG_PATHWAY	hsa05110:Vibrio cholerae infection	8	ATP6V1G1, ATP6V0E1, ATP6V1H, ATP6V1E1, ATP6V0D1, ATP6V1D, ATP6V1C1, ATP6V1F	0.00479862
KEGG_PATHWAY	hsa05120:Epithelial cell signaling in Helicobacter pylori infection	9	ATP6V1G1, ATP6V0E1, ATP6V1H, ATP6V1E1, ATP6V0D1, ATP6V1D, MET, ATP6V1C1, ATP6V1F	0.00628198
KEGG_PATHWAY	hsa04932:Non-alcoholic fatty liver disease	13	NDUFA8, NDUFB8, NDUFA2, NDUFA1, NDUFC2, COX7A2, IRS2, COX6C, COX5A, COX7C, UQCRQ, DDIT3, UQCRFS1	0.00732543
KEGG_PATHWAY	hsa04150:mTOR signaling pathway	13	ATP6V1G1, RPS6, SLC3A2, RRAGC, RRAGD, ATP6V1H, LAMTOR1, LAMTOR4, ATP6V1E1, FNIP2, ATP6V1D, ATP6V1C1, ATP6V1F	0.00732543
KEGG_PATHWAY	hsa04216:Ferroptosis	7	MAP1LC3B, TFRC, GPX4, ACSL1, SAT2, SLC3A2, SAT1	0.00732543
KEGG_PATHWAY	hsa05012:Parkinson disease	17	NDUFA8, NDUFB8, DUSP1, NDUFA2, NDUFA1, NDUFC2, COX7A2, COX6C, COX5A, COX7C, PSMA7, UQCRQ, DDIT3, PPIF, UQCRFS1, VDAC1, CALM2	0.0113702
KEGG_PATHWAY	hsa05208:Chemical carcinogenesis - reactive oxygen species	15	NDUFA8, NDUFB8, MGST3, NDUFA2, NDUFA1, NDUFC2, COX7A2, COX6C, COX5A, COX7C, UQCRQ, PPIF, UQCRFS1, VDAC1, MET	0.0150882
KEGG_PATHWAY	hsa05415:Diabetic cardiomyopathy	14	NDUFA8, NDUFB8, NDUFA2, NDUFA1, NDUFC2, COX7A2, COX6C, COX5A, COX7C, TBC1D4, UQCRQ, PPIF, UQCRFS1, VDAC1	0.0166326
KEGG_PATHWAY	hsa05014:Amyotrophic lateral sclerosis	20	NDUFA8, NDUFB8, GPX1, NDUFA2, NDUFA1, NDUFC2, CHCHD10, COX7A2, COX6C, COX5A, COX7C, PSMA7, MAP1LC3B, UQCRQ, DDIT3, CHMP2B, UQCRFS1, VDAC1, SQSTM1, OPTN	0.0166326
KEGG_PATHWAY	hsa05020:Prion disease	16	HSPA8, NDUFA8, NDUFB8, NDUFA2, NDUFA1, NDUFC2, COX7A2, COX6C, COX5A, COX7C, PSMA7, UQCRQ, DDIT3, PPIF, UQCRFS1, VDAC1	0.0312746
KEGG_PATHWAY	hsa04145:Phagosome	11	ATP6V1G1, ATP6V0E1, TFRC, STX7, ATP6V1H, ATP6V1E1, ATP6V0D1, ATP6V1D, ATP6V1C1, ATP6V1F, RAB7A	0.0441005
KEGG_PATHWAY	hsa04714:Thermogenesis	14	NDUFA8, NDUFB8, ACSL1, COX17, RPS6, NDUFA2, NDUFA1, NDUFC2, COX7A2, COX6C, COX5A, COX7C, UQCRQ, UQCRFS1	0.0455916
KEGG_PATHWAY	hsa05010:Alzheimer disease	19	NDUFA8, NDUFB8, NDUFA2, NDUFA1, NDUFC2, COX7A2, IRS2, COX6C, COX5A, COX7C, RTN4, PSMA7, APC, UQCRQ, DDIT3, PPIF, UQCRFS1, VDAC1, CALM2	0.0543036
KEGG_PATHWAY	hsa05022:Pathways of neurodegeneration - multiple diseases	22	NDUFA8, NDUFB8, GPX1, NDUFA2, NDUFA1, NDUFC2, COX7A2, COX6C, COX5A, COX7C, PSMA7, MAP1LC3B, APC, UQCRQ, DDIT3, CHMP2B, PPIF, UQCRFS1, VDAC1, CALM2, SQSTM1, OPTN	0.0543036
KEGG_PATHWAY	hsa05323:Rheumatoid arthritis	8	ATP6V1G1, ATP6V0E1, ATP6V1H, ATP6V1E1, ATP6V0D1, ATP6V1D, ATP6V1C1, ATP6V1F	0.0692791
(B)
Category	Term	Count	Genes	FDR
KEGG_PATHWAY	hsa04110:Cell cycle	11	HDAC2, CDKN2C, RBL1, PTTG1, TFDP2, GADD45A, PLK1, CDK2, CDK1, E2F1, MCM4	0.0172562
