# Supplementary material for: TFEB and TFE3 control glucose homeostasis by regulating insulin gene expression
Source: EMBO J. 2023 Sep 15;42(21):e113928. doi: 10.15252/embj.2023113928 (PMC10620765; doi:10.15252/embj.2023113928)
Supplement: Supplementary file 12 — Dataset EV10 [file EMBJ-42-e113928-s003.xlsx]

## Sheet: common_UP_912
Supplementary Table: 912 direct targets induced (Figure 3b)
peak chr	peak start	peak end	distance	strand	Symbol	logFC_EXP2vsCTR2	FDR_EXP2vsCTR2
chr17	75752601	75754196	287	+	ITGB4	8.338	8.20816e-19
chr21	41419580	41421317	0	+	MX1	8.298	5.04903e-22
chr3	196338153	196338849	0	-	TM4SF19	8.141	7.26809e-22
chr2	112725601	112727028	0	+	NT5DC4	8.107	5.75624e-19
chrX	9785596	9786944	0	-	GPR143	7.591	4.45295e-27
chr5	173973031	173974253	0	+	C5orf47	6.903	4.9335e-35
chr4	3484285	3485597	0	+	DOK7	6.687	6.21799e-24
chr3	119596647	119598118	0	+	PLA1A	6.47	3.70449e-56
chr2	96505203	96505698	0	-	NEURL3	5.941	4.81816e-08
chr19	43819844	43820839	0	-	LYPD5	5.762	6.21788e-62
chr2	241813004	241814790	0	+	NEU4	5.658	3.61168e-09
chr16	67935406	67936454	0	-	PSMB10	5.515	8.73814e-05
chr16	84194184	84195167	0	+	ADAD2	5.509	0.00691562
chr4	158210031	158212070	0	+	TMEM144	5.243	8.08091e-38
chr17	78128208	78129333	0	-	TMC6	5.164	7.62547e-59
chr4	44677106	44679294	0	-	YIPF7	5.125	0.0240204
chrX	102142295	102142910	0	-	TCEAL6	4.956	5.29263e-49
chr3	4977449	4979885	0	+	BHLHE40	4.775	6.06523e-69
chr12	84911493	84913157	0	-	SLC6A15	4.638	3.70161e-13
chr10	97686874	97688469	0	-	AVPI1	4.492	9.24405e-22
chr1	1000238	1001356	0	+	ISG15	4.45	0.0100625
chr10	79347242	79348499	0	+	PPIF	4.302	1.36232e-257
chr1	203273036	203274058	0	-	CHIT1	4.257	0.0466065
chr11	68043101	68044536	0	+	TCIRG1	4.254	9.94074e-26
chr1	1000238	1001356	66	-	HES4	4.249	3.51242e-14
chr7	36280820	36281389	0	+	EEPD1	4.232	1.11567e-07
chr2	199850401	199851664	0	-	FTCDNL1	4.201	0.0432197
chr7	105580783	105582076	0	-	EFCAB10	4.138	0.0403912
chr4	6200005	6201458	0	-	JAKMIP1	4.095	2.37175e-18
chr19	40464545	40467518	0	-	BLVRB	4.066	3.03093e-150
chr7	135147132	135149347	0	+	TMEM140	4.003	1.94608e-06
chr19	10270108	10271560	0	+	ICAM1	3.997	0.020608
chr3	126356511	126357767	0	-	KLF15	3.922	0.0235016
chr19	18385544	18387364	0	+	GDF15	3.918	1.57281e-287
chr6	137866279	137867953	0	+	TNFAIP3	3.893	3.1671e-37
chr1	44807078	44808416	66	+	BTBD19	3.884	0.00285615
chr16	726478	729246	0	+	HAGHL	3.864	3.89204e-23
chr1	6025647	6026910	0	+	KCNAB2	3.799	1.75317e-83
chr7	48088333	48089991	0	+	UPP1	3.758	4.08692e-45
chr19	1445363	1446006	296	+	APC2	3.738	2.59502e-10
chr1	169484795	169486712	0	-	SLC19A2	3.596	1.54065e-20
chr18	45837232	45838530	0	+	SIGLEC15	3.574	1.60932e-17
chr4	11428868	11429821	0	-	HS3ST1	3.569	2.84341e-64
chr10	14008257	14009242	0	-	FRMD4A	3.563	5.85659e-06
chr7	767317	769264	0	+	DNAAF5	3.511	3.00588e-22
chr11	61917127	61917844	0	-	RAB3IL1	3.455	1.32115e-11
chr1	150281232	150283171	0	+	CIART	3.404	3.29437e-24
chr5	136058139	136059104	0	+	TGFBI	3.355	0.00155113
chr7	128879508	128880391	0	-	KCP	3.322	5.5068e-07
chr12	57764327	57765440	245	-	CYP27B1	3.261	0.000256623
chr8	91209756	91210739	256	+	SLC26A7	3.237	0.00331266
chr7	42911421	42912424	0	-	C7orf25	3.196	0.0356301
chr1	32199559	32200970	0	+	CCDC28B	3.186	3.12791e-199
chr6	3750416	3752449	0	-	PXDC1	3.148	3.87794e-10
chr11	7513253	7514535	0	+	PPFIBP2	3.077	4.23866e-27
chr2	171999604	172000554	0	+	METAP1D	2.984	0.0466688
chr1	150267949	150269266	0	+	C1orf54	2.967	1.03205e-11
chr19	11577725	11579337	0	-	ACP5	2.951	0.00171818
chr12	52050549	52051643	0	+	NR4A1	2.94	8.03606e-15
chr2	216013122	216013967	0	-	MREG	2.902	4.18777e-05
chr1	19814162	19815367	0	-	RNF186	2.892	4.34404e-08
chr3	158801327	158802874	0	+	MFSD1	2.885	6.52288e-66
chr1	2554803	2557318	0	+	TNFRSF14	2.884	1.24754e-69
chr8	673374	673609	0	-	ERICH1	2.863	2.79302e-54
chr1	153565313	153567243	0	-	S100A2	2.843	6.6918e-11
chr10	50990529	50992145	0	+	PRKG1	2.835	0.0228388
chr13	21060737	21061934	0	-	LATS2	2.831	6.24124e-05
chr9	98228210	98228902	181	-	TBC1D2	2.818	1.54131e-08
chr11	63613017	63614902	0	-	PLA2G16	2.791	1.01093e-81
chr19	48637237	48638129	0	-	DBP	2.779	0.00980078
chr2	6876941	6877984	0	+	RSAD2	2.778	1.07062e-58
chr1	66532662	66534356	0	+	SGIP1	2.713	0.000371959
chr22	35380390	35381474	0	+	HMOX1	2.703	1.6995e-11
chr10	50067456	50068231	0	+	FAM21A	2.692	2.31725e-99
chr10	132396846	132398679	0	+	PWWP2B	2.67	1.27911e-19
chr1	183185707	183187562	0	+	LAMC2	2.666	2.15543e-14
chr2	112644811	112646993	0	+	SLC20A1	2.653	4.54819e-133
chr17	17205607	17207170	0	-	PLD6	2.646	6.54289e-09
chr16	30445363	30446690	0	-	SEPHS2	2.618	4.69671e-07
chr22	38201042	38203376	0	+	MAFF	2.59	6.03463e-133
chr14	93184251	93186086	0	+	TMEM251	2.581	4.47854e-24
chr8	18082806	18085130	0	-	ASAH1	2.519	1.31078e-130
chr17	1723574	1725495	0	+	WDR81	2.481	1.42447e-06
chr1	20185567	20186409	0	+	UBXN10	2.434	0.00032442
chr8	141307691	141308653	0	-	SLC45A4	2.433	4.2421e-13
chr1	155243399	155245085	0	-	GBA	2.429	4.33132e-08
chr5	79235308	79237768	0	-	DMGDH	2.422	0.0436925
chr9	68740069	68741974	0	+	PIP5K1B	2.416	0.000463908
chr1	201399034	201399788	0	-	LAD1	2.413	4.13664e-07
chr1	145707170	145707939	0	-	PDZK1	2.359	1.40847e-14
chr12	26124471	26127037	0	-	BHLHE41	2.35	2.00767e-38
chr19	290048	291505	0	-	PLPP2	2.331	0.0144464
chr21	46227926	46229893	0	-	LSS	2.276	3.61987e-47
chr19	40464545	40467518	0	+	SPTBN4	2.261	4.85897e-23
chr19	56367921	56368883	0	-	ZSCAN5A	2.249	3.76377e-05
chrX	102720135	102721163	0	+	BHLHB9	2.248	3.74486e-15
chr19	47230901	47231983	0	-	BBC3	2.244	6.99511e-49
chr15	88638223	88639597	0	+	ISG20	2.239	1.22394e-05
chr4	151324462	151325907	0	-	SH3D19	2.226	0.0106227
chr19	18000264	18001621	0	+	ARRDC2	2.206	1.41037e-05
chr17	63445349	63447091	0	-	CYB561	2.204	4.79856e-128
chr4	112817770	112818449	0	+	ANK2	2.198	1.66436e-30
chr5	76608764	76609486	0	+	IQGAP2	2.197	4.74643e-22
chr7	2313756	2314977	0	-	SNX8	2.185	9.77453e-30
chr6	146543105	146544808	0	+	RAB32	2.166	7.03262e-26
chr15	101651602	101653913	0	-	TM2D3	2.159	3.25819e-38
chrX	103276420	103277166	0	-	TCEAL5	2.147	3.65766e-70
chr10	45726683	45727672	0	+	FAM21C	2.146	4.58512e-54
chr7	155297146	155300168	0	+	INSIG1	2.138	2.58211e-116
chr9	101486278	101488104	0	-	TMEM246	2.12	1.30402e-29
chr9	90642221	90643552	0	-	DIRAS2	2.115	4.48758e-07
chr5	96702071	96703477	0	+	CAST	2.107	4.36627e-119
chr1	20731741	20734534	0	-	SH2D5	2.107	0.0136461
chr1	23799183	23801121	0	-	GALE	2.09	1.12506e-37
chr2	29114727	29116068	0	+	CLIP4	2.07	9.19297e-14
chr8	94260142	94263426	0	-	GEM	2.064	0.000235874
chr8	41308161	41309526	0	-	SFRP1	2.063	2.44635e-30
chr10	95755209	95756334	0	+	ENTPD1	2.045	0.000217048
chr6	125789170	125791220	0	+	NCOA7	2.043	6.90321e-72
chr4	81215304	81216553	187	-	PRKG2	2.017	0.000516603
chr18	49560868	49562733	0	+	LIPG	2.005	0.0134128
chrX	48695144	48697278	0	+	SUV39H1	1.983	2.2745e-15
chr5	140563930	140565440	0	-	APBB3	1.974	3.14346e-14
chr7	151876293	151878681	0	-	PRKAG2	1.97	1.60271e-22
chr5	151252241	151253624	0	+	GM2A	1.968	2.23346e-10
chr16	57631363	57632043	138	+	ADGRG1	1.95	5.16307e-12
chr7	33128782	33129749	0	+	BBS9	1.949	0.0382398
chr9	89603623	89605277	0	+	GADD45G	1.946	3.72817e-30
chr2	201232978	201233810	0	+	CASP8	1.941	8.14012e-05
chr20	45890012	45891905	0	+	CTSA	1.94	1.37057e-52
chr12	46268503	46269402	0	-	SLC38A1	1.932	1.11169e-06
chr6	132512466	132513542	0	-	STX7	1.914	9.28925e-28
chr10	649331	651375	0	+	PRR26	1.903	4.17326e-08
chr3	138347225	138349021	0	+	MRAS	1.902	0.0031712
chr9	4792421	4793604	0	+	RCL1	1.895	2.22492e-16
chr14	77799672	77801034	0	+	ADCK1	1.892	0.00730685
chr19	45177641	45179752	0	+	BLOC1S3	1.889	1.04006e-12
chr16	10181300	10183087	0	-	GRIN2A	1.889	0.00585723
chr6	151451641	151452787	0	+	ARMT1	1.866	2.92496e-07
chr17	82734737	82736268	0	+	FN3K	1.859	4.48286e-07
chr17	4498235	4499042	0	+	SPNS2	1.856	3.01094e-08
chr13	49584992	49586123	0	-	RCBTB1	1.831	1.06662e-09
chr6	39430986	39431804	0	-	KIF6	1.822	6.15829e-06
chr1	181021829	181023733	0	-	STX6	1.808	5.06928e-29
chr2	99154446	99155547	0	+	LIPT1	1.805	0.0213289
chr8	1763622	1764919	0	+	CLN8	1.801	1.18622e-13
chr17	7579007	7579972	0	+	CD68	1.797	9.32391e-11
chr6	159968313	159970466	0	+	IGF2R	1.793	1.28695e-42
chr12	14695997	14696909	0	-	GUCY2C	1.792	0.017716
chr19	40690252	40691796	0	-	NUMBL	1.777	1.09734e-20
chr1	51330317	51332280	0	-	TTC39A	1.768	6.06523e-69
chr21	41766437	41769359	0	-	RIPK4	1.764	3.60851e-28
chr16	2519489	2521182	0	+	AMDHD2	1.763	1.00347e-29
chr7	158827937	158830332	0	-	ESYT2	1.756	3.46838e-56
chr4	83454983	83456251	0	-	HELQ	1.751	0.000214082
chr16	56988876	56990144	0	+	NLRC5	1.748	1.24313e-06
chr9	137114237	137115260	0	-	DPP7	1.742	2.23117e-17
chr8	38786712	38787508	0	+	TACC1	1.739	1.21288e-64
chr1	7783279	7785096	0	+	PER3	1.738	8.833e-24
chr15	59438139	59439396	0	+	FAM81A	1.735	0.000492918
chr2	9473132	9474972	0	+	IAH1	1.732	5.80729e-24
chr16	67480376	67481746	0	-	ATP6V0D1	1.724	8.42349e-62
chr18	63161399	63162412	0	-	BCL2	1.719	2.54228e-05
chr4	152935350	152936646	0	+	FHDC1	1.715	7.45341e-09
chr13	112892485	112894691	0	+	MCF2L	1.695	9.21165e-39
chr16	83952665	83954224	0	+	OSGIN1	1.694	1.43681e-05
chr6	157980728	157983200	0	+	SYNJ2	1.69	3.62826e-75
chr3	8651914	8652515	0	-	SSUH2	1.686	0.0318787
chr3	44975636	44977446	0	-	ZDHHC3	1.678	7.14893e-48
chr4	81470084	81473009	0	-	RASGEF1B	1.674	3.3473e-12
chr3	31980236	31982170	0	-	OSBPL10	1.671	9.96354e-23
chr15	40893971	40895528	0	+	VPS18	1.662	2.59156e-22
chr21	43775652	43777020	0	-	CSTB	1.66	6.91089e-20
chr19	48109840	48112150	0	-	PLA2G4C	1.657	0.000435395
chr17	44344328	44346413	0	+	GRN	1.65	2.01047e-58
chr19	18202714	18204242	0	-	RAB3A	1.642	0.000213093
chr6	109465610	109466360	0	-	MICAL1	1.641	3.44412e-08
chr15	72375283	72376858	0	-	HEXA	1.637	1.13051e-45
chr5	16936469	16937713	193	-	MYO10	1.623	4.20113e-105
chr8	101790239	101791552	0	-	NCALD	1.622	3.26119e-12
chr8	102655280	102656507	0	-	KLF10	1.618	3.50959e-05
chr3	51941221	51942869	0	-	RRP9	1.618	5.9341e-06
chr1	77538295	77540728	0	+	AK5	1.603	0.000448753
chrX	134913835	134915456	0	-	MOSPD1	1.598	3.17456e-11
chr1	156294801	156296340	0	-	GLMP	1.597	4.88255e-32
chr17	18038901	18039876	0	-	ATPAF2	1.584	0.00332162
chr8	142613414	142614703	0	-	ARC	1.579	0.000155413
chr1	150876158	150877441	0	-	ARNT	1.573	3.79665e-29
chr12	107092358	107094152	0	-	CRY1	1.572	2.78588e-20
chr11	66855720	66857531	0	+	LRFN4	1.56	0.000168062
chr22	35298840	35300897	0	+	TOM1	1.56	5.25292e-12
chr10	86668322	86669416	0	+	LDB3	1.559	0.00134942
chr1	26913258	26914977	0	-	NR0B2	1.551	5.19268e-34
chr1	151611023	151613120	0	+	SNX27	1.549	4.2758e-33
chr8	103020627	103022152	0	+	ATP6V1C1	1.546	1.04894e-36
chr10	68526446	68528078	0	-	SLC25A16	1.542	3.44495e-14
chr11	18321729	18323286	0	+	GTF2H1	1.537	7.29808e-21
chrX	30652276	30654570	0	+	GK	1.525	4.47272e-08
chr7	112450445	112451646	0	+	IFRD1	1.521	2.87333e-32
chr11	34357828	34358632	0	-	ABTB2	1.52	0.00393596
chr1	11735419	11737011	0	+	AGTRAP	1.508	4.41647e-05
chr3	194133724	194136287	0	+	HES1	1.507	0.000140551
chr14	67815386	67817299	0	-	ZFYVE26	1.506	1.55015e-08
chr2	88690864	88692340	0	+	RPIA	1.505	3.39836e-14
chr11	68120047	68123144	0	-	CHKA	1.504	4.79443e-28
chr17	19003871	19005660	0	-	FAM83G	1.495	7.19956e-17
chr5	178231955	178233184	0	-	PHYKPL	1.493	0.000111833
chr14	67358995	67360669	0	-	ATP6V1D	1.476	2.90586e-41
chr15	34318333	34319417	0	-	SLC12A6	1.474	2.35262e-13
chrX	102124841	102126224	0	+	TCEAL2	1.472	6.30303e-40
chr1	236523328	236524979	0	+	LGALS8	1.462	2.47412e-14
chr10	11165557	11166407	71	+	CELF2	1.46	3.76637e-23
chr17	56977510	56979124	0	+	SCPEP1	1.46	3.26073e-06
chr8	97775006	97776871	0	+	LAPTM4B	1.459	2.72358e-30
chr6	151035970	151036729	245	+	MTHFD1L	1.45	8.32582e-08
chr11	67391165	67392496	0	+	RAD9A	1.443	5.38499e-07
chr8	53842611	53843890	0	-	ATP6V1H	1.424	1.62308e-17
chr19	35448663	35450254	0	+	FFAR2	1.423	6.6722e-17
chr9	110255403	110257277	0	-	TXN	1.423	1.90793e-12
chr11	1762581	1764675	0	-	CTSD	1.416	3.95408e-32
chr22	41976057	41977428	0	+	SEPT3	1.396	2.90591e-14
chr3	39152290	39154076	0	-	CSRNP1	1.389	3.63384e-19
chr2	218781199	218782664	0	+	CYP27A1	1.383	0.000147377
chr3	87227131	87227903	0	+	CHMP2B	1.381	6.04664e-32
chr10	23438082	23439673	0	+	OTUD1	1.378	0.0309467
chr1	6613036	6615010	0	-	KLHL21	1.376	1.5419e-05
chr2	54557513	54558809	0	+	SPTBN1	1.368	1.98769e-54
chr9	37575785	37576857	0	-	FBXO10	1.354	0.000151193
chr2	28391863	28393323	0	+	FOSL2	1.351	6.80255e-08
chr21	43788909	43790249	0	+	RRP1	1.35	6.41559e-08
chr11	64358770	64359419	0	+	RPS6KA4	1.346	0.000121542
chr8	118621185	118623318	0	-	SAMD12	1.339	5.94492e-06
chr15	34342039	34343956	0	-	NOP10	1.337	1.59642e-17
chr16	381221	383408	0	-	TMEM8A	1.334	6.10595e-30
chr2	98607974	98609819	0	+	UNC50	1.332	0.00156143
chr19	7521991	7523351	0	+	MCOLN1	1.327	0.00108889
chr1	11804801	11807171	0	+	CLCN6	1.326	0.000221649
chr11	66291868	66292754	0	+	TMEM151A	1.325	3.33118e-07
chr3	148990955	148992050	0	+	GYG1	1.321	3.13268e-06
chr20	62641902	62643108	0	+	SLCO4A1	1.304	5.16193e-10
chr9	136409925	136411159	0	-	SDCCAG3	1.298	9.56667e-07
chr16	58684248	58685361	0	-	SLC38A7	1.298	1.61613e-09
chr17	75288772	75290744	0	-	SLC25A19	1.287	0.000431469
chr16	1474044	1475693	0	-	CLCN7	1.283	7.09506e-10
chr17	3636200	3637453	0	+	CTNS	1.282	4.3704e-10
chr1	182789141	182790109	0	+	NPL	1.279	0.0281158
chr9	37591967	37592946	0	-	TOMM5	1.273	0.0377201
chr14	100475887	100476953	0	+	WDR25	1.272	0.0162059
chr18	23135035	23135895	0	+	CABLES1	1.269	3.65316e-14
chr12	104957799	104959020	0	-	SLC41A2	1.268	0.0364314
chr17	80219716	80220990	0	-	SGSH	1.266	0.000627747
chr7	128862684	128863847	0	+	ATP6V1F	1.264	1.01802e-36
chr4	141220932	141221755	0	+	ZNF330	1.262	9.12757e-16
chr12	109899792	109900973	0	+	TCHP	1.258	5.88591e-16
chr2	237590068	237591324	0	-	RAB17	1.257	7.05699e-33
chr8	22023726	22024693	0	+	NPM2	1.255	4.13422e-08
chr20	20711078	20713295	0	-	RALGAPA2	1.252	1.66106e-18
chr6	89410585	89413945	0	-	RRAGD	1.252	8.13803e-50
chr17	7233118	7235173	0	-	DVL2	1.251	1.0001e-22
chr5	34655694	34656540	0	+	RAI14	1.25	1.40296e-06
chr4	112231035	112233018	0	+	AP1AR	1.247	3.87457e-13
chr12	101279741	101280408	0	+	UTP20	1.244	9.57718e-11
chr18	7566202	7567901	0	+	PTPRM	1.239	0.000370788
chr16	58128883	58130040	0	-	CFAP20	1.226	1.10887e-07
chr6	3455332	3456462	0	-	SLC22A23	1.225	1.52489e-12
chr19	48835450	48836840	0	-	HSD17B14	1.224	8.19877e-06
chr17	21287648	21288295	0	+	MAP2K3	1.223	0.000449815
chr14	77096855	77098935	0	+	CIPC	1.213	7.52935e-05
chr8	143989831	143991301	0	+	GRINA	1.213	2.36616e-22
chr16	28491540	28492741	0	-	CLN3	1.2	5.41743e-07
chr9	133356228	133357550	0	+	SURF2	1.2	9.66071e-18
chr2	26763828	26765111	0	+	SLC35F6	1.199	9.98056e-09
chr9	87973557	87975320	0	-	CDK20	1.198	0.000104824
chr9	121280902	121282680	0	+	GSN	1.197	3.15223e-07
chr12	107684801	107686471	0	+	PWP1	1.195	5.24955e-14
chr11	17351085	17352260	0	+	NCR3LG1	1.194	3.07161e-08
chr1	175742533	175743894	0	-	TNR	1.19	1.45301e-19
chr17	51152712	51154183	0	+	NME1	1.189	3.1835e-09
chr4	6986319	6987945	0	+	TBC1D14	1.189	3.05974e-08
chr8	125091251	125092721	0	-	KIAA0196	1.188	4.5271e-05
chr12	131928757	131929863	0	+	PUS1	1.187	0.00671345
chr20	44246970	44247790	0	+	GDAP1L1	1.185	2.23782e-09
chr1	161117065	161118365	0	-	PFDN2	1.183	3.08838e-24
chr4	41935303	41936543	0	+	TMEM33	1.175	4.75308e-33
chr22	24952707	24953925	0	+	KIAA1671	1.173	5.25271e-06
chr9	112750175	112752210	0	+	SNX30	1.17	0.00108796
chr7	4774932	4776350	0	+	AP5Z1	1.169	3.76517e-09
chr10	102151762	102152569	0	+	NOLC1	1.165	1.42039e-23
chr4	182916554	182918396	0	-	DCTD	1.164	0.000491131
chr11	119381387	119382309	0	-	USP2	1.161	0.00525776
chr12	116737427	116738770	0	-	C12orf49	1.159	4.58948e-20
chr11	4393061	4394519	0	-	TRIM21	1.159	0.0457828
chr19	33520761	33522107	0	-	PEPD	1.153	3.82478e-18
chr22	36238694	36240173	0	-	APOL2	1.149	2.78368e-06
chr16	4538066	4539566	0	-	CDIP1	1.146	2.85457e-18
chrX	101407881	101409115	0	-	GLA	1.146	0.0015824
chr7	1092260	1094410	0	+	GPER1	1.146	0.000128965
chr17	75854714	75856511	0	-	WBP2	1.143	2.59867e-18
chr2	64653202	64654601	0	-	SERTAD2	1.141	4.35792e-08
chr2	43224704	43228268	0	-	ZFP36L2	1.14	3.51244e-36
chr16	70799988	70801642	0	-	VAC14	1.138	0.000308609
chr14	99572108	99573078	0	-	CCDC85C	1.129	1.08001e-12
chr19	5719545	5720964	0	-	LONP1	1.125	7.13165e-14
chr1	93613764	93615008	0	-	BCAR3	1.123	0.0348818
chr5	151447079	151448385	0	+	SLC36A1	1.123	1.64373e-06
chr11	108120911	108122363	0	+	ACAT1	1.119	5.50348e-08
chr11	64234047	64235177	0	+	VEGFB	1.118	3.24429e-12
chr8	90645823	90646548	0	-	TMEM64	1.105	0.0223746
chr15	82645922	82648278	0	-	CPEB1	1.104	0.00148495
chr16	67536961	67538618	0	+	FAM65A	1.104	1.3037e-07
chr19	12790697	12794415	0	+	JUNB	1.102	1.27399e-18
chr7	47453395	47454468	164	-	TNS3	1.1	0.000585814
chr11	10454556	10455748	0	+	AMPD3	1.096	0.00183741
chr10	688431	689938	0	-	DIP2C	1.096	1.60002e-09
chr17	43006391	43007510	0	+	IFI35	1.093	0.0214344
chr14	103847142	103848826	0	-	PPP1R13B	1.092	0.00190603
chr15	50686007	50687544	0	-	TRPM7	1.091	7.83264e-22
chr21	44425171	44426463	0	+	TRPM2	1.086	0.000490458
chr1	15409248	15410444	0	+	EFHD2	1.084	0.000425221
chr17	40100247	40101836	0	-	NR1D1	1.082	9.13391e-05
chr2	153477231	153479201	0	-	RPRM	1.081	0.00186638
chr12	57590811	57591861	0	+	PIP4K2C	1.079	2.70301e-11
chr16	588586	589224	133	+	RAB40C	1.076	4.5213e-10
chr22	20115967	20118027	0	-	TRMT2A	1.076	0.00135836
chr7	111561763	111563423	0	-	IMMP2L	1.075	0.0428089
chr2	23384589	23385271	0	+	KLHL29	1.073	0.0457175
chr10	70233332	70234206	0	-	PPA1	1.071	2.10497e-06
chr5	140174443	140175991	0	+	CYSTM1	1.07	1.06293e-15
chr19	6463685	6464950	0	+	CRB3	1.068	8.83093e-05
chr20	63434679	63435253	0	-	KCNQ2	1.067	3.68969e-11
chr9	105694554	105695729	10	+	TMEM38B	1.066	2.82449e-07
chr1	182391325	182392353	0	-	GLUL	1.063	5.88407e-13
chr1	156500070	156501913	0	-	MEF2D	1.062	4.87568e-05
chr3	52056582	52057727	32	-	DUSP7	1.061	0.0275198
chr5	1111545	1112421	0	-	SLC12A7	1.058	2.15648e-09
chr1	43946326	43947707	0	+	IPO13	1.057	0.00154533
chr19	5680223	5681600	0	-	C19orf70	1.056	0.000848794
chr5	172770299	172772710	0	-	DUSP1	1.055	0.00594973
chr2	241700713	241703046	0	+	ING5	1.055	3.69944e-14
chr12	76559069	76560629	0	-	OSBPL8	1.053	1.05506e-21
chr11	121292184	121293413	0	+	SC5D	1.052	3.91774e-21
chr16	1351545	1352569	0	+	GNPTG	1.05	4.67926e-06
chr10	124417852	124418994	0	-	OAT	1.05	0.000277777
chr10	43406518	43409212	0	-	HNRNPF	1.049	2.82941e-19
chr2	32010403	32011520	0	-	MEMO1	1.046	0.00458102
chr13	32031223	32032190	0	+	FRY	1.044	0.00013314
chr6	109381405	109384837	0	-	CD164	1.042	6.74678e-15
chr16	67149994	67151668	0	-	B3GNT9	1.041	0.0428089
chr11	14336725	14337785	0	-	RRAS2	1.037	0.00066942
chr12	21656780	21657885	0	-	LDHB	1.036	1.86728e-21
chr10	102418909	102420271	0	+	FBXL15	1.027	0.000117553
chr1	229625212	229626688	0	+	URB2	1.024	0.0312027
chr17	43777759	43779844	0	-	DUSP3	1.021	2.68618e-35
chr5	134370437	134372070	0	+	UBE2B	1.019	1.96184e-29
chr9	136791373	136792278	0	+	TMEM141	1.018	2.22818e-12
chr19	36572580	36573322	0	-	ZNF529	1.017	0.015727
chr6	37171745	37172817	0	+	PIM1	1.014	1.63043e-06
chr11	119067038	119068384	0	+	VPS11	1.005	3.01094e-08
chrX	103584875	103586126	0	+	TCEAL4	1.003	2.10679e-33
chr6	31970168	31972698	0	-	DXO	0.997	1.21491e-06
chr21	38804612	38807407	0	+	ETS2	0.995	1.81018e-26
chrX	77909916	77911336	0	+	ATP7A	0.993	0.0098731
chr9	132669355	132671018	0	-	DDX31	0.991	0.00155231
chr9	98056660	98057732	0	+	NANS	0.99	2.96753e-06
chr5	79990565	79991845	0	-	MTX3	0.986	0.00925695
chr22	26482872	26485173	0	+	SRRD	0.984	1.58335e-05
chr7	116671796	116673232	0	+	MET	0.982	3.11772e-14
chr14	58426357	58427829	0	-	TIMM9	0.982	7.08508e-06
chr1	226974926	226976789	71	+	ADCK3	0.975	0.00800524
chr14	74492487	74494142	0	+	ISCA2	0.974	6.26316e-05
chr9	122263395	122265996	0	+	MRRF	0.973	0.00188607
chr10	69629781	69630741	0	+	C10orf35	0.971	3.8006e-05
chr16	87391454	87392837	0	-	FBXO31	0.971	4.05885e-07
chrX	17737216	17738115	0	+	SCML1	0.969	1.26593e-09
chr2	112541426	112543493	0	+	POLR1B	0.967	0.000771286
chr2	119366216	119367123	0	+	DBI	0.965	1.28782e-42
chr8	125091251	125092721	0	+	NSMCE2	0.964	4.7535e-07
chr11	505964	507681	0	-	RNH1	0.963	1.14829e-12
chr9	137076815	137079029	0	+	UAP1L1	0.962	1.41772e-05
chr1	234372957	234374112	0	+	COA6	0.961	0.00301354
chrX	152733153	152734562	0	-	CSAG1	0.961	8.07103e-08
chr22	31630019	31631445	0	-	PISD	0.961	5.39061e-06
chr8	102411603	102413493	0	-	UBR5	0.96	3.68866e-18
chr1	236141642	236143126	0	+	GPR137B	0.956	0.0221194
chr12	55727682	55730032	0	-	CD63	0.955	4.04682e-50
chr9	37800017	37801253	0	-	EXOSC3	0.951	0.00292622
chr11	1308866	1310960	0	-	TOLLIP	0.945	5.6947e-30
chr16	5033336	5034581	0	-	NAGPA	0.944	0.000294495
chr3	124971818	124973280	0	-	HEG1	0.942	0.00257516
chr7	101165142	101166313	0	-	VGF	0.942	4.44601e-29
chr3	66220126	66221579	0	+	SLC25A26	0.939	0.000451547
chr11	36288253	36289779	0	-	COMMD9	0.938	1.07896e-09
chr12	62933960	62936039	0	-	PPM1H	0.937	0.00156143
chr9	100352165	100353429	0	-	TEX10	0.937	1.90679e-05
chr16	56930730	56933618	0	+	HERPUD1	0.936	3.83364e-18
chr16	23509903	23511294	0	-	GGA2	0.934	2.2235e-12
chr13	100088549	100089522	0	+	PCCA	0.932	0.0324238
chr20	380346	382507	0	+	TRIB3	0.931	3.23052e-25
chr6	83708638	83709903	0	-	SNAP91	0.929	0.000776063
chr15	68228652	68230527	0	-	CLN6	0.928	8.69437e-05
chr9	100429076	100429763	0	+	MSANTD3	0.928	8.13459e-05
chr1	156193434	156194762	0	+	SLC25A44	0.928	1.75881e-07
chr18	36543597	36544984	0	+	FHOD3	0.926	3.27704e-07
chr9	128321852	128322760	0	-	TRUB2	0.926	1.80602e-05
chr7	133081250	133082830	0	-	CHCHD3	0.925	0.000631396
chr6	28078999	28081449	0	+	ZNF165	0.925	0.000998891
chr17	51259343	51260916	0	+	UTP18	0.921	1.16388e-08
chr10	69123548	69124979	0	+	VPS26A	0.921	4.68554e-07
chr2	240896330	240897643	0	-	C2orf54	0.918	2.62849e-15
chr3	49357436	49358983	0	-	GPX1	0.918	1.03778e-11
chr19	14528659	14529845	0	+	TECR	0.913	0.00236588
chr9	97921815	97922771	0	-	TRMO	0.913	0.000218867
chr1	226061563	226063568	0	+	H3F3A	0.911	0.00136207
chr14	103528370	103529565	0	+	TRMT61A	0.911	0.0139897
chr6	108074164	108076171	0	-	OSTM1	0.906	5.26674e-08
chrX	119871006	119872385	0	-	RNF113A	0.906	0.00131519
chr6	110981409	110982696	0	+	RPF2	0.904	3.24113e-12
chr13	49443575	49445775	0	+	SETDB2	0.902	0.0144915
chr17	80219716	80220990	0	+	SLC26A11	0.896	0.00161552
chr2	231463331	231465199	0	-	NCL	0.894	4.32598e-16
chr3	52536250	52537688	0	+	SMIM4	0.894	1.98738e-15
chr12	57518979	57523718	0	-	DDIT3	0.89	1.26575e-17
chr11	72102768	72104283	0	-	LAMTOR1	0.888	2.55042e-13
chr3	4466314	4467789	0	-	SUMF1	0.885	0.00469684
chr16	75564451	75567111	0	+	GABARAPL2	0.884	9.50715e-23
chr16	79599481	79601889	0	-	MAF	0.884	5.48239e-06
chr9	33289658	33291345	0	+	NFX1	0.884	1.26645e-11
chr14	90815585	90816181	236	-	TTC7B	0.884	0.000157294
chr5	1799280	1801735	0	-	MRPL36	0.882	0.000146393
chr12	116880889	116882004	0	-	HRK	0.88	2.27347e-08
chr18	13726123	13727696	0	-	FAM210A	0.877	1.93428e-06
chr13	109785071	109787904	0	-	IRS2	0.875	3.0611e-25
chr4	25862199	25863722	0	-	SEL1L3	0.875	6.31467e-18
chr5	41903811	41905113	0	+	C5orf51	0.872	0.00435302
chr2	39778730	39779796	0	-	THUMPD2	0.871	0.0249784
chr10	26215503	26216972	0	+	GAD2	0.87	5.13456e-10
chr17	42535108	42537207	0	+	NAGLU	0.87	0.0124893
chr19	45090746	45093525	0	+	PPP1R37	0.869	8.70391e-06
chr21	39182715	39183866	0	-	PSMG1	0.868	1.17322e-06
chr5	134003606	134004975	0	-	VDAC1	0.867	3.52564e-14
chr16	641510	642810	0	+	FAM195A	0.866	0.0193197
chr2	206765065	206766251	0	+	FASTKD2	0.865	0.000204667
chr1	38858843	38860925	0	-	RRAGC	0.864	2.39636e-25
chr6	24521899	24523558	0	+	ALDH5A1	0.86	1.01632e-11
chrX	103309503	103311533	0	-	BEX2	0.86	4.67933e-19
chr11	66568124	66569250	0	-	CTSF	0.86	7.02045e-09
chr1	111345763	111347224	0	+	PIFO	0.86	0.0112227
chr18	13726123	13727696	0	+	RNMT	0.86	1.0841e-18
chr15	49169513	49171008	0	+	GALK2	0.859	0.000368682
chr13	43878694	43880034	0	-	CCDC122	0.857	0.0284853
chr19	8307148	8309200	0	-	CD320	0.855	0.00111637
chr17	82267090	82269034	290	-	CSNK1D	0.855	9.0011e-22
chr4	165111892	165114426	0	-	TMEM192	0.855	1.65468e-09
chr2	208265558	208266853	0	-	IDH1	0.853	7.35708e-08
chr15	33194407	33195193	0	-	FMN1	0.851	0.00558509
chr12	108730500	108731890	0	-	CORO1C	0.85	3.82711e-11
chr4	158768526	158769777	0	+	FNIP2	0.85	8.05637e-44
chr8	17691824	17693295	0	-	MTUS1	0.85	4.54789e-10
chr12	64451447	64452736	0	+	TBK1	0.847	0.0265817
chr7	66204661	66206383	0	+	TPST1	0.847	0.018252
chr2	10043271	10044528	0	+	KLF11	0.844	7.46914e-06
chr2	111120207	111121912	0	+	BCL2L11	0.84	3.12974e-05
chr12	57751375	57753062	0	-	CDK4	0.838	2.60866e-09
chr1	9537670	9540111	0	+	SLC25A33	0.835	1.85091e-05
chr9	133356228	133357550	0	-	SURF1	0.833	0.000340604
chr7	98280463	98282718	0	+	BRI3	0.832	2.41802e-20
chr20	13784128	13785892	0	-	ESF1	0.831	1.93462e-26
chr5	180809617	180811455	0	-	MGAT1	0.831	1.51687e-08
chr6	31861897	31863953	0	-	NEU1	0.83	2.14634e-15
chr16	46688436	46690099	0	-	VPS35	0.829	7.56765e-26
chr1	114581005	114581879	0	-	BCAS2	0.826	0.00790139
chr1	32964630	32965456	0	-	RNF19B	0.825	0.0289947
chr21	42008814	42011050	0	-	ZBTB21	0.821	0.000675168
chr2	197452715	197454246	0	+	COQ10B	0.818	0.00300971
chr1	108876535	108877580	0	+	GPSM2	0.817	1.14664e-06
chrX	17633731	17635101	192	+	NHS	0.816	0.0168128
chr11	8593857	8595093	0	-	STK33	0.814	0.0241677
chr22	28741147	28742736	0	+	HSCB	0.811	0.0269132
chrX	103329648	103330646	0	+	TCEAL7	0.81	7.53369e-11
chr1	32179349	32180838	0	+	TXLNA	0.81	1.76543e-09
chr15	58748845	58750144	0	-	ADAM10	0.808	1.49762e-08
chr10	67837882	67838419	0	-	DNAJC12	0.807	2.82786e-06
chr1	114716340	114717410	0	-	NRAS	0.807	0.000187466
chr1	156105683	156106648	10	+	LMNA	0.805	0.00023081
chr9	131530159	131531285	0	-	UCK1	0.805	1.04229e-05
chr21	43718693	43720288	0	+	PDXK	0.804	4.17293e-10
chr16	2857727	2859020	0	-	PRSS22	0.804	0.00103164
chr13	44988627	44989900	0	-	NUFIP1	0.798	0.000718112
chrX	154398299	154399258	0	+	RPL10	0.797	4.02671e-12
chr9	128098111	128099302	0	+	SLC25A25	0.797	0.000182752
chr8	70668609	70670354	0	-	LACTB2	0.796	0.0081728
chr8	38029978	38031983	0	+	EIF4EBP1	0.795	0.000235874
chr9	86281678	86283348	0	-	ISCA1	0.794	0.0236407
chrX	153688725	153689453	2	+	SLC6A8	0.794	0.0155813
chr17	56913189	56914720	0	-	TRIM25	0.79	4.69671e-07
chr4	1711483	1713094	0	-	SLBP	0.787	1.90495e-07
chr6	158231527	158233132	0	+	TULP4	0.787	3.54464e-12
chr1	204213214	204214704	0	-	GOLT1A	0.784	0.00025944
chr12	8948899	8950331	0	-	M6PR	0.784	3.75762e-09
chr16	66879766	66881417	0	+	PDP2	0.784	6.3088e-09
chr3	140941097	140942864	0	+	SLC25A36	0.784	9.16057e-12
chr20	18566640	18567728	0	+	LINC00493	0.783	3.70457e-07
chr16	31032445	31033745	0	+	STX4	0.782	1.85205e-07
chr12	119988965	119989982	0	+	CCDC64	0.777	1.16123e-05
chr19	7942853	7944583	0	-	TIMM44	0.777	2.83342e-07
chr16	28973947	28975664	0	+	SPNS1	0.775	0.00878648
chr11	75814216	75815813	0	+	UVRAG	0.774	2.99752e-05
chr20	64062102	64063501	0	+	TCEA2	0.772	1.50169e-05
chr13	113296330	113298193	0	+	LAMP1	0.771	6.45761e-27
chr1	110337576	110340545	0	+	RBM15	0.77	0.000132334
chr12	51238399	51239383	0	+	DAZAP2	0.769	3.63405e-09
chr6	15661848	15663059	0	-	DTNBP1	0.766	1.48728e-08
chr13	33285381	33286606	0	-	STARD13	0.762	0.0421797
chr11	18012005	18013506	0	-	SERGEF	0.761	0.0191264
chrX	10619911	10620787	0	-	MID1	0.76	2.33961e-06
chr11	108664660	108665535	0	+	DDX10	0.758	6.60003e-07
chr9	92292685	92294055	0	-	IARS	0.758	0.000170934
chr10	102132693	102134070	0	+	PPRC1	0.758	0.00210797
chr10	59906004	59907295	0	-	CCDC6	0.757	1.42646e-09
chr11	126211228	126212174	0	+	FAM118B	0.754	0.00224955
chr7	116952840	116954010	0	+	ST7	0.751	0.000367802
chr7	108568081	108570376	0	+	DNAJB9	0.75	0.00010443
chr11	118530341	118531413	0	+	TMEM25	0.75	0.0464807
chr7	26863957	26865445	0	-	SKAP2	0.749	0.010792
chr16	88856355	88857701	0	-	GALNS	0.745	6.29933e-05
chr19	14495900	14497572	0	-	GIPC1	0.745	1.84524e-05
chr11	59668483	59670028	0	-	PATL1	0.741	7.40897e-07
chr18	80108643	80110138	0	+	ADNP2	0.74	2.41526e-05
chr17	34979763	34981356	0	+	LIG3	0.739	0.00214541
chr2	263819	265635	0	-	SH3YL1	0.739	4.25757e-07
chr7	116862144	116863406	0	+	CAPZA2	0.734	1.87906e-06
chr17	43020899	43022533	0	-	VAT1	0.733	1.61251e-12
chr19	45406261	45407104	0	+	CD3EAP	0.732	0.0154797
chr1	28231852	28233419	0	-	DNAJC8	0.728	1.58038e-12
chr4	87422294	87423802	0	+	NUDT9	0.728	0.000167725
chrX	16785996	16787528	0	+	TXLNG	0.728	1.22034e-09
chr16	1826316	1827744	0	+	FAHD1	0.727	9.5525e-13
chr12	6309878	6311186	0	+	PLEKHG6	0.726	0.0455741
chr22	30968010	30970084	0	-	MORC2	0.725	0.0374611
chrX	103063263	103064788	0	-	BEX1	0.724	8.69739e-34
chr5	139197995	139198864	0	-	SIL1	0.722	0.0100341
chr12	122499265	122501640	0	-	ZCCHC8	0.722	0.00111345
chr14	20460609	20462249	0	-	TMEM55B	0.721	4.8972e-10
chr7	96663345	96664654	0	-	SHFM1	0.715	3.14419e-09
chr13	75549120	75549965	0	-	COMMD6	0.714	0.000470149
chr1	111448465	111449632	0	-	WDR77	0.714	0.0122544
chr9	72364929	72366295	0	-	ZFAND5	0.714	1.15565e-15
chr17	3891580	3893082	0	-	CAMKK1	0.712	0.00677274
chr7	74173443	74174901	0	+	EIF4H	0.712	0.0075336
chr14	93184251	93186086	0	-	MOAP1	0.712	0.00351257
chr3	9750113	9751560	0	+	OGG1	0.712	0.00044356
chr16	88856355	88857701	0	+	TRAPPC2L	0.712	1.96179e-09
chr8	140456269	140458750	0	-	TRAPPC9	0.711	0.0113089
chr1	179881758	179883217	0	+	TOR1AIP1	0.709	2.28054e-06
chr8	144852188	144853952	0	-	COMMD5	0.708	0.00195665
chr17	59707060	59708128	0	-	PTRH2	0.708	0.00654134
chr8	22140593	22141785	0	-	REEP4	0.703	8.20999e-06
chr17	18314543	18316151	0	+	SMCR8	0.703	0.00547539
chr18	31942368	31943958	0	-	TRAPPC8	0.701	0.00278488
chr5	142012131	142013676	0	-	GNPDA1	0.7	9.05624e-13
chr3	12994127	12995664	0	-	IQSEC1	0.698	0.000572624
chr3	149811917	149813463	0	+	RNF13	0.697	0.0050732
chr7	30593785	30595234	0	+	GARS	0.696	2.80754e-10
chr16	29678637	29680688	0	+	QPRT	0.694	1.56666e-05
chr17	80146448	80148509	0	-	EIF4A3	0.693	1.66694e-05
chr18	21599683	21601272	0	-	ESCO1	0.693	7.38008e-05
chr1	15617128	15618301	0	+	DDI2	0.691	5.82948e-05
chr15	59611250	59612570	0	+	GCNT3	0.691	1.98166e-06
chr15	64988550	64990168	0	-	SPG21	0.69	6.35849e-06
chr9	133119630	133121985	0	-	RALGDS	0.689	8.67103e-09
chr18	9136035	9137801	0	+	ANKRD12	0.686	2.11318e-14
chrX	38803342	38804863	0	+	MID1IP1	0.685	0.000244484
chr22	21628854	21630058	0	-	YDJC	0.685	0.0255244
chr3	194486272	194488333	0	-	ATP13A3	0.684	3.52426e-08
chr11	61966464	61968965	0	-	FTH1	0.684	2.36194e-15
chr8	130442070	130444437	0	-	ASAP1	0.682	2.68517e-13
chr22	23767313	23768842	0	-	CHCHD10	0.68	4.72512e-06
chr4	109815430	109816352	0	+	GAR1	0.676	0.00371841
chr16	81778823	81779935	0	+	PLCG2	0.676	0.0489122
chr1	34859168	34860167	0	-	SMIM12	0.676	0.000218213
chr7	151061921	151063652	0	+	SLC4A2	0.675	8.2903e-10
chr19	16628012	16629221	0	-	MED26	0.673	0.0113469
chr7	150367810	150369652	0	+	REPIN1	0.673	1.88034e-06
chr6	73652853	73655333	0	-	SLC17A5	0.673	4.86978e-06
chr14	53952952	53954602	0	-	BMP4	0.671	0.0167007
chr6	10722219	10723381	0	+	TMEM14C	0.671	0.00280182
chr4	88456089	88457918	0	+	HERC5	0.666	2.10211e-05
chr3	156673957	156677104	0	+	TIPARP	0.666	0.0168255
chr2	237966629	237967213	0	+	UBE2F	0.666	0.002592
chr1	32816122	32818193	0	-	YARS	0.666	6.76163e-07
chr4	119300284	119301472	0	-	C4orf3	0.665	0.00128364
chr6	139374185	139376083	0	-	CITED2	0.665	0.000965575
chr5	132962569	132964754	0	-	AFF4	0.662	5.2079e-09
chr6	33417164	33419208	0	-	CUTA	0.66	4.02671e-12
chr5	60843847	60844916	0	-	ELOVL7	0.66	0.0371082
chr3	40309074	40310300	0	+	EIF1B	0.658	1.72742e-05
chr3	170869014	170870881	0	-	RPL22L1	0.658	0.00841371
chr7	90402867	90404322	0	+	CLDN12	0.657	0.00636952
chr2	10447203	10449304	0	-	ODC1	0.656	1.03677e-09
chr17	78839337	78841517	0	-	USP36	0.656	0.000803668
chrX	55488612	55490568	0	-	USP51	0.656	0.0249331
chr8	28092604	28093831	0	+	ELP3	0.655	0.0369295
chr1	40096374	40097874	0	-	PPT1	0.654	6.97946e-08
chr2	28894143	28896409	0	+	WDR43	0.654	1.73077e-07
chr4	143185782	143186027	88	+	USP38	0.652	0.0283657
chrX	13688675	13690335	0	+	RAB9A	0.65	0.0313884
chr19	47514615	47515882	0	-	NAPA	0.648	3.70501e-06
chr16	11667559	11668650	0	+	SNN	0.647	0.0220437
chr2	105328387	105330534	0	-	TGFBRAP1	0.647	0.00159451
chr2	85537429	85540386	0	+	MAT2A	0.645	1.6997e-05
chr7	98615973	98618485	0	+	NPTX2	0.645	0.000324935
chr8	11867460	11868551	0	-	CTSB	0.644	0.000184141
chr13	36345622	36347318	0	-	SPG20	0.643	0.000892105
chr6	56843164	56845187	0	-	DST	0.642	7.36017e-09
chr8	89902141	89903485	0	+	OSGIN2	0.642	0.0018956
chr14	99970970	99971898	0	+	EVL	0.641	0.000133882
chr18	45966712	45967923	0	-	EPG5	0.639	0.000857229
chr19	33372895	33374505	0	+	CEBPG	0.635	6.54477e-05
chr10	101694063	101695638	0	-	FBXW4	0.635	0.0150909
chr3	64022714	64023975	0	-	PSMD6	0.633	0.000416389
chr15	75201178	75203122	0	+	C15orf39	0.631	0.0323731
chr9	87726037	87727032	0	+	CTSL	0.63	0.00171818
chr12	50400506	50402347	0	+	LARP4	0.629	0.000396796
chr16	8797116	8798424	0	+	PMM2	0.629	0.012905
chr21	43864057	43866317	0	+	AGPAT3	0.627	1.09286e-06
chr17	81926587	81928865	0	-	MAFG	0.627	2.14817e-10
chr19	41957785	41958578	286	-	RABAC1	0.627	0.00948645
chr9	136409925	136411159	0	+	PMPCA	0.625	0.0224384
chr17	39199473	39201675	0	+	RPL19	0.625	8.7048e-12
chr3	32237848	32240325	0	+	CMTM8	0.623	7.97578e-07
chr8	144146897	144149368	0	+	MROH1	0.622	0.0365881
chr11	62880517	62883263	0	+	SLC3A2	0.622	2.97787e-13
chr12	55715583	55716728	0	+	BLOC1S1	0.62	0.000199513
chr22	17628011	17629674	0	-	ATP6V1E1	0.616	1.33402e-09
chr19	1275311	1276843	0	+	C19orf24	0.615	0.0366341
chrX	41083962	41085847	0	+	USP9X	0.614	7.65062e-16
chr2	202634354	202634955	233	+	FAM117B	0.613	0.0127465
chr18	23502972	23504274	0	+	C18orf8	0.611	0.0228247
chr22	20857925	20859320	0	+	SNAP29	0.611	0.000154549
chr11	6618642	6619969	0	-	TPP1	0.611	2.964e-09
chr22	50525157	50526971	0	-	SCO2	0.61	0.0180588
chrX	71532538	71533215	0	+	OGT	0.609	0.000602106
chr5	172983274	172984835	0	+	ATP6V0E1	0.608	3.6359e-11
chrX	101407881	101409115	0	+	HNRNPH2	0.608	3.15244e-09
chr17	49414825	49415639	0	-	PHB	0.606	3.11249e-06
chr5	140563930	140565440	0	+	SLC35A4	0.604	0.0122555
chr7	2353743	2355078	0	+	EIF3B	0.598	0.0143799
chr7	100148136	100149934	0	+	LAMTOR4	0.598	0.00269813
chr15	41659961	41662526	0	+	MGA	0.597	4.77166e-06
chr16	87391454	87392837	0	+	MAP1LC3B	0.596	1.06658e-06
chr11	65779847	65782047	0	-	AP5B1	0.595	0.000643826
chr13	27424270	27425204	0	+	GTF3A	0.595	0.000376518
chr10	101782518	101783582	0	-	NPM3	0.595	1.69616e-05
chr1	153535756	153536786	0	-	S100A6	0.595	1.44704e-10
chrX	154443710	154444829	0	+	FAM50A	0.593	1.75138e-05
chr5	74684606	74686309	0	+	HEXB	0.593	4.36566e-07
chr7	102432801	102434261	0	+	ORAI2	0.593	0.000109811
chr3	128725402	128727305	0	+	RAB7A	0.59	1.02916e-12
chr4	153256859	153257691	0	+	TRIM2	0.59	0.00645561
chr4	106316057	106317240	0	+	AIMP1	0.589	2.02363e-05
chr16	88811202	88812132	0	-	APRT	0.587	0.0344462
chr22	43186300	43187233	0	-	TTLL12	0.587	0.00723666
chr5	32584786	32586395	0	+	SUB1	0.585	1.22633e-09
chr6	151389883	151392345	0	-	ZBTB2	0.583	0.0196852
chr20	4686239	4687572	0	+	PRNP	0.582	0.00240744
chr4	99893508	99895001	0	-	LAMTOR3	0.581	0.028755
chr21	33541666	33542995	0	-	GART	0.58	0.000561331
chr16	13936349	13937707	57	+	ERCC4	0.578	0.0495105
chr3	112561261	112562469	0	-	ATG3	0.577	0.000130489
chr5	126464558	126465363	0	+	GRAMD3	0.577	0.00155231
chr1	153966886	153968084	0	-	SLC39A1	0.577	3.50721e-05
chr19	39479918	39481438	0	+	TIMM50	0.577	0.0154894
chr15	75335650	75336612	0	+	COMMD4	0.574	0.000183568
chr16	48383950	48386039	0	-	SIAH1	0.574	0.0299561
chr3	45841272	45842997	0	-	LZTFL1	0.572	0.0237378
chr2	131104086	131105522	0	+	PLEKHB2	0.571	0.000291076
chr10	100346272	100347369	0	+	SCD	0.571	1.39834e-12
chr17	2398808	2402191	0	-	MNT	0.569	0.00136393
chr1	6783795	6785474	0	+	CAMTA1	0.567	0.000157069
chr5	138574873	138576149	0	-	HSPA9	0.564	3.45976e-12
chr17	77088289	77089269	0	+	SEC14L1	0.563	0.00051933
chr20	10217015	10219885	0	+	SNAP25	0.562	3.59461e-08
chr20	25195386	25196030	0	+	ENTPD6	0.56	0.02649
chr22	21866909	21868673	0	-	MAPK1	0.559	2.93442e-06
chr5	135397502	135399874	0	-	H2AFY	0.558	2.23546e-08
chr14	73758326	73760830	0	-	ELMSAN1	0.556	0.00938354
chr12	120903194	120905052	0	-	SPPL3	0.556	3.26875e-05
chr7	151518138	151520530	0	-	RHEB	0.554	9.74955e-05
chr1	229507399	229508866	0	-	NUP133	0.553	0.00392892
chr17	781370	783009	0	-	GLOD4	0.552	2.25365e-05
chr12	64758680	64760624	0	-	GNS	0.551	1.94074e-05
chr9	105447887	105448849	0	+	FSD1L	0.549	0.0414061
chr18	46097789	46099003	0	-	ATP5A1	0.548	0.000183893
chr8	101204811	101206748	0	-	ZNF706	0.548	0.00487531
chr2	186693593	186694515	0	+	FAM171B	0.547	0.0416436
chr1	173476347	173477462	0	+	PRDX6	0.546	0.0227282
chr1	86914384	86915415	0	-	SEP15	0.543	0.014007
chr20	11918653	11920317	0	+	BTBD3	0.541	8.80012e-07
chr17	65055499	65057641	0	-	GNA13	0.539	0.00397463
chr6	82247971	82249413	217	-	IBTK	0.539	0.000628437
chr9	129625967	129627101	0	+	NTMT1	0.539	0.0430809
chr4	5887408	5888545	0	-	CRMP1	0.538	8.51821e-05
chr12	125123881	125125799	0	+	AACS	0.531	1.7758e-05
chr14	81220606	81222405	0	-	GTF2A1	0.53	0.00281966
chr4	185142256	185143439	0	+	SLC25A4	0.529	0.0189159
chr17	17591220	17592291	0	-	PEMT	0.528	0.0093317
chr10	59175586	59177627	0	+	PHYHIPL	0.525	0.0195887
chr15	41230434	41231363	0	+	CHP1	0.524	0.0440854
chr2	30230854	30232512	0	+	LBH	0.524	0.0059075
chr18	63366441	63368379	0	-	KDSR	0.522	0.00368311
chr18	3247056	3248035	0	+	MYL12A	0.518	0.000370097
chr8	89983655	89984515	0	-	NBN	0.518	0.0301338
chr17	82751367	82752889	0	+	TBCD	0.517	0.00529791
chr19	45667225	45668367	0	+	GIPR	0.516	0.0144749
chr17	82559246	82560113	0	+	FOXK2	0.514	0.00907004
chr17	75046269	75047600	0	-	ATP5H	0.511	0.01204
chr3	49006194	49007895	0	+	WDR6	0.51	6.20345e-05
chr2	71067755	71069314	0	+	NAGK	0.507	0.0205418
chr1	23867676	23869401	0	-	FUCA1	0.504	0.0407252
chr16	29804917	29806368	0	+	MAZ	0.504	1.68266e-05
chr6	75243239	75244618	0	-	COX7A2	0.502	0.00111345
chr10	13099803	13100613	0	+	OPTN	0.502	0.000131133
chr15	60591451	60593329	0	-	RORA	0.502	0.00501425
chr14	20454589	20455705	0	+	APEX1	0.499	0.00653068
chr11	18321729	18323286	0	-	HPS5	0.499	0.0405532
chr20	49935737	49937247	0	+	RNF114	0.498	7.43364e-05
chr17	80260769	80261970	0	+	RNF213	0.496	0.000222256
chr1	21668219	21670143	0	-	RAP1GAP	0.494	0.000302617
chr19	29715049	29715773	0	-	C19orf12	0.493	0.0414295
chr8	144093918	144095158	0	+	CYC1	0.492	0.0098452
chr17	44689678	44690435	0	-	CCDC43	0.489	0.0481827
chrX	101622657	101623736	0	+	ARMCX3	0.488	6.27021e-08
chr3	150407363	150409597	0	+	TSC22D2	0.488	0.00590764
chr1	35807030	35809085	0	+	AGO4	0.486	0.0111588
chr5	173055825	173058103	0	+	CREBRF	0.483	0.00683709
chr2	26244160	26246110	0	+	HADHB	0.48	0.0135583
chr16	3282341	3284116	0	+	ZNF263	0.478	0.0171357
chr3	37963063	37964473	106	+	CTDSPL	0.477	0.000845087
chr1	43974293	43975598	0	+	ATP6V0B	0.476	1.32552e-05
chr19	570819	572981	0	+	BSG	0.475	0.014007
chr22	50600163	50601492	0	+	MAPK8IP2	0.475	0.00677044
chr10	98134135	98135449	0	+	R3HCC1L	0.474	0.0190289
chr1	23784783	23785373	0	+	PITHD1	0.473	0.0253021
chr5	79513870	79514970	0	-	HOMER1	0.472	0.0154894
chr11	59755030	59757334	0	+	STX3	0.471	1.22785e-10
chr10	84138837	84140090	0	+	GHITM	0.47	0.00597309
chr2	99180361	99181498	0	-	MITD1	0.47	0.0291781
chr18	9913649	9915261	0	+	VAPA	0.47	6.6382e-05
chr19	17305331	17306421	0	+	MRPL34	0.469	0.0114785
chrX	119871006	119872385	0	+	NDUFA1	0.469	5.77414e-05
chrX	103607465	103608377	0	+	TCEAL3	0.467	0.00310548
chr1	52055841	52056828	0	+	BTF3L4	0.464	0.0463296
chr16	84144371	84145910	0	-	HSDL1	0.464	0.00392892
chr22	20857925	20859320	0	-	PI4KA	0.462	0.0323361
chrX	103214369	103216213	0	+	BEX4	0.461	5.9247e-05
chr3	13419748	13421772	0	-	NUP210	0.459	0.00352379
chr1	229625212	229626688	0	-	TAF5L	0.459	0.0421618
chr3	39382643	39384750	0	+	SLC25A38	0.455	0.0407115
chr5	171387231	171389157	0	+	NPM1	0.454	1.49762e-08
chr9	91774940	91775669	112	-	ROR2	0.453	0.00621193
chr6	143510964	143512320	0	-	FUCA2	0.452	0.00763532
chr12	107759216	107761453	0	-	PRDM4	0.451	0.00361148
chr10	67884013	67885364	0	+	SIRT1	0.45	0.0278561
chr9	33263216	33264837	0	-	BAG1	0.449	0.000311955
chr16	89948108	89949442	0	+	DEF8	0.449	0.00582279
chr17	5281433	5283020	0	+	RABEP1	0.449	0.000335976
chr15	68277320	68278408	0	+	FEM1B	0.448	0.00391897
chr19	35350345	35351388	164	+	FFAR1	0.447	5.98499e-09
chr14	69152616	69153950	0	-	DCAF5	0.446	6.13041e-05
chr20	35455309	35456480	0	+	CEP250	0.445	0.017729
chr17	2711146	2712964	0	-	CLUH	0.444	0.00903076
chr11	86068201	86069773	0	-	PICALM	0.444	0.000491945
chr11	536581	537575	0	-	HRAS	0.443	0.0146857
chr17	76726380	76727637	0	-	JMJD6	0.442	0.0256757
chr17	76736121	76738310	0	-	SRSF2	0.441	0.0025779
chr19	35268508	35269144	0	+	USF2	0.44	8.4677e-05
chr1	26899949	26900936	0	+	NUDC	0.438	0.000104528
chr2	177211655	177213686	0	+	HNRNPA3	0.437	2.04458e-05
chr1	3624185	3625805	0	+	TPRG1L	0.437	0.00115071
chr7	103347481	103348632	0	+	PSMC2	0.432	0.00872989
chr1	180501534	180503060	0	-	ACBD6	0.431	0.0135206
chr14	65100843	65103890	0	-	MAX	0.431	0.00957605
chr7	141737506	141739018	0	+	SSBP1	0.431	5.31966e-06
chr1	155261740	155263278	0	-	SCAMP3	0.43	0.0440901
chr9	33263216	33264837	42	+	CHMP5	0.428	0.0481512
chr1	86914384	86915415	0	+	HS2ST1	0.427	0.0375877
chr17	81869947	81872577	0	-	ARHGDIA	0.423	8.52353e-05
chr1	42681102	42683659	0	+	YBX1	0.423	8.37857e-07
chr2	240024525	240026363	0	-	NDUFA10	0.417	0.00722448
chr16	85799047	85800212	0	-	EMC8	0.415	0.0261187
chr7	75914573	75915824	0	+	POR	0.415	0.0141302
chr9	92324827	92326306	0	-	NOL8	0.414	0.0195527
chr17	7482997	7485036	0	-	ZBTB4	0.414	0.000784404
chr3	49786032	49787514	0	-	IP6K1	0.412	0.0223451
chr2	197498844	197500770	0	+	HSPE1	0.411	0.0005307
chr15	74955086	74957770	0	-	RPP25	0.41	0.0196248
chr1	54199250	54200799	0	+	MRPL37	0.408	0.0135031
chr4	189940482	189941723	0	+	FRG1	0.407	0.00246578
chr16	4474146	4475268	0	+	HMOX2	0.407	0.0150912
chr13	28658829	28659871	0	+	POMP	0.407	6.24928e-05
chrX	17836418	17837809	0	-	RAI2	0.407	0.00280182
chr22	42079192	42080673	0	+	SMDT1	0.404	0.0097015
chr1	218284875	218285577	0	+	RRP15	0.402	0.0176283
chr14	30620809	30621875	237	+	SCFD1	0.4	0.0492831
chr19	8444538	8445620	0	-	ELAVL1	0.399	0.0057644
chr9	127978970	127979889	189	-	FAM102A	0.399	0.00713365
chr16	2776502	2777812	0	-	TCEB2	0.396	7.25762e-06
chr5	173887285	173888572	0	+	CPEB4	0.392	0.000969016
chr4	2962271	2964176	0	-	NOP14	0.392	0.0261554
chr13	46796221	46797806	0	-	ESD	0.388	0.00708551
chr20	50190435	50192816	0	+	CEBPB	0.385	0.04405
chr17	17280617	17282141	0	-	COPS3	0.385	0.00463278
chrX	147911387	147912134	0	+	FMR1	0.385	0.0327326
chr2	46541876	46542902	0	+	RHOQ	0.385	0.0322365
chr17	59106026	59107405	0	-	TRIM37	0.385	0.0104403
chr7	38908359	38909907	0	-	VPS41	0.385	0.0237975
chr4	82428736	82431475	0	+	ENOPH1	0.384	0.0196248
chr16	18926193	18927754	0	-	SMG1	0.383	0.0314585
chr16	89490592	89491763	31	-	ANKRD11	0.382	4.93577e-07
chr7	87875840	87877075	0	+	DBF4	0.379	0.00294179
chr1	110407080	110408444	0	-	LAMTOR5	0.377	0.0155137
chr1	235128337	235129573	0	-	TOMM20	0.377	0.0144317
chr10	100528681	100530157	0	-	NDUFB8	0.376	0.000884652
chrX	48896088	48899599	0	+	PQBP1	0.372	0.0299359
chr5	122774755	122775684	0	+	SNX2	0.372	0.00763331
chr15	74937210	74938833	0	-	COX5A	0.37	0.000634825
chrX	10157985	10159767	0	+	CLCN4	0.369	0.00543851
chrX	68498498	68500150	0	+	YIPF6	0.369	0.0106645
chr7	96321013	96322835	0	-	SLC25A13	0.366	0.00181899
chr1	8877824	8880161	0	-	ENO1	0.364	0.000102667
chr6	87154682	87156597	0	+	ZNF292	0.363	1.18972e-05
chr3	5121760	5123178	0	+	ARL8B	0.362	0.0119772
chr17	2593022	2594118	0	+	PAFAH1B1	0.362	0.000119597
chr15	44710424	44712333	0	+	B2M	0.361	2.95038e-06
chr12	56315300	56316922	0	-	CNPY2	0.361	0.044848
chr20	46363601	46364651	0	-	SLC35C2	0.361	0.046193
chr17	57255444	57256868	0	+	MSI2	0.359	0.021533
chr9	19126665	19128511	0	-	PLIN2	0.358	0.00236588
chr19	48871328	48873711	0	+	PPP1R15A	0.358	0.0122605
chr17	38853248	38854306	0	-	RPL23	0.356	0.000114801
chr14	74492487	74494142	0	-	NPC2	0.35	0.000255666
chr8	37897514	37900659	0	-	RAB11FIP1	0.349	0.00028082
chr5	86617867	86618969	0	+	COX7C	0.347	5.40032e-05
chr18	79987372	79988957	0	-	TXNL4A	0.347	0.00242845
chr1	1307337	1309564	0	-	ACAP3	0.345	0.0467468
chr13	27620123	27622517	0	+	POLR1D	0.342	0.0179268
chr16	11850953	11852380	0	-	RSL1D1	0.339	0.00202678
chr12	118135564	118137361	0	+	PEBP1	0.338	5.05558e-05
chr15	52018622	52020495	0	+	MAPK6	0.337	0.0026934
chr4	107989299	107991262	0	+	HADH	0.335	0.0236095
chr19	1103638	1105421	0	+	GPX4	0.334	0.00197951
chr6	170553343	170554486	2	-	PSMB1	0.333	0.00704514
chr1	203861175	203862194	0	+	SNRPE	0.331	0.022854
chr5	1799280	1801735	0	+	NDUFS6	0.328	0.00511131
chr10	71850263	71851683	0	-	PSAP	0.327	0.000101833
chr12	130870968	130872747	0	+	RAN	0.326	3.69885e-05
chr3	31531336	31533829	0	+	STT3B	0.326	0.0180573
chr4	87220173	87221715	0	-	KLHL8	0.325	0.0211965
chr5	112737397	112738412	0	+	APC	0.324	0.0489206
chr18	37565501	37566128	0	-	CELF4	0.324	0.000762023
chr1	52926766	52927894	0	+	SCP2	0.323	0.0309295
chr2	168455703	168457531	0	+	CERS6	0.319	0.0216121
chr12	105106864	105108932	0	+	KIAA1033	0.318	0.0294992
chr19	18570995	18572359	0	+	UBA52	0.318	0.000316385
chr7	44795656	44797572	0	+	PPIA	0.317	0.00223426
chrX	103376093	103377377	0	+	NGFRAP1	0.313	0.00195665
chr19	47129540	47131212	0	+	SAE1	0.311	0.00788374
chr2	8677615	8679706	0	+	ID2	0.309	0.00925373
chr7	39622590	39623827	0	+	RALA	0.308	0.00814464
chrX	154019126	154020369	0	-	IRAK1	0.304	0.0161459
chr2	3574776	3576415	0	+	RPS7	0.304	0.0205363
chr17	39729893	39731013	0	-	MIEN1	0.303	0.047149
chr17	42997814	42998995	0	+	RPL27	0.3	0.00638719
chr19	19033590	19034719	0	-	SUGP2	0.299	0.0316731
chr16	4313690	4316254	0	+	GLIS2	0.298	0.0118956
chr16	1963615	1965419	0	-	RPS2	0.298	9.95892e-05
chr11	61332515	61333580	0	-	DDB1	0.296	0.0380103
chr11	47641787	47643572	0	-	MTCH2	0.296	0.00820634
chrX	49921736	49923279	0	+	CLCN5	0.294	0.009915
chr6	36985133	36986742	0	-	MTCH1	0.291	0.0372342
chr2	127526216	127527574	0	-	IWS1	0.284	0.0207825
chr12	53440673	53442173	0	+	PRR13	0.283	0.043951
chr17	51120485	51122558	0	-	SPAG9	0.283	0.00533357
chr3	52685172	52686459	0	-	PBRM1	0.281	0.0111093
chr2	28750437	28752580	0	+	PPP1CB	0.281	0.0107997
chr16	23595842	23596664	0	-	NDUFAB1	0.274	0.026253
chr18	57621365	57622607	0	-	NARS	0.265	0.00248089
chr19	58384702	58387615	0	+	RPS5	0.265	0.000398651
chr17	7627309	7628812	0	-	SAT2	0.264	0.0429343
chr18	36128993	36130252	0	-	SLC39A6	0.257	0.0357245
chr2	24491459	24492177	0	+	NCOA1	0.254	0.0420324
chr19	5680223	5681600	0	+	RPL36	0.253	0.0122783
chr15	43791353	43792714	0	+	SERF2	0.25	0.00403509
chr3	48439523	48440240	17	+	TMA7	0.249	0.0285885
chr2	20349256	20352058	0	-	PUM2	0.247	0.0319982
chr8	60516740	60518123	0	+	RAB2A	0.247	0.0100391
chr1	109547957	109549168	0	+	GNAI3	0.246	0.0300463
chr9	114587277	114589012	0	+	ATP6V1G1	0.245	0.00858795
chr5	154754416	154757778	0	+	LARP1	0.245	0.00541021
chr3	39406342	39407331	0	+	RPSA	0.241	0.00443655
chr20	59031133	59032979	0	-	ATP5E	0.239	0.000105741
chr14	103333981	103335570	0	+	EIF5	0.239	0.0494133
chr13	29594002	29596245	0	-	SLC7A1	0.239	0.0158457
chr3	101686046	101687255	0	-	RPL24	0.231	0.00814243
chr8	132774394	132776189	0	+	PHF20L1	0.228	0.0450476
chr19	38374237	38375330	0	+	PSMD8	0.228	0.0408715
chr5	132866568	132867268	0	+	UQCRQ	0.227	0.048642
chr6	36593208	36595053	0	+	SRSF3	0.218	0.046877
chr5	179817786	179822402	0	+	SQSTM1	0.217	0.00360975
chr11	125568655	125570238	0	+	EI24	0.215	0.038798
chr17	81858314	81859369	0	-	P4HB	0.185	0.0466688
chr2	55009469	55011498	0	-	RTN4	0.184	0.0263516
