# Supplementary material for: TFEB and TFE3 control glucose homeostasis by regulating insulin gene expression
Source: EMBO J. 2023 Sep 15;42(21):e113928. doi: 10.15252/embj.2023113928 (PMC10620765; doi:10.15252/embj.2023113928)
Supplement: Supplementary file 13 — Dataset EV11 [file EMBJ-42-e113928-s019.xlsx]

## Sheet: Sheet1
Supplementary Table : Normalized count for the 16 genes reported in the heat map (Figure 4j).
Symbol	TFEB_CTR_UR_2008	TFEB_CTR_UR_2010	TFEB_CTR_UR_2012	TFEB_CTR_UR_2021	TFEB_OE_UR_1998	TFEB_OE_UR_2022	TFEB_OE_UR_2023
Ins1	53644.8	52720.6	62597.6	104784	3078.47	3879.69	13950.5
Mafa	597.1	748.1	712.34	821.57	107.46	41.68	118.39
Ins2	319358	270390	281337	268930	59106.5	52891.5	131271
Sytl4	193.28	155.07	208.95	206.45	45.54	39.5	67.77
Slc2a2	697.79	566.78	626.18	707.16	162.21	135.29	245.49
Slc30a8	750.62	556.22	666.55	760.12	223.62	159.55	201.72
Ffar1	181.77	164.96	191.65	193.43	58.85	33.59	79.37
Gipr	37.66	21.81	36.63	34.27	11.77	9.02	11.6
Vsnl1	8.89	3.75	8.48	5.38	2.56	0.93	2.9
Fkbp1b	82.12	65.78	72.25	74.2	24.05	22.39	41.4
Trpm2	5.23	3.75	6.78	5.66	1.54	4.98	1.58
Acvr1c	12.55	8.52	7.8	7.93	4.61	5.91	5.01
Pclo	223.88	191.88	226.25	190.31	147.89	100.77	129.73
Pdx1	137.57	125.42	134.67	136.22	82.39	67.49	102.04
Neurod1	157.45	152.69	140.09	150.95	133.05	97.97	168.76
Pax6	156.4	160.53	152.3	186.35	163.75	117.88	162.16
