# Supplementary material for: TFEB and TFE3 control glucose homeostasis by regulating insulin gene expression
Source: EMBO J. 2023 Sep 15;42(21):e113928. doi: 10.15252/embj.2023113928 (PMC10620765; doi:10.15252/embj.2023113928)
Supplement: Supplementary file 15 — Source Data for Figure 1 [file EMBJ-42-e113928-s013.zip]

Archive with 54 entries (49 files):
- Figure 1/
- __MACOSX/._Figure 1
- Figure 1/EMBOJ-2023-113928 Source data_Figure 1.xlsx
- __MACOSX/Figure 1/._EMBOJ-2023-113928 Source data_Figure 1.xlsx
- Figure 1/1A/
- __MACOSX/Figure 1/._1A
- Figure 1/1B/
- __MACOSX/Figure 1/._1B
- Figure 1/1D/
- __MACOSX/Figure 1/._1D
- Figure 1/1C/
- __MACOSX/Figure 1/._1C
- Figure 1/1A/no glc no aa.bmp
- __MACOSX/Figure 1/1A/._no glc no aa.bmp
- Figure 1/1A/glc2.png
- __MACOSX/Figure 1/1A/._glc2.png
- Figure 1/1A/fasting.png
- __MACOSX/Figure 1/1A/._fasting.png
- Figure 1/1A/acc fasting refeeding.bmp
- __MACOSX/Figure 1/1A/._acc fasting refeeding.bmp
- Figure 1/1A/NT.jpg
- __MACOSX/Figure 1/1A/._NT.jpg
- Figure 1/1B/p263 4ebp1_3Sum.TIF
- __MACOSX/Figure 1/1B/._p263 4ebp1_3Sum.TIF
- Figure 1/1B/p263 ps6k_5Sum.TIF
- __MACOSX/Figure 1/1B/._p263 ps6k_5Sum.TIF
- Figure 1/1B/p263 tfeb_12Sum.TIF
- __MACOSX/Figure 1/1B/._p263 tfeb_12Sum.TIF
- Figure 1/1B/p263 s6k_5Sum.TIF
- __MACOSX/Figure 1/1B/._p263 s6k_5Sum.TIF
- Figure 1/1B/p263 p4ebp1_5Sum.TIF
- __MACOSX/Figure 1/1B/._p263 p4ebp1_5Sum.TIF
- Figure 1/1B/p263 gapdh exp2 5.Tif
- __MACOSX/Figure 1/1B/._p263 gapdh exp2 5.Tif
- Figure 1/1D/FED TFEB.jpg
- __MACOSX/Figure 1/1D/._FED TFEB.jpg
- Figure 1/1D/GLU STARV TFEB.jpg
- __MACOSX/Figure 1/1D/._GLU STARV TFEB.jpg
- Figure 1/1D/FED MERGE TOT.jpg
- __MACOSX/Figure 1/1D/._FED MERGE TOT.jpg
- Figure 1/1D/GLU STARV MERGE TOT.jpg
- __MACOSX/Figure 1/1D/._GLU STARV MERGE TOT.jpg
- Figure 1/1D/FED HA DAPI.jpg
- __MACOSX/Figure 1/1D/._FED HA DAPI.jpg
- Figure 1/1D/GLU STARV HA DAPI.jpg
- __MACOSX/Figure 1/1D/._GLU STARV HA DAPI.jpg
- Figure 1/1C/GAPDH PARP.Tif
- __MACOSX/Figure 1/1C/._GAPDH PARP.Tif
- Figure 1/1C/PARP GAPDH.tif
- __MACOSX/Figure 1/1C/._PARP GAPDH.tif
- Figure 1/1C/TFEB.Tif
- __MACOSX/Figure 1/1C/._TFEB.Tif
- Figure 1/1C/TFE3.tif
- __MACOSX/Figure 1/1C/._TFE3.tif
