# Supplementary material for: TFEB and TFE3 control glucose homeostasis by regulating insulin gene expression
Source: EMBO J. 2023 Sep 15;42(21):e113928. doi: 10.15252/embj.2023113928 (PMC10620765; doi:10.15252/embj.2023113928)
Supplement: Supplementary file 15 — Source Data for Figure 1 [file EMBJ-42-e113928-s013.zip › Figure 1/EMBOJ-2023-113928 Source data_Figure 1.xlsx]

## Sheet: Figure 1
Figure 1A
Fed	no aa	no glu	no aa no glu	no aa/Refeeding
1.02683	2.04502	1.69772	1.72662	1.16731
1.0464	2.10441	1.63182	1.82062	1.1637
1.02359	1.70351	1.62224	1.95324	1.21199
0.971214	1.77235	1.46528	1.94294	1.22988
1.00564	1.37549	1.38099	1.85538	1.19615
0.979584	1.41869	1.47963	1.84379
0.993082	1.48753	1.63842	1.9056
0.953666	1.69676	1.4664	1.75495
1.00789	1.7183	1.66849	1.92362
1.00851	1.53038	1.43512	1.93392
1.00629	1.56109	1.64684	2.26876
0.977308	1.72199	1.61917	2.24711
0.993231		1.57225	2.05103
1.00246		1.48564	2.18335
0.970467			2.22786
1.03385
0.969536
0.9443
1.0034
0.993485
1.08928
0.919535
1.00314
0.976554
1.04897
1.06569
1.01854
0.948526
1.02539
1.00711
0.986539
Figure 1D
Active Rags-	Active Rags+
100	0
100	0
100	0
100	0
100	0
