# Supplementary material for: TFEB and TFE3 control glucose homeostasis by regulating insulin gene expression
Source: EMBO J. 2023 Sep 15;42(21):e113928. doi: 10.15252/embj.2023113928 (PMC10620765; doi:10.15252/embj.2023113928)
Supplement: Supplementary file 16 — Source Data for Figure 2 [file EMBJ-42-e113928-s007.zip]

Archive with 14 entries (11 files):
- Figure 2/
- __MACOSX/._Figure 2
- Figure 2/2A/
- __MACOSX/Figure 2/._2A
- Figure 2/2F/
- __MACOSX/Figure 2/._2F
- Figure 2/EMBOJ-2023-113928 Source data_Figure 2.xlsx
- __MACOSX/Figure 2/._EMBOJ-2023-113928 Source data_Figure 2.xlsx
- Figure 2/2A/WB TFEB GAPDH.jpg
- __MACOSX/Figure 2/2A/._WB TFEB GAPDH.jpg
- Figure 2/2F/SITFEB3 TFE3 invert.tif
- __MACOSX/Figure 2/2F/._SITFEB3 TFE3 invert.tif
- Figure 2/2F/SITFEB3 GAPDH inert.jpg
- __MACOSX/Figure 2/2F/._SITFEB3 GAPDH inert.jpg
