# Supplementary material for: TFEB and TFE3 control glucose homeostasis by regulating insulin gene expression
Source: EMBO J. 2023 Sep 15;42(21):e113928. doi: 10.15252/embj.2023113928 (PMC10620765; doi:10.15252/embj.2023113928)
Supplement: Supplementary file 16 — Source Data for Figure 2 [file EMBJ-42-e113928-s007.zip › Figure 2/EMBOJ-2023-113928 Source data_Figure 2.xlsx]

## Sheet: Figure 2
Figure 2B
CTRL FED	CTRL -aa	TFEB-OE FED	TFEB-OE -aa
0.746204	3.84382	3.86117	13.5141
1.79176	3.90889	2.70716	23.9523
1.06291	2.79393	5.18872	15.961
0.399132	1.52278		15.5184
Figure 2E
CTRL FED	CTRL -aa	TFEB-OE FED	TFEB-OE -aa
1.06555	0.585473	0.706355	0.473964
1.03759	0.618556	0.697665	0.394716
1.06744	0.622775	0.716272	0.407567
0.829418	0.564783		0.354392
Figure 2G
TFEB
siCTRL FED	siCTRL -aa	siTFEB/3 FED	siTFEB/3 -aa
0.714894	3.2817	0.323404	0.323404
0.558298	2.7234	0.653617	0.0953192
0.939574	2.8017	0	0.337021
1.78723	1.71915	0.0714894	0.129362
TFE3
siCTRL FED	siCTRL -aa	siTFEB/3 FED	siTFEB/3 -aa
1.04374	1.02827	0.277916	0.319701
1.06935	1.47155	0.273649	0.354907
0.903983	1.1026	0.228485	0.380334
0.98293	1.22689	0.134957	0.305121
Figure 2J
siCTRL FED	siCTRL -aa	siTFEB/3 FED	siTFEB/3 -aa
1.23868	0.752364	1.12235	1.05074
1.01736	0.650169	1.00673	0.956411
0.895609	0.611911	1.29504	0.960953
0.848351	0.749529	1.11801	1.3234
