# Supplementary material for: TFEB and TFE3 control glucose homeostasis by regulating insulin gene expression
Source: EMBO J. 2023 Sep 15;42(21):e113928. doi: 10.15252/embj.2023113928 (PMC10620765; doi:10.15252/embj.2023113928)
Supplement: Supplementary file 17 — Source Data for Figure 4 [file EMBJ-42-e113928-s006.zip]

Archive with 38 entries (34 files):
- Figure 4/
- __MACOSX/._Figure 4
- Figure 4/EMBOJ-2023-113928 Source data_Figure4.xlsx
- __MACOSX/Figure 4/._EMBOJ-2023-113928 Source data_Figure4.xlsx
- Figure 4/4H/
- __MACOSX/Figure 4/._4H
- Figure 4/4I/
- __MACOSX/Figure 4/._4I
- Figure 4/4G/
- __MACOSX/Figure 4/._4G
- Figure 4/4H/CTRL GLUCAGON.tif
- __MACOSX/Figure 4/4H/._CTRL GLUCAGON.tif
- Figure 4/4H/TFEB OE GLUCAGON.tif
- __MACOSX/Figure 4/4H/._TFEB OE GLUCAGON.tif
- Figure 4/4H/TFEB OE INS.tif
- __MACOSX/Figure 4/4H/._TFEB OE INS.tif
- Figure 4/4H/TFEB OE MERGE.tif
- __MACOSX/Figure 4/4H/._TFEB OE MERGE.tif
- Figure 4/4H/CTRL INS.tif
- __MACOSX/Figure 4/4H/._CTRL INS.tif
- Figure 4/4H/CTRL MERGE.tif
- __MACOSX/Figure 4/4H/._CTRL MERGE.tif
- Figure 4/4I/CTRL TFEB.jpg
- __MACOSX/Figure 4/4I/._CTRL TFEB.jpg
- Figure 4/4I/TFEB OE TFEB.jpg
- __MACOSX/Figure 4/4I/._TFEB OE TFEB.jpg
- Figure 4/4I/CTRL MERGE.jpg
- __MACOSX/Figure 4/4I/._CTRL MERGE.jpg
- Figure 4/4I/CTRL UCN3.jpg
- __MACOSX/Figure 4/4I/._CTRL UCN3.jpg
- Figure 4/4I/TFEB OE MERGE.jpg
- __MACOSX/Figure 4/4I/._TFEB OE MERGE.jpg
- Figure 4/4I/TFEB OE UCN3.jpg
- __MACOSX/Figure 4/4I/._TFEB OE UCN3.jpg
- Figure 4/4G/TFEB OE.tif
- __MACOSX/Figure 4/4G/._TFEB OE.tif
- Figure 4/4G/CTRL.tif
- __MACOSX/Figure 4/4G/._CTRL.tif
