# Supplementary material for: TFEB and TFE3 control glucose homeostasis by regulating insulin gene expression
Source: EMBO J. 2023 Sep 15;42(21):e113928. doi: 10.15252/embj.2023113928 (PMC10620765; doi:10.15252/embj.2023113928)
Supplement: Supplementary file 17 — Source Data for Figure 4 [file EMBJ-42-e113928-s006.zip › Figure 4/EMBOJ-2023-113928 Source data_Figure4.xlsx]

## Sheet: Figure 4
Figure 4A
CTRL	TFEB-OELOW
1.02642	5.8717
0.205283	3.84906
1.22868	3.74038
1.53962
Figure 4B
CTRL					TFEB-OELOW
2 weeks	3 weeks	6 weeks	8 weeks		2 weeks	3 weeks	6 weeks	8 weeks
6.2	9.8	21	22.9		6.4	9.1	18.3	17.7
6.5	9.8	21	22		6.6	9.5	15.5	16.2
6.6	9.8	15	21		6.8	9.2	14.6	17.4
6.5	10.1	13.6	22.4		7	9.5	14.4	17
6.5	8.9	13	22.3		6.8	9	16.8	20.4
5.8	8.2	21	23.5		6.6	8.8	14.4	15
5.4	6.6	18.7	20.3		5.8	6.7	19	12.8
6.4	8.2	17	17.9		6.9	8.3		17.9
6.8	9.9		18.5					14.9
6	8.2		21.5					16.3
7.3	9.1		23.1					15.6
7.5	9.5		21.7					15.9
7	8.3		21					16.1
7.1	9.2		20.4					13.6
7.2	8.9		22.3
			16.6
			18
			14.6
			16.7
			16.5
Figure 4D
CTRL							TFEB-OELOW
0	15	30	60	90	120		0	15	30	60	90	120
92	281	375	343	233	217		302	352	407	493	489	456
92	361	411	352	221	177		279	564	534	600	574	542
100	439	451	341	228	164		350	473	479	521	501	473
95	348	359	287	237	170		107	516	558	562	442	358
99	437	397	344	217	168		96	425	467	467	383	325
91	313	357	243	197	159		193	423	482	432	407	327
89	150	114	164	128	118		158	386	516	418	410	333
119	318	351	281	274	192		299	367	377	393	405	392
109	408	374	257	177	163		448	566	600	551	585	502
132	435	501	284	226	172		394	563	530	546	536	518
120	343	432	341	260	192		443	600	600	600	600	600
103	347	332	270	230	196
108	428	411	319	253	194
115	297	246	198	184	180
151	400	328	349	282	191
Figure 4E
CTRL				TFEB-OELOW
0	15	60		0	15	60
0.22544	0.694136	0.929401		0.278112	0.349743	0.488464
0.270815	0.725047	0.827598		0.244694	0.269732	0.336371
0.467399	0.725047	0.827598		0.107452	0.26714	0.258493
0.329602	0.813436	1.01218		0.154621	0.190198	0.081878
0.343084	0.629775	0.755198		0.202023	0.128264	0.134992
0.206391	0.639837	0.65611		0.185695	0.2319	0.244238
0.173493	0.371577	0.536195		0.134521	0.170396	0.320665
0.332569	0.631603	0.354633
0.373807	0.639837	0.623303
Figure 4F
CTRL							TFEB-OELOW
0	15	30	60	90	120		0	15	30	60	90	120
1.0893	0.486295	0.486295	0.306366	0.301503	0.398762		1.01681	0.700865	0.32262	0.34042	0.34932	0.315946
1.04067	0.695402	0.544651	0.505747	0.530062	0.471706		1.04129	1.08579	1.00791	0.978986	1.03684	1.05463
1.13307	0.603006	0.471706	0.320955	0.384173	0.423077		1.16588	1.30383	1.33498	1.23486	1.11026	1.20148
1.00663	0.530062	0.423077	0.311229	0.311229	0.442529		1.20593	1.30828	1.33498	1.21038	1.17033	1.16366
1.06499	0.778072	0.486295	0.534925	0.544651	0.588417		0.765389	0.696415	0.333745	0.271446	0.209147	0.293696
0.880194	0.661362	0.486295	0.554377	0.59328	0.598143		0.767614	0.885538	0.794314	0.680841	0.732015	0.605192
0.933687	0.603006	0.350133	0.330681	0.413351	0.37931		1.33498	1.26601	1.14363	0.745365	0.636341	0.68974
0.928824	0.520336	0.384173	0.209107	0.340407	0.248011		0.727565	0.665266	0.32262	0.155748	0.229172	0.238072
0.875332	0.447392	0.374447	0.306366	0.42794	0.418214		0.974537	0.780964	0.509518	0.509518	0.545117	0.449444
Figure 4G
CTRL	TFEB-OELOW
6269.49	16301.7
5067	6964.71
4572.98	6682.95
11125.8	4843.14
10304.7	5937.05
8172.8	5027.05
Figure 4H
CTRL		TFEB-OELOW
INS+	GCG+	INS+	GCG+
66.9625	8.25001	65.5289	10.0207
61.9331	8.15798	36.6403	16.2014
56.6201	28.6961	18.6551	46.361
86.0917	9.83746	31.245	34.4683
62.2025	7.23052	20.2981	26.2314
58.0079	2.12793	83.4443	8.25637
68.3665	1.02579	36.1278	37.1349
79.5781	10.4599	34.3096	46.9438
53.3782	32.2299	7.74456	28.7609
89.2439	3.54268	31.7709	23.5857
75.8166	24.3694	24.2612	41.0611
72.5534	26.5514	28.7212	25.428
59.9163	44.6528
76.743	15.5125
49.1234	40.7898
Figure 4K
CTRL	TFEB-OELOW
4754.91	2900.84
5351.29	2163.16
4442.79	3874.57
4210.53	3677.56
2488.84	3096.82
	2136.9
Figure 4L
CTRL		TFEB-OELOW
INS1	INS2	INS1	INS2
97	124.221	6.72525	17.7152
70.8	96.1402	7.62743	15.9209
84.4	87.5572	20.2464	39.4439
147.803	92.0819
