# Supplementary material for: TFEB and TFE3 control glucose homeostasis by regulating insulin gene expression
Source: EMBO J. 2023 Sep 15;42(21):e113928. doi: 10.15252/embj.2023113928 (PMC10620765; doi:10.15252/embj.2023113928)
Supplement: Supplementary file 18 — Source Data for Figure 5 [file EMBJ-42-e113928-s017.zip]

Archive with 30 entries (26 files):
- Figure 5/
- __MACOSX/._Figure 5
- Figure 5/5A/
- __MACOSX/Figure 5/._5A
- Figure 5/5C/
- __MACOSX/Figure 5/._5C
- Figure 5/5B/
- __MACOSX/Figure 5/._5B
- Figure 5/EMBOJ-2023-113928 Source data_Figure 5.xlsx
- __MACOSX/Figure 5/._EMBOJ-2023-113928 Source data_Figure 5.xlsx
- Figure 5/5A/CTRL STV.png
- __MACOSX/Figure 5/5A/._CTRL STV.png
- Figure 5/5A/CTRL Fed.png
- __MACOSX/Figure 5/5A/._CTRL Fed.png
- Figure 5/5A/DKO fed.png
- __MACOSX/Figure 5/5A/._DKO fed.png
- Figure 5/5A/DKO STV.png
- __MACOSX/Figure 5/5A/._DKO STV.png
- Figure 5/5C/DKO UCN3.jpg
- __MACOSX/Figure 5/5C/._DKO UCN3.jpg
- Figure 5/5C/DKO MERGE.jpg
- __MACOSX/Figure 5/5C/._DKO MERGE.jpg
- Figure 5/5C/CTRL MERGE.jpg
- __MACOSX/Figure 5/5C/._CTRL MERGE.jpg
- Figure 5/5C/CTRL UCN3.jpg
- __MACOSX/Figure 5/5C/._CTRL UCN3.jpg
- Figure 5/5B/CTRL.png
- __MACOSX/Figure 5/5B/._CTRL.png
- Figure 5/5B/DKO.png
- __MACOSX/Figure 5/5B/._DKO.png
