# Supplementary material for: TFEB and TFE3 control glucose homeostasis by regulating insulin gene expression
Source: EMBO J. 2023 Sep 15;42(21):e113928. doi: 10.15252/embj.2023113928 (PMC10620765; doi:10.15252/embj.2023113928)
Supplement: Supplementary file 18 — Source Data for Figure 5 [file EMBJ-42-e113928-s017.zip › Figure 5/EMBOJ-2023-113928 Source data_Figure 5.xlsx]

## Sheet: Figure 5
Figure 5A
CTRL FED	CTRL STV	DKO FED	DKO STV
67.45	24.83	78.98	92.59
43.11	30.51	94.17	94.22
43.26	21.2	93.95	80.61
Figure 5B
CTRL	DKO
11918.8	9495.29
15373.8	5408.59
8797.08	11220.2
4291.99	6823.45
9991.14	5656.07
4390.98	7142.36
Figure 5C
CTRL	DKO
4273.46	2785.22
5837.33	4874.48
2422.52	4404.54
Figure 5D
CTRL	DKO
24.1	20
22	18.6
20	21.8
21.8	18.1
22.5	19.5
22.1	18.5
	20
	19.2
Figure 5E
CTRL								DKO
0	5	15	30	60	90	120		0	5	15	30	60	90	120
100	175.796	294.267	292.994	308.28	347.134	318.471		100	165.649	303.817	387.023	390.076	392.366	373.282
100	218.548	425	472.581	483.065	465.323	417.742		100	215.596	392.661	519.266	485.321	496.33	446.789
100	202.419	376.613	444.355	349.193	414.516	325		100	180.916	361.832	416.031	415.267	409.16	396.183
100	204.167	336.667	395	410.833	337.5	331.667		100	232.743	382.301	446.018	530.088	512.389	442.478
100	156.834	305.755	279.856	272.662	224.46	225.18		100	203.571	309.821	535.714	535.714	535.714	535.714
100	231.538	393.077	321.538	389.231	375.385	338.462		100	198.45	346.512	349.612	365.116	349.612	324.031
100	130.147	139.706	147.794	157.353	141.912	158.823		100	230	313.571	346.429	378.571	412.143	351.429
100	178.4	317.6	413.6	419.2	480	350.4		100	274.797	402.439	402.439	434.959	421.138	487.805
100	118.939	221.97	269.697	246.97	225.758	171.212
100	241.129	350.807	320.968	412.903	399.193	379.839
100	176.106	173.451	183.186	138.938	138.938	141.593
100	237.607	363.248	371.795	458.974	440.171	375.214
